# Supplementary material for: SUMO E3 ligase SIZ1 promotes nuclear condensate-mediated immune activation in Arabidopsis
Source: Nat Commun. 2026 Apr 15;17:5248. doi: 10.1038/s41467-026-72063-x (PMC13260931; doi:10.1038/s41467-026-72063-x)
Supplement: Supplementary file 3 — Supplementary Data 1 [file 41467_2026_72063_MOESM3_ESM.xlsx]

## Sheet: Supplementary Data 1
Supplementary Data 1. Differentially expressed genes in SIZ1 overexpression lines compared to WT plants.
TAIR-ID	log2FoldChange (SIZ OE/WT)	pvalue	padj	Gene Name	Gene_Biotype	Gene Description
AT2G45220	22.782	8.97301e-08	3.33315e-06	AT2G45220	protein_coding	Plant invertase/pectin methylesterase inhibitor superfamily && sp|O22149|PME17_ARATH Probable pectinesterase/pectinesterase inhibitor 17 OS=Arabidopsis thaliana OX=3702 GN=PME17 PE=2 SV=2 && PF01095:Pectinesterase|PF04043:Plant invertase/pectin methylesterase inhibitor
AT1G73260	19.1597	5.90504e-07	1.78024e-05	KTI1	protein_coding	kunitz trypsin inhibitor 1 && sp|Q8RXD5|KTI4_ARATH Kunitz trypsin inhibitor 4 OS=Arabidopsis thaliana OX=3702 GN=KTI4 PE=2 SV=1 && PF00197:Trypsin and protease inhibitor
AT3G13610	17.851	9.46842e-07	2.70552e-05	AT3G13610	protein_coding	2-oxoglutarate (2OG) and Fe(II)-dependent oxygenase superfamily protein && sp|Q9LHN8|F6H1_ARATH Feruloyl CoA ortho-hydroxylase 1 OS=Arabidopsis thaliana OX=3702 GN=F6'H1 PE=1 SV=1 && PF14226:non-haem dioxygenase in morphine synthesis N-terminal|PF03171:2OG-Fe(II) oxygenase superfamily
AT2G34500	16.6282	1.09203e-06	3.05328e-05	CYP710A1	protein_coding	cytochrome P450%2C family 710%2C subfamily A%2C polypeptide 1 && sp|O64697|C7101_ARATH Cytochrome P450 710A1 OS=Arabidopsis thaliana OX=3702 GN=CYP710A1 PE=1 SV=1 && PF00067:Cytochrome P450
AT1G33950	16.2812	1.54897e-06	4.1738e-05	AT1G33950	protein_coding	Avirulence induced gene (AIG1) family protein && sp|Q9C8V2|IAN7_ARATH Immune-associated nucleotide-binding protein 7 OS=Arabidopsis thaliana OX=3702 GN=IAN7 PE=2 SV=1 && PF04548:AIG1 family
AT5G13080	14.4183	2.60321e-06	6.42674e-05	WRKY75	protein_coding	WRKY DNA-binding protein 75 && sp|Q9FYA2|WRK75_ARATH Probable WRKY transcription factor 75 OS=Arabidopsis thaliana OX=3702 GN=WRKY75 PE=1 SV=1 && PF03106:WRKY DNA -binding domain
AT3G28510	8.19121	1.12613e-06	3.10687e-05	AT3G28510	protein_coding	P-loop containing nucleoside triphosphate hydrolases superfamily protein && sp|Q9LH84|AATP5_ARATH AAA-ATPase At3g28510 OS=Arabidopsis thaliana OX=3702 GN=At3g28510 PE=2 SV=1 && PF14363:Domain associated at C-terminal with AAA|PF00004:ATPase family associated with various cellular activities (AAA)
AT1G47890	8.11921	3.37849e-07	1.0896e-05	RLP7	protein_coding	receptor like protein 7 && sp|Q9C699|RLP7_ARATH Receptor-like protein 7 OS=Arabidopsis thaliana OX=3702 GN=RLP7 PE=3 SV=2 && PF08263:Leucine rich repeat N-terminal domain|PF13855:Leucine rich repeat
AT4G08093	7.34356	3.79875e-07	1.20828e-05	AT4G08093	transcribed_pseudogene	pseudogene of dihydroorotate dehydrogenase~AT4G08093.2 && - && -
AT2G14610	7.26631	1.26005e-05	0.000256813	PR1	protein_coding	pathogenesis-related protein 1 && sp|P33154|PR1_ARATH Pathogenesis-related protein 1 OS=Arabidopsis thaliana OX=3702 GN=At2g14610 PE=1 SV=1 && PF00188:Cysteine-rich secretory protein family
AT1G10070	7.17504	4.52625e-07	1.4053e-05	BCAT-2	protein_coding	branched-chain amino acid transaminase 2 && sp|Q9M439|BCAT2_ARATH Branched-chain-amino-acid aminotransferase 2, chloroplastic OS=Arabidopsis thaliana OX=3702 GN=BCAT2 PE=1 SV=1 && PF01063:Amino-transferase class IV
AT1G67105	6.88557	1.56554e-13	1.86093e-11	AT1G67105	ncRNA	other RNA && - && -
AT3G49340	6.86313	7.60188e-07	2.21787e-05	AT3G49340	protein_coding	Cysteine proteinases superfamily protein && sp|Q9FJ47|SAG12_ARATH Senescence-specific cysteine protease SAG12 OS=Arabidopsis thaliana OX=3702 GN=SAG12 PE=1 SV=1 && PF08246:Cathepsin propeptide inhibitor domain (I29)|PF00112:Papain family cysteine protease
AT2G25297	6.50044	2.21168e-07	7.46873e-06	AT2G25297	protein_coding	transmembrane protein && - && -
AT3G46280	6.47494	1.9702e-06	5.11662e-05	AT3G46280	protein_coding	kinase-like protein && sp|A5PHT0|Y1448_ARATH Uncharacterized protein At1g24485 OS=Arabidopsis thaliana OX=3702 GN=RWK1 PE=2 SV=2 && PF12819:Malectin-like domain
AT1G30730	6.32355	2.44516e-06	6.11777e-05	AT1G30730	protein_coding	FAD-binding Berberine family protein && sp|Q9SA88|BBE11_ARATH Berberine bridge enzyme-like 11 OS=Arabidopsis thaliana OX=3702 GN=At1g30730 PE=2 SV=1 && PF01565:FAD binding domain|PF08031:Berberine and berberine like
AT5G44480	6.21543	6.28235e-08	2.44729e-06	DUR	protein_coding	NAD(P)-binding Rossmann-fold superfamily protein && sp|Q9FI17|ARAE4_ARATH Putative UDP-arabinose 4-epimerase 4 OS=Arabidopsis thaliana OX=3702 GN=At5g44480 PE=3 SV=1 && PF16363:GDP-mannose 4,6 dehydratase
AT1G51890	6.19448	4.45155e-07	1.38834e-05	AT1G51890	protein_coding	Leucine-rich repeat protein kinase family protein && sp|C0LGG6|Y5189_ARATH Probable LRR receptor-like protein kinase At1g51890 OS=Arabidopsis thaliana OX=3702 GN=At1g51890 PE=1 SV=2 && PF12799:Leucine Rich repeats (2 copies)|PF12819:Malectin-like domain|PF07714:Protein tyrosine kinase
AT1G33030	5.96805	1.53436e-06	4.15596e-05	AT1G33030	protein_coding	O-methyltransferase family protein && sp|Q00763|COMT1_POPTM Caffeic acid 3-O-methyltransferase 1 OS=Populus tremuloides OX=3693 GN=OMT1 PE=1 SV=1 && -
AT2G33850	5.9037	1.19379e-05	0.000245388	AT2G33850	protein_coding	E6-like protein && - && -
AT5G10140	5.89651	1.03355e-05	0.00021739	FLC	protein_coding	K-box region and MADS-box transcription factor family protein && sp|Q9S7Q7|FLC_ARATH MADS-box protein FLOWERING LOCUS C OS=Arabidopsis thaliana OX=3702 GN=FLC PE=1 SV=1 && PF00319:SRF-type transcription factor (DNA-binding and dimerisation domain)|PF01486:K-box region
NA	5.85349	1.04303e-05	0.000219096	ACS3	transcribed_pseudogene	pseudogene of ACC synthase 1~AT5G28360.1 && sp|Q06429|1A11_ARATH 1-aminocyclopropane-1-carboxylate synthase-like protein 1 OS=Arabidopsis thaliana OX=3702 GN=ACS1 PE=1 SV=2 && PF00155:Aminotransferase class I and II
AT3G26830	5.82493	4.92237e-06	0.000113144	PAD3	protein_coding	Cytochrome P450 superfamily protein && sp|Q9LW27|C71BF_ARATH Bifunctional dihydrocamalexate synthase/camalexin synthase OS=Arabidopsis thaliana OX=3702 GN=CYP71B15 PE=1 SV=1 && PF00067:Cytochrome P450
AT2G10975	5.79098	9.82957e-06	0.000209288	AT2G10975	protein_coding	hypothetical protein && - && -
AT4G15270	5.78958	1.54041e-05	0.000304597	AT4G15270	protein_coding	glucosyltransferase-like protein && sp|O23382|U71B5_ARATH UDP-glycosyltransferase 71B5 OS=Arabidopsis thaliana OX=3702 GN=UGT71B5 PE=3 SV=1 && -
AT1G04110	5.78224	2.00733e-06	5.1936e-05	SDD1	protein_coding	Subtilase family protein && sp|O64495|SBT12_ARATH Subtilisin-like protease SBT1.2 OS=Arabidopsis thaliana OX=3702 GN=SBT1.2 PE=2 SV=1 && PF05922:Peptidase inhibitor I9|PF02225:PA domain|PF17766:Fibronectin type-III domain|PF00082:Subtilase family
AT1G65730	5.72078	2.06993e-05	0.00039323	YSL7	protein_coding	YELLOW STRIPE like 7 && sp|Q9SHY2|YSL7_ARATH Probable metal-nicotianamine transporter YSL7 OS=Arabidopsis thaliana OX=3702 GN=YSL7 PE=2 SV=1 && PF03169:OPT oligopeptide transporter protein
AT5G52390	5.65514	2.95522e-07	9.65061e-06	AT5G52390	protein_coding	PAR1 protein && - && PF06521:PAR1 protein
AT2G30770	5.63971	3.15556e-05	0.000563935	CYP71A13	protein_coding	cytochrome P450 family 71 polypeptide && sp|O49342|C71AD_ARATH Indoleacetaldoxime dehydratase OS=Arabidopsis thaliana OX=3702 GN=CYP71A13 PE=1 SV=1 && PF00067:Cytochrome P450
AT1G51860	5.60075	8.32712e-06	0.000182915	AT1G51860	protein_coding	Leucine-rich repeat protein kinase family protein && sp|C0LGG4|Y1518_ARATH Probable LRR receptor-like serine/threonine-protein kinase At1g51860 OS=Arabidopsis thaliana OX=3702 GN=At1g51860 PE=2 SV=2 && PF12819:Malectin-like domain|PF07714:Protein tyrosine kinase
AT5G65080	5.59082	6.66091e-06	0.000149795	MAF5	protein_coding	K-box region/MADS-box transcription factor family protein && sp|Q683D7|MAF5_ARATH Protein MADS AFFECTING FLOWERING 5 OS=Arabidopsis thaliana OX=3702 GN=MAF5 PE=2 SV=2 && PF01486:K-box region|PF00319:SRF-type transcription factor (DNA-binding and dimerisation domain)
AT2G23830	5.52871	1.38404e-05	0.00027871	AT2G23830	protein_coding	PapD-like superfamily protein && sp|O82213|VAP31_ARATH Vesicle-associated protein 3-1 OS=Arabidopsis thaliana OX=3702 GN=PVA31 PE=3 SV=1 && PF00635:MSP (Major sperm protein) domain
AT4G08040	5.44117	1.84486e-05	0.00035567	ACS11	protein_coding	1-aminocyclopropane-1-carboxylate synthase 11 && sp|Q9S9U6|1A111_ARATH 1-aminocyclopropane-1-carboxylate synthase 11 OS=Arabidopsis thaliana OX=3702 GN=ACS11 PE=1 SV=1 && PF00155:Aminotransferase class I and II
AT2G29350	5.41155	1.6011e-05	0.000315342	SAG13	protein_coding	senescence-associated gene 13 && sp|Q9ZW18|SAG13_ARATH Senescence-associated protein 13 OS=Arabidopsis thaliana OX=3702 GN=SAG13 PE=1 SV=1 && PF00106:short chain dehydrogenase
AT4G08770	5.33386	3.17126e-05	0.000564799	Prx37	protein_coding	Peroxidase superfamily protein && sp|Q9LDN9|PER37_ARATH Peroxidase 37 OS=Arabidopsis thaliana OX=3702 GN=PER37 PE=2 SV=1 && PF00141:Peroxidase
AT1G74140	5.28882	1.93013e-05	0.000369214	AT1G74140	protein_coding	Rhomboid-related intramembrane serine protease family protein && sp|B3H707|RBL17_ARATH Rhomboid-like protein 17, chloroplastic OS=Arabidopsis thaliana OX=3702 GN=RBL17 PE=2 SV=1 && PF01694:Rhomboid family
AT1G21240	5.25045	3.85759e-08	1.57344e-06	WAK3	protein_coding	wall associated kinase 3 && sp|Q9LMN8|WAK3_ARATH Wall-associated receptor kinase 3 OS=Arabidopsis thaliana OX=3702 GN=WAK3 PE=2 SV=2 && PF07714:Protein tyrosine kinase|PF13947:Wall-associated receptor kinase galacturonan-binding|PF07645:Calcium-binding EGF domain
AT1G75945	5.22935	1.25131e-10	8.70557e-09	AT1G75945	protein_coding	hypothetical protein && - && -
AT2G43570	5.2233	1.59693e-07	5.58307e-06	CHI	protein_coding	chitinase && sp|O24603|CHI_ARATH Endochitinase CHI OS=Arabidopsis thaliana OX=3702 GN=CHI PE=2 SV=1 && PF00187:Chitin recognition protein|PF00182:Chitinase class I
AT1G26420	4.97417	2.63238e-06	6.48801e-05	AT1G26420	protein_coding	FAD-binding Berberine family protein && sp|Q9FZC8|FOX5_ARATH Berberine bridge enzyme-like 7 OS=Arabidopsis thaliana OX=3702 GN=FOX5 PE=3 SV=1 && PF01565:FAD binding domain|PF08031:Berberine and berberine like
AT3G10930	4.94624	1.36738e-06	3.74265e-05	AT3G10930	protein_coding	hypothetical protein && - && -
AT3G24900	4.85201	5.15858e-13	5.67771e-11	RLP39	protein_coding	receptor like protein 39 && sp|F4J7T6|RLP39_ARATH Receptor-like protein 39 OS=Arabidopsis thaliana OX=3702 GN=RLP39 PE=3 SV=1 && -
AT1G23510	4.82582	4.62229e-05	0.000781909	AT1G23510	protein_coding	OBP32pep protein && - && -
AT1G65484	4.65436	3.58957e-05	0.000628009	AT1G65484	protein_coding	transmembrane protein && - && -
AT4G30290	4.48867	3.35252e-05	0.000593019	XTH19	protein_coding	xyloglucan endotransglucosylase/hydrolase 19 && sp|Q9M0D1|XTH19_ARATH Xyloglucan endotransglucosylase/hydrolase protein 19 OS=Arabidopsis thaliana OX=3702 GN=XTH19 PE=1 SV=1 && PF06955:Xyloglucan endo-transglycosylase (XET) C-terminus|PF00722:Glycosyl hydrolases family 16
AT1G57640	4.46491	6.33882e-05	0.00102615	AT1G57640	pseudogene	hypothetical protein && sp|Q94HW2|POLR1_ARATH Retrovirus-related Pol polyprotein from transposon RE1 OS=Arabidopsis thaliana OX=3702 GN=RE1 PE=2 SV=1 && -
AT1G33960	4.33742	6.99206e-05	0.00110776	AIG1	protein_coding	P-loop containing nucleoside triphosphate hydrolases superfamily protein && sp|P54120|IAN8_ARATH Immune-associated nucleotide-binding protein 8 OS=Arabidopsis thaliana OX=3702 GN=IAN8 PE=2 SV=1 && PF04548:AIG1 family
AT5G20230	4.29409	6.47587e-07	1.92444e-05	BCB	protein_coding	blue-copper-binding protein && sp|Q07488|BCB1_ARATH Blue copper protein OS=Arabidopsis thaliana OX=3702 GN=BCB PE=2 SV=2 && PF02298:Plastocyanin-like domain
AT1G64795	4.26971	8.68752e-05	0.00134064	AT1G64795	protein_coding	hypothetical protein && sp|F4I893|ILA_ARATH Protein ILITYHIA OS=Arabidopsis thaliana OX=3702 GN=ILA PE=1 SV=1 && -
AT1G66960	4.26661	2.859e-06	6.97221e-05	LUP5	protein_coding	Terpenoid cyclases family protein && sp|Q9FZI2|LUP5_ARATH Lupeol synthase 5 OS=Arabidopsis thaliana OX=3702 GN=LUP5 PE=2 SV=1 && PF13249:Squalene-hopene cyclase N-terminal domain|PF13243:Squalene-hopene cyclase C-terminal domain
AT5G57010	3.99098	1.0128e-06	2.86934e-05	AT5G57010	protein_coding	calmodulin-binding family protein && sp|Q058N0|IQM5_ARATH IQ domain-containing protein IQM5 OS=Arabidopsis thaliana OX=3702 GN=IQM5 PE=2 SV=1 && -
AT4G04500	3.98002	1.52438e-05	0.000302002	CRK37	protein_coding	cysteine-rich RLK (RECEPTOR-like protein kinase) 37 && sp|Q9XEC7|CRK37_ARATH Cysteine-rich receptor-like protein kinase 37 OS=Arabidopsis thaliana OX=3702 GN=CRK37 PE=3 SV=1 && -
AT5G38250	3.92753	2.72836e-05	0.00050093	AT5G38250	protein_coding	Protein kinase family protein && sp|F4KA51|LRL23_ARATH LEAF RUST 10 DISEASE-RESISTANCE LOCUS RECEPTOR-LIKE PROTEIN KINASE-like 2.3 OS=Arabidopsis thaliana OX=3702 GN=LRK10L-2.3 PE=3 SV=2 && PF00069:Protein kinase domain|PF13947:Wall-associated receptor kinase galacturonan-binding
AT3G22600	3.89134	9.70883e-05	0.00146244	AT3G22600	protein_coding	Bifunctional inhibitor/lipid-transfer protein/seed storage 2S albumin superfamily protein && sp|Q9LJ86|LTPG5_ARATH Non-specific lipid transfer protein GPI-anchored 5 OS=Arabidopsis thaliana OX=3702 GN=LTPG5 PE=2 SV=1 && PF14368:Probable lipid transfer
AT4G23150	3.8666	3.05715e-06	7.36051e-05	CRK7	protein_coding	cysteine-rich RLK (RECEPTOR-like protein kinase) 7 && sp|Q8L7G3|CRK7_ARATH Cysteine-rich receptor-like protein kinase 7 OS=Arabidopsis thaliana OX=3702 GN=CRK7 PE=2 SV=1 && PF01657:Salt stress response/antifungal|PF07714:Protein tyrosine kinase
AT2G45570	3.85379	1.63655e-05	0.000321772	CYP76C2	protein_coding	cytochrome P450%2C family 76%2C subfamily C%2C polypeptide 2 && sp|O64637|C76C2_ARATH Cytochrome P450 76C2 OS=Arabidopsis thaliana OX=3702 GN=CYP76C2 PE=2 SV=1 && PF00067:Cytochrome P450
AT2G21510	3.83868	0.000164798	0.00228085	AT2G21510	protein_coding	DNAJ heat shock N-terminal domain-containing protein && sp|Q8GYX8|DNJ10_ARATH Chaperone protein dnaJ 10 OS=Arabidopsis thaliana OX=3702 GN=ATJ10 PE=2 SV=2 && PF00226:DnaJ domain|PF14308:X-domain of DnaJ-containing
AT1G34180	3.78974	7.23297e-15	1.02354e-12	NAC016	protein_coding	NAC domain containing protein 16 && sp|A4FVP6|NAC16_ARATH NAC domain-containing protein 16 OS=Arabidopsis thaliana OX=3702 GN=NAC016 PE=1 SV=1 && -
AT4G15280	3.71904	0.000185045	0.00251588	UGT71B5	protein_coding	UDP-glucosyl transferase 71B5 && sp|O23382|U71B5_ARATH UDP-glycosyltransferase 71B5 OS=Arabidopsis thaliana OX=3702 GN=UGT71B5 PE=3 SV=1 && PF00201:UDP-glucoronosyl and UDP-glucosyl transferase
AT3G06505	3.7059	0.000184649	0.00251214	AT3G06505	misc_RNA	uncharacterized misc_RNA && - && -
AT2G42840	3.70057	4.89202e-06	0.000112571	PDF1	protein_coding	protodermal factor 1 && sp|Q9S728|PDF1_ARATH Protodermal factor 1 OS=Arabidopsis thaliana OX=3702 GN=PDF1 PE=2 SV=1 && -
AT2G35000	3.68327	0.000163419	0.00226505	ATL9	protein_coding	RING/U-box superfamily protein && sp|O64763|ATL9_ARATH E3 ubiquitin-protein ligase ATL9 OS=Arabidopsis thaliana OX=3702 GN=ATL9 PE=1 SV=1 && PF13639:Ring finger domain
AT1G01680	3.67025	1.40467e-05	0.000282319	PUB54	protein_coding	plant U-box 54 && sp|Q9LQ92|PUB54_ARATH U-box domain-containing protein 54 OS=Arabidopsis thaliana OX=3702 GN=PUB54 PE=2 SV=1 && PF00582:Universal stress protein family|PF04564:U-box domain
AT5G52740	3.66615	4.60044e-08	1.8298e-06	AT5G52740	protein_coding	Copper transport protein family && sp|Q9LTE3|HIP12_ARATH Heavy metal-associated isoprenylated plant protein 12 OS=Arabidopsis thaliana OX=3702 GN=HIPP12 PE=3 SV=1 && -
AT4G14370	3.62674	1.65702e-12	1.68143e-10	AT4G14370	protein_coding	Disease resistance protein (TIR-NBS-LRR class) family && sp|F4I594|RLM1A_ARATH Disease resistance protein RML1A OS=Arabidopsis thaliana OX=3702 GN=RLM1A PE=3 SV=1 && PF01582:TIR domain|PF07725:Leucine Rich Repeat|PF00931:NB-ARC domain
AT3G60470	3.60218	1.66674e-06	4.4565e-05	AT3G60470	protein_coding	transmembrane protein%2C putative (DUF247) && sp|Q9SD53|Y3720_ARATH UPF0481 protein At3g47200 OS=Arabidopsis thaliana OX=3702 GN=At3g47200 PE=2 SV=1 && PF03140:Plant protein of unknown function
AT2G18660	3.57394	2.15565e-05	0.000406543	PNP-A	protein_coding	plant natriuretic peptide A && sp|Q9ZV52|EGC2_ARATH EG45-like domain containing protein 2 OS=Arabidopsis thaliana OX=3702 GN=EGC2 PE=2 SV=2 && PF03330:Lytic transglycolase
AT5G62310	3.55066	0.00021186	0.00281629	IRE	protein_coding	AGC (cAMP-dependent%2C cGMP-dependent and protein kinase C) kinase family protein && sp|Q9LE81|IRE_ARATH Probable serine/threonine protein kinase IRE OS=Arabidopsis thaliana OX=3702 GN=IRE PE=2 SV=1 && PF00069:Protein kinase domain
AT4G23280	3.51815	1.12086e-06	3.09642e-05	CRK20	protein_coding	cysteine-rich RLK (RECEPTOR-like protein kinase) 20 && sp|O65479|CRK20_ARATH Putative cysteine-rich receptor-like protein kinase 20 OS=Arabidopsis thaliana OX=3702 GN=CRK20 PE=2 SV=2 && PF01657:Salt stress response/antifungal|PF07714:Protein tyrosine kinase
AT3G11340	3.4157	0.000224587	0.0029625	UGT76B1	protein_coding	UDP-Glycosyltransferase superfamily protein && sp|Q9C768|U76B1_ARATH UDP-glycosyltransferase 76B1 OS=Arabidopsis thaliana OX=3702 GN=UGT76B1 PE=2 SV=1 && PF00201:UDP-glucoronosyl and UDP-glucosyl transferase
AT1G15520	3.41464	0.000163438	0.00226505	ABCG40	protein_coding	pleiotropic drug resistance 12 && sp|Q9M9E1|AB40G_ARATH ABC transporter G family member 40 OS=Arabidopsis thaliana OX=3702 GN=ABCG40 PE=1 SV=1 && -
AT1G26380	3.40851	6.78565e-06	0.000152435	AT1G26380	protein_coding	FAD-binding Berberine family protein && sp|Q9FZC4|FOX1_ARATH Berberine bridge enzyme-like 3 OS=Arabidopsis thaliana OX=3702 GN=FOX1 PE=2 SV=1 && PF08031:Berberine and berberine like|PF01565:FAD binding domain
AT5G60410	3.3883	7.55746e-249	1.5721e-244	SIZ1	protein_coding	DNA-binding protein with MIZ/SP-RING zinc finger%2C PHD-finger and SAP domain-containing protein && sp|Q680Q4|SIZ1_ARATH E3 SUMO-protein ligase SIZ1 OS=Arabidopsis thaliana OX=3702 GN=SIZ1 PE=1 SV=2 && PF02891:MIZ/SP-RING zinc finger|PF02037:SAP domain
AT4G09300	3.36359	0.000257577	0.00331836	AT4G09300	protein_coding	LisH and RanBPM domains containing protein && sp|Q84WK5|GID8_ARATH Protein GID8 homolog OS=Arabidopsis thaliana OX=3702 GN=GID8 PE=1 SV=1 && PF08513:LisH|PF10607:CTLH/CRA C-terminal to LisH motif domain
AT4G17660	3.32377	0.000202232	0.00271233	AT4G17660	protein_coding	Protein kinase superfamily protein && sp|F4JPX3|PBL20_ARATH Probable serine/threonine-protein kinase PBL20 OS=Arabidopsis thaliana OX=3702 GN=PBL20 PE=3 SV=1 && PF07714:Protein tyrosine kinase
AT2G29460	3.32079	0.000260193	0.00334727	GSTU4	protein_coding	glutathione S-transferase tau 4 && sp|Q9ZW27|GSTU4_ARATH Glutathione S-transferase U4 OS=Arabidopsis thaliana OX=3702 GN=GSTU4 PE=1 SV=1 && PF02798:Glutathione S-transferase, N-terminal domain|PF13410:Glutathione S-transferase, C-terminal domain
AT1G01480	3.28118	0.000281695	0.0035622	ACS2	protein_coding	1-amino-cyclopropane-1-carboxylate synthase 2 && sp|Q06402|1A12_ARATH 1-aminocyclopropane-1-carboxylate synthase 2 OS=Arabidopsis thaliana OX=3702 GN=ACS2 PE=1 SV=1 && PF00155:Aminotransferase class I and II
AT4G26120	3.27109	4.00498e-10	2.53999e-08	AT4G26120	protein_coding	Ankyrin repeat family protein / BTB/POZ domain-containing protein && sp|Q9SZI3|NPR2_ARATH Regulatory protein NPR2 OS=Arabidopsis thaliana OX=3702 GN=NPR2 PE=1 SV=1 && PF12313:NPR1/NIM1 like defence protein C terminal|PF11900:Domain of unknown function (DUF3420)|PF00651:BTB/POZ domain
NA	3.20212	5.58186e-08	2.18259e-06	MIR391	miRNA	microRNA ath-miR391-5p && - && -
AT5G50915	3.16381	2.09724e-18	4.84742e-16	AT5G50915	protein_coding	basic helix-loop-helix (bHLH) DNA-binding superfamily protein && sp|Q93W88|BH137_ARATH Transcription factor bHLH137 OS=Arabidopsis thaliana OX=3702 GN=BHLH137 PE=1 SV=1 && PF00010:Helix-loop-helix DNA-binding domain
AT5G25910	3.16269	3.62172e-08	1.49186e-06	RLP52	protein_coding	receptor like protein 52 && sp|Q7FZR1|RLP52_ARATH Receptor-like protein 52 OS=Arabidopsis thaliana OX=3702 GN=RLP52 PE=2 SV=1 && PF13855:Leucine rich repeat|PF08263:Leucine rich repeat N-terminal domain
AT2G04460	3.1492	0.000306454	0.00384028	AT2G04460	pseudogene	hypothetical protein && - && -
AT1G28480	3.11405	1.53922e-06	4.15828e-05	GRX480	protein_coding	Thioredoxin superfamily protein && sp|Q9SGP6|GRXC9_ARATH Glutaredoxin-C9 OS=Arabidopsis thaliana OX=3702 GN=GRXC9 PE=1 SV=1 && PF00462:Glutaredoxin
AT4G23310	3.09021	2.49481e-06	6.23013e-05	CRK23	protein_coding	cysteine-rich RLK (RECEPTOR-like protein kinase) 23 && sp|O65482|CRK23_ARATH Putative cysteine-rich receptor-like protein kinase 23 OS=Arabidopsis thaliana OX=3702 GN=CRK23 PE=2 SV=1 && PF01657:Salt stress response/antifungal|PF07714:Protein tyrosine kinase
AT2G19190	3.07751	0.000195376	0.00263056	FRK1	protein_coding	FLG22-induced receptor-like kinase 1 && sp|O64483|SIRK_ARATH Senescence-induced receptor-like serine/threonine-protein kinase OS=Arabidopsis thaliana OX=3702 GN=SIRK PE=1 SV=1 && PF12819:Malectin-like domain|PF00069:Protein kinase domain|PF13855:Leucine rich repeat
AT4G38830	3.06459	7.62743e-05	0.00119567	CRK26	protein_coding	cysteine-rich RLK (RECEPTOR-like protein kinase) 26 && sp|Q9T0J1|CRK26_ARATH Cysteine-rich receptor-like protein kinase 26 OS=Arabidopsis thaliana OX=3702 GN=CRK26 PE=2 SV=1 && PF07714:Protein tyrosine kinase|PF01657:Salt stress response/antifungal
AT3G29639	3.06176	1.60127e-21	5.28726e-19	AT3G29639	protein_coding	hypothetical protein && - && -
AT2G36780	3.03621	4.94975e-07	1.5209e-05	AT2G36780	protein_coding	UDP-Glycosyltransferase superfamily protein && sp|Q9ZQ96|U73C3_ARATH UDP-glycosyltransferase 73C3 OS=Arabidopsis thaliana OX=3702 GN=UGT73C3 PE=2 SV=1 && PF00201:UDP-glucoronosyl and UDP-glucosyl transferase
AT2G23270	3.03602	0.000358899	0.00435877	AT2G23270	protein_coding	transmembrane protein && sp|F4JRC5|PIP2_ARATH PAMP-induced secreted peptide 2 OS=Arabidopsis thaliana OX=3702 GN=PIP2 PE=1 SV=1 && -
AT3G26470	2.98394	7.53262e-07	2.20385e-05	AT3G26470	protein_coding	Powdery mildew resistance protein%2C RPW8 domain-containing protein && sp|Q9SZA7|DRL29_ARATH Probable disease resistance protein At4g33300 OS=Arabidopsis thaliana OX=3702 GN=At4g33300 PE=2 SV=3 && PF05659:Arabidopsis broad-spectrum mildew resistance protein RPW8
AT4G00700	2.95183	0.000118262	0.00173186	AT4G00700	protein_coding	C2 calcium/lipid-binding plant phosphoribosyltransferase family protein && sp|Q9M2R0|FTIP3_ARATH FT-interacting protein 3 OS=Arabidopsis thaliana OX=3702 GN=FTIP3 PE=1 SV=1 && PF00168:C2 domain|PF08372:Plant phosphoribosyltransferase C-terminal
AT1G80840	2.93218	4.44044e-06	0.000102862	WRKY40	protein_coding	WRKY DNA-binding protein 40 && sp|Q9SAH7|WRK40_ARATH Probable WRKY transcription factor 40 OS=Arabidopsis thaliana OX=3702 GN=WRKY40 PE=1 SV=1 && PF03106:WRKY DNA -binding domain
AT5G26920	2.92809	1.20179e-08	5.50652e-07	CBP60G	protein_coding	Cam-binding protein 60-like G && sp|F4K2R6|CB60G_ARATH Calmodulin-binding protein 60 G OS=Arabidopsis thaliana OX=3702 GN=CBP60G PE=1 SV=1 && PF07887:Calmodulin binding protein-like
AT5G48400	2.92093	0.00039765	0.00476493	ATGLR1.2	protein_coding	Glutamate receptor family protein && sp|Q9LV72|GLR12_ARATH Glutamate receptor 1.2 OS=Arabidopsis thaliana OX=3702 GN=GLR1.2 PE=2 SV=1 && -
AT5G13330	2.88896	0.000234801	0.00307191	Rap2.6L	protein_coding	related to AP2 6l && sp|Q9LYU3|EF113_ARATH Ethylene-responsive transcription factor ERF113 OS=Arabidopsis thaliana OX=3702 GN=ERF113 PE=2 SV=1 && PF00847:AP2 domain
AT5G25190	2.84741	9.22907e-13	9.59915e-11	ESE3	protein_coding	Integrase-type DNA-binding superfamily protein && sp|Q94AW5|ERF03_ARATH Ethylene-responsive transcription factor ERF003 OS=Arabidopsis thaliana OX=3702 GN=ERF003 PE=1 SV=1 && PF00847:AP2 domain
AT2G21140	2.84257	2.84035e-07	9.29987e-06	PRP2	protein_coding	proline-rich protein 2 && sp|Q9SKP9|PRP2_ARATH Proline-rich protein 2 OS=Arabidopsis thaliana OX=3702 GN=PRP2 PE=2 SV=1 && PF01190:Pollen proteins Ole e I like
AT4G24140	2.83745	1.1547e-05	0.000240342	AT4G24140	protein_coding	alpha/beta-Hydrolases superfamily protein && sp|O22977|BDG3_ARATH Probable lysophospholipase BODYGUARD 3 OS=Arabidopsis thaliana OX=3702 GN=BDG3 PE=2 SV=1 && PF00561:alpha/beta hydrolase fold
AT3G57260	2.79068	0.000102665	0.00153202	BGL2	protein_coding	beta-1%2C3-glucanase 2 && sp|P33157|E13A_ARATH Glucan endo-1,3-beta-glucosidase, acidic isoform OS=Arabidopsis thaliana OX=3702 GN=BG2 PE=1 SV=2 && PF00332:Glycosyl hydrolases family 17
AT2G39690	2.7471	1.96412e-06	5.11114e-05	AT2G39690	protein_coding	ternary complex factor MIP1 leucine-zipper protein (Protein of unknown function%2C DUF547) && - && PF14389:Leucine-zipper of ternary complex factor MIP1|PF04784:Protein of unknown function, DUF547
AT5G39670	2.7386	6.11149e-05	0.000993989	AT5G39670	protein_coding	Calcium-binding EF-hand family protein && sp|Q93Z27|CML46_ARATH Probable calcium-binding protein CML46 OS=Arabidopsis thaliana OX=3702 GN=CML46 PE=1 SV=1 && PF13499:EF-hand domain pair
AT1G19250	2.73613	0.000425395	0.00503646	FMO1	protein_coding	flavin-dependent monooxygenase 1 && sp|Q9LMA1|FMO1_ARATH Probable flavin-containing monooxygenase 1 OS=Arabidopsis thaliana OX=3702 GN=FMO1 PE=2 SV=1 && PF00743:Flavin-binding monooxygenase-like
AT5G57560	2.7122	1.12891e-13	1.37331e-11	TCH4	protein_coding	Xyloglucan endotransglucosylase/hydrolase family protein && sp|Q38857|XTH22_ARATH Xyloglucan endotransglucosylase/hydrolase protein 22 OS=Arabidopsis thaliana OX=3702 GN=XTH22 PE=1 SV=1 && PF00722:Glycosyl hydrolases family 16|PF06955:Xyloglucan endo-transglycosylase (XET) C-terminus
AT4G37390	2.69104	0.000350388	0.00427996	BRU6	protein_coding	Auxin-responsive GH3 family protein && sp|Q9SZT9|GH32_ARATH Indole-3-acetic acid-amido synthetase GH3.2 OS=Arabidopsis thaliana OX=3702 GN=GH3.2 PE=1 SV=3 && PF03321:GH3 auxin-responsive promoter
AT5G09290	2.66394	2.08933e-09	1.13183e-07	AT5G09290	protein_coding	Inositol monophosphatase family protein && sp|Q84VY5|DPNP4_ARATH Probable SAL4 phosphatase OS=Arabidopsis thaliana OX=3702 GN=SAL4 PE=2 SV=1 && PF00459:Inositol monophosphatase family
AT4G08950	2.6561	4.44944e-11	3.4154e-09	EXO	protein_coding	Phosphate-responsive 1 family protein && sp|Q9ZPE7|EXO_ARATH Protein EXORDIUM OS=Arabidopsis thaliana OX=3702 GN=EXO PE=2 SV=1 && PF04674:Phosphate-induced protein 1 conserved region
AT3G44300	2.63655	0.000316346	0.00395234	NIT2	protein_coding	nitrilase 2 && sp|P32962|NRL2_ARATH Nitrilase 2 OS=Arabidopsis thaliana OX=3702 GN=NIT2 PE=1 SV=1 && PF00795:Carbon-nitrogen hydrolase
AT2G40740	2.60996	1.73087e-06	4.60132e-05	WRKY55	protein_coding	WRKY DNA-binding protein 55 && sp|Q9SHB5|WRK55_ARATH WRKY transcription factor 55 OS=Arabidopsis thaliana OX=3702 GN=WRKY55 PE=2 SV=1 && PF03106:WRKY DNA -binding domain
AT3G60966	2.60952	7.25913e-06	0.000161707	AT3G60966	protein_coding	RING/U-box superfamily protein && sp|Q9SLC3|ATL41_ARATH E3 ubiquitin-protein ligase ATL41 OS=Arabidopsis thaliana OX=3702 GN=ATL41 PE=1 SV=1 && PF13639:Ring finger domain
AT4G24570	2.60625	2.48574e-11	2.012e-09	DIC2	protein_coding	dicarboxylate carrier 2 && sp|Q9SB52|PUMP4_ARATH Mitochondrial uncoupling protein 4 OS=Arabidopsis thaliana OX=3702 GN=PUMP4 PE=2 SV=1 && PF00153:Mitochondrial carrier protein
AT4G11280	2.58161	5.12757e-25	2.80694e-22	ACS6	protein_coding	1-aminocyclopropane-1-carboxylic acid (acc) synthase 6 && sp|Q9SAR0|1A16_ARATH 1-aminocyclopropane-1-carboxylate synthase 6 OS=Arabidopsis thaliana OX=3702 GN=ACS6 PE=1 SV=2 && PF00155:Aminotransferase class I and II
AT1G76090	2.55857	7.61825e-16	1.23809e-13	SMT3	protein_coding	sterol methyltransferase 3 && sp|Q94JS4|SMT3B_ARATH 24-methylenesterol C-methyltransferase 3 OS=Arabidopsis thaliana OX=3702 GN=SMT3 PE=2 SV=1 && PF08498:Sterol methyltransferase C-terminal|PF08241:Methyltransferase domain
AT3G28210	2.54916	1.8091e-05	0.000350074	PMZ	protein_coding	zinc finger (AN1-like) family protein && sp|Q67YE6|SAP12_ARATH Zinc finger AN1 domain-containing stress-associated protein 12 OS=Arabidopsis thaliana OX=3702 GN=SAP12 PE=2 SV=2 && PF01428:AN1-like Zinc finger
AT2G41100	2.54703	6.17862e-27	4.88997e-24	TCH3	protein_coding	Calcium-binding EF hand family protein && sp|P25071|CML12_ARATH Calmodulin-like protein 12 OS=Arabidopsis thaliana OX=3702 GN=CML12 PE=1 SV=3 && PF13833:EF-hand domain pair|PF13499:EF-hand domain pair
AT1G19020	2.54512	1.23354e-16	2.17459e-14	AT1G19020	protein_coding	CDP-diacylglycerol-glycerol-3-phosphate 3-phosphatidyltransferase && - && -
AT1G24145	2.53877	2.43186e-06	6.1096e-05	AT1G24145	protein_coding	transmembrane protein && - && -
AT1G27730	2.50155	4.84732e-17	9.00303e-15	STZ	protein_coding	salt tolerance zinc finger && sp|Q96289|ZAT10_ARATH Zinc finger protein ZAT10 OS=Arabidopsis thaliana OX=3702 GN=ZAT10 PE=2 SV=1 && PF13912:C2H2-type zinc finger
AT3G04290	2.4735	0.00048254	0.00559832	LTL1	protein_coding	Li-tolerant lipase 1 && sp|Q9M8Y5|LTL1_ARATH GDSL esterase/lipase LTL1 OS=Arabidopsis thaliana OX=3702 GN=LTL1 PE=2 SV=1 && PF00657:GDSL-like Lipase/Acylhydrolase
AT1G68840	2.46491	2.88656e-53	7.50578e-50	RAV2	protein_coding	related to ABI3/VP1 2 && sp|P82280|RAV2_ARATH AP2/ERF and B3 domain-containing transcription repressor RAV2 OS=Arabidopsis thaliana OX=3702 GN=RAV2 PE=1 SV=1 && PF02362:B3 DNA binding domain|PF00847:AP2 domain
AT3G25780	2.46251	6.03487e-07	1.81151e-05	AOC3	protein_coding	allene oxide cyclase 3 && sp|Q9LS01|AOC3_ARATH Allene oxide cyclase 3, chloroplastic OS=Arabidopsis thaliana OX=3702 GN=AOC3 PE=2 SV=1 && PF06351:Allene oxide cyclase
AT4G04490	2.44856	0.000126138	0.00182343	CRK36	protein_coding	cysteine-rich RLK (RECEPTOR-like protein kinase) 36 && sp|Q9XEC6|CRK36_ARATH Cysteine-rich receptor-like protein kinase 36 OS=Arabidopsis thaliana OX=3702 GN=CRK36 PE=1 SV=1 && PF07714:Protein tyrosine kinase|PF01657:Salt stress response/antifungal
AT3G44326	2.44273	0.000661004	0.00727139	AT3G44326	protein_coding	F-box family protein && sp|Q2V3R1|FB346_ARATH F-box protein At3g44326 OS=Arabidopsis thaliana OX=3702 GN=At3g44326 PE=2 SV=1 && -
AT3G63010	2.42887	6.09451e-12	5.41787e-10	GID1B	protein_coding	alpha/beta-Hydrolases superfamily protein && sp|Q9LYC1|GID1B_ARATH Gibberellin receptor GID1B OS=Arabidopsis thaliana OX=3702 GN=GID1B PE=1 SV=1 && PF07859:alpha/beta hydrolase fold
AT1G61800	2.40921	0.000490737	0.00567128	GPT2	protein_coding	glucose-6-phosphate/phosphate translocator 2 && sp|Q94B38|GPT2_ARATH Glucose-6-phosphate/phosphate translocator 2, chloroplastic OS=Arabidopsis thaliana OX=3702 GN=GPT2 PE=2 SV=2 && PF03151:Triose-phosphate Transporter family
AT5G22530	2.40545	0.000455167	0.0053283	AT5G22530	protein_coding	hypothetical protein && - && -
AT1G66090	2.39447	1.50758e-17	2.90377e-15	AT1G66090	protein_coding	Disease resistance protein (TIR-NBS class) && sp|F4I594|RLM1A_ARATH Disease resistance protein RML1A OS=Arabidopsis thaliana OX=3702 GN=RLM1A PE=3 SV=1 && PF01582:TIR domain|PF00931:NB-ARC domain
AT3G25510	2.3864	4.90075e-09	2.44473e-07	AT3G25510	protein_coding	disease resistance protein (TIR-NBS-LRR class) family protein && sp|F4J339|RPP1_ARATH Probable disease resistance protein RPP1 OS=Arabidopsis thaliana OX=3702 GN=RPP1 PE=1 SV=1 && -
AT1G66400	2.34221	2.52439e-07	8.40198e-06	CML23	protein_coding	calmodulin like 23 && sp|Q9C8Y1|CML23_ARATH Probable calcium-binding protein CML23 OS=Arabidopsis thaliana OX=3702 GN=CML23 PE=2 SV=1 && PF13499:EF-hand domain pair
AT2G30750	2.33663	1.02273e-09	5.9929e-08	CYP71A12	protein_coding	cytochrome P450 family 71 polypeptide && sp|O49340|C71AC_ARATH Cytochrome P450 71A12 OS=Arabidopsis thaliana OX=3702 GN=CYP71A12 PE=2 SV=1 && PF00067:Cytochrome P450
AT3G25010	2.3341	1.79453e-05	0.000348088	RLP41	protein_coding	receptor like protein 41 && sp|Q9LJS2|RLP41_ARATH Receptor-like protein 41 OS=Arabidopsis thaliana OX=3702 GN=RLP41 PE=3 SV=1 && PF13855:Leucine rich repeat
AT5G61600	2.31309	1.00453e-42	1.6074e-39	ERF104	protein_coding	ethylene response factor 104 && sp|Q9FKG1|EF104_ARATH Ethylene-responsive transcription factor ERF104 OS=Arabidopsis thaliana OX=3702 GN=ERF104 PE=1 SV=1 && PF00847:AP2 domain
AT4G17500	2.28949	1.58961e-17	3.03368e-15	ERF-1	protein_coding	ethylene responsive element binding factor 1 && sp|O80337|EF100_ARATH Ethylene-responsive transcription factor 1A OS=Arabidopsis thaliana OX=3702 GN=ERF1A PE=1 SV=2 && PF00847:AP2 domain
AT1G69490	2.28211	1.00761e-07	3.70323e-06	NAP	protein_coding	NAC-like%2C activated by AP3/PI && sp|O49255|NAC29_ARATH NAC transcription factor 29 OS=Arabidopsis thaliana OX=3702 GN=NAC029 PE=2 SV=1 && PF02365:No apical meristem (NAM) protein
AT1G04800	2.27345	3.92868e-08	1.5993e-06	AT1G04800	protein_coding	glycine-rich protein && - && -
AT1G57990	2.23554	2.6825e-25	1.50815e-22	PUP18	protein_coding	purine permease 18 && sp|Q9C508|PUP18_ARATH Probable purine permease 18 OS=Arabidopsis thaliana OX=3702 GN=PUP18 PE=1 SV=1 && PF16913:Purine nucleobase transmembrane transport
AT2G18690	2.23118	0.00026195	0.00336571	AT2G18690	protein_coding	transmembrane protein && - && -
AT1G13609	2.22727	2.00698e-06	5.1936e-05	AT1G13609	protein_coding	Defensin-like (DEFL) family protein && sp|Q2V4N4|DF287_ARATH Defensin-like protein 287 OS=Arabidopsis thaliana OX=3702 GN=At1g13609 PE=3 SV=1 && -
AT3G15500	2.22203	0.000452327	0.00530699	NAC3	protein_coding	NAC domain containing protein 3 && sp|Q9LDY8|NAC55_ARATH NAC domain-containing protein 55 OS=Arabidopsis thaliana OX=3702 GN=NAC055 PE=2 SV=1 && PF02365:No apical meristem (NAM) protein
AT5G25470	2.20606	7.31759e-06	0.000162629	AT5G25470	protein_coding	AP2/B3-like transcriptional factor family protein && sp|Q1PDT6|Y5547_ARATH B3 domain-containing protein At5g25470 OS=Arabidopsis thaliana OX=3702 GN=At5g25470 PE=2 SV=1 && PF02362:B3 DNA binding domain
AT1G65510	2.20533	0.000167511	0.00231138	AT1G65510	protein_coding	transmembrane protein && - && -
AT4G38540	2.18607	0.000529511	0.00600593	AT4G38540	protein_coding	FAD/NAD(P)-binding oxidoreductase family protein && sp|O81816|MO2_ARATH Monooxygenase 2 OS=Arabidopsis thaliana OX=3702 GN=MO2 PE=2 SV=1 && PF01494:FAD binding domain
AT3G05360	2.18244	9.09242e-12	7.81573e-10	RLP30	protein_coding	receptor like protein 30 && sp|Q9MA83|RLP30_ARATH Receptor-like protein 30 OS=Arabidopsis thaliana OX=3702 GN=RLP30 PE=2 SV=1 && PF13855:Leucine rich repeat|PF08263:Leucine rich repeat N-terminal domain
AT5G39610	2.18244	1.11108e-07	4.02661e-06	NAC6	protein_coding	NAC domain containing protein 6 && sp|Q9FKA0|NAC92_ARATH NAC domain-containing protein 92 OS=Arabidopsis thaliana OX=3702 GN=NAC92 PE=1 SV=1 && PF02365:No apical meristem (NAM) protein
AT1G22890	2.18034	1.08701e-13	1.34583e-11	AT1G22890	protein_coding	transmembrane protein && - && -
AT5G22520	2.16394	3.41558e-07	1.09816e-05	AT5G22520	protein_coding	hypothetical protein && - && -
AT1G02930	2.15465	0.000174131	0.00238778	GSTF6	protein_coding	glutathione S-transferase 6 && sp|P42760|GSTF6_ARATH Glutathione S-transferase F6 OS=Arabidopsis thaliana OX=3702 GN=GSTF6 PE=2 SV=2 && PF00043:Glutathione S-transferase, C-terminal domain|PF02798:Glutathione S-transferase, N-terminal domain
AT5G07650	2.15072	0.000783852	0.00837048	AT5G07650	protein_coding	Actin-binding FH2 protein && sp|P0C5K3|FH15B_ARATH Putative formin-like protein 15b OS=Arabidopsis thaliana OX=3702 GN=FH15B PE=3 SV=1 && PF02181:Formin Homology 2 Domain
AT4G29020	2.14267	9.59121e-06	0.000205899	AT4G29020	protein_coding	glycine-rich protein && - && -
AT3G48850	2.13779	0.000648176	0.00716057	PHT3%3B2	protein_coding	phosphate transporter 3%3B2 && sp|Q9M2Z8|MPCP2_ARATH Mitochondrial phosphate carrier protein 2, mitochondrial OS=Arabidopsis thaliana OX=3702 GN=MPT2 PE=2 SV=1 && PF00153:Mitochondrial carrier protein
AT1G66465	2.13394	0.000673584	0.00739414	AT1G66465	protein_coding	transmembrane protein && - && -
AT4G18253	2.12108	0.000362691	0.00439678	AT4G18253	protein_coding	receptor Serine/Threonine kinase-like protein && sp|Q9FF29|PR5K_ARATH PR5-like receptor kinase OS=Arabidopsis thaliana OX=3702 GN=PR5K PE=1 SV=1 && PF00314:Thaumatin family
AT4G38560	2.11903	8.9519e-11	6.44351e-09	AT4G38560	protein_coding	phospholipase-like protein (PEARLI 4) family protein && - && PF05278:Arabidopsis phospholipase-like protein (PEARLI 4)
AT5G61070	2.10645	7.20302e-08	2.77476e-06	HDA18	protein_coding	histone deacetylase of the RPD3/HDA1 superfamily 18 && sp|Q8LRK8|HDA18_ARATH Histone deacetylase 18 OS=Arabidopsis thaliana OX=3702 GN=HDA18 PE=2 SV=1 && PF00850:Histone deacetylase domain
AT1G35210	2.10365	1.01801e-11	8.64355e-10	AT1G35210	protein_coding	hypothetical protein && - && -
AT2G15800	2.10076	2.15245e-08	9.28947e-07	AT2G15800	pseudogene	hypothetical protein && - && -
AT1G51820	2.09829	0.000957271	0.00983366	AT1G51820	protein_coding	Leucine-rich repeat protein kinase family protein && sp|C0LGG3|Y5182_ARATH Probable LRR receptor-like serine/threonine-protein kinase At1g51820 OS=Arabidopsis thaliana OX=3702 GN=At1g51820 PE=1 SV=1 && PF13855:Leucine rich repeat|PF12819:Malectin-like domain|PF00069:Protein kinase domain
AT1G65130	2.07555	0.000486668	0.00563679	AT1G65130	protein_coding	Ubiquitin carboxyl-terminal hydrolase-related protein && - && -
AT5G18430	2.0605	6.72636e-05	0.00107549	AT5G18430	protein_coding	GDSL-like Lipase/Acylhydrolase superfamily protein && sp|Q5PNZ0|GDL77_ARATH GDSL esterase/lipase At5g18430 OS=Arabidopsis thaliana OX=3702 GN=At5g18430 PE=2 SV=1 && PF00657:GDSL-like Lipase/Acylhydrolase
AT1G72920	2.05753	8.38453e-10	5.02637e-08	AT1G72920	protein_coding	Toll-Interleukin-Resistance (TIR) domain family protein && sp|Q9SSN3|TIR_ARATH Toll/interleukin-1 receptor-like protein OS=Arabidopsis thaliana OX=3702 GN=TIR PE=1 SV=1 && PF01582:TIR domain
AT4G23140	2.05682	9.21679e-06	0.000198476	CRK6	protein_coding	cysteine-rich RLK (RECEPTOR-like protein kinase) 6 && sp|Q9C5S9|CRK6_ARATH Cysteine-rich receptor-like protein kinase 6 OS=Arabidopsis thaliana OX=3702 GN=CRK6 PE=1 SV=1 && PF16101:Proline-rich membrane anchor 1|PF00069:Protein kinase domain|PF01657:Salt stress response/antifungal
AT5G41040	2.04994	0.000267805	0.00342824	RWP1	protein_coding	HXXXD-type acyl-transferase family protein && sp|Q94CD1|HHT1_ARATH Omega-hydroxypalmitate O-feruloyl transferase OS=Arabidopsis thaliana OX=3702 GN=HHT1 PE=1 SV=1 && PF02458:Transferase family
AT2G15810	2.04606	6.05659e-11	4.53198e-09	AT2G15810	pseudogene	hypothetical protein && - && -
AT2G23130	2.01814	6.41907e-09	3.10534e-07	AGP17	protein_coding	arabinogalactan protein 17 && sp|O22194|AGP17_ARATH Lysine-rich arabinogalactan protein 17 OS=Arabidopsis thaliana OX=3702 GN=AGP17 PE=2 SV=1 && -
AT4G37520	2.01418	0.000178638	0.00244315	AT4G37520	protein_coding	Peroxidase superfamily protein && sp|Q43731|PER50_ARATH Peroxidase 50 OS=Arabidopsis thaliana OX=3702 GN=PER50 PE=1 SV=1 && PF00141:Peroxidase
AT1G25400	2.00657	5.02997e-10	3.16113e-08	AT1G25400	protein_coding	transmembrane protein && - && -
AT4G27260	1.9907	2.86885e-06	6.98803e-05	WES1	protein_coding	Auxin-responsive GH3 family protein && sp|O81829|GH35_ARATH Indole-3-acetic acid-amido synthetase GH3.5 OS=Arabidopsis thaliana OX=3702 GN=GH3.5 PE=1 SV=1 && PF03321:GH3 auxin-responsive promoter
AT2G15480	1.98345	4.45386e-13	4.92815e-11	UGT73B5	protein_coding	UDP-glucosyl transferase 73B5 && sp|Q9ZQG4|U73B5_ARATH UDP-glycosyltransferase 73B5 OS=Arabidopsis thaliana OX=3702 GN=UGT73B5 PE=2 SV=1 && PF00201:UDP-glucoronosyl and UDP-glucosyl transferase
AT4G27280	1.98147	7.02613e-12	6.19312e-10	AT4G27280	protein_coding	Calcium-binding EF-hand family protein && sp|O81831|CARP1_ARATH Calcium-binding protein KRP1 OS=Arabidopsis thaliana OX=3702 GN=KRP1 PE=2 SV=1 && PF13833:EF-hand domain pair
AT4G21850	1.9615	5.51444e-08	2.16846e-06	MSRB9	protein_coding	methionine sulfoxide reductase B9 && sp|Q84JT6|MSRB9_ARATH Peptide methionine sulfoxide reductase B9 OS=Arabidopsis thaliana OX=3702 GN=MSRB9 PE=2 SV=1 && PF01641:SelR domain
AT1G56060	1.94022	0.00108624	0.0109796	AT1G56060	protein_coding	cysteine-rich/transmembrane domain protein B && - && -
AT4G23810	1.9371	5.62853e-06	0.000128382	WRKY53	protein_coding	WRKY family transcription factor && sp|Q9SUP6|WRK53_ARATH Probable WRKY transcription factor 53 OS=Arabidopsis thaliana OX=3702 GN=WRKY53 PE=1 SV=1 && PF03106:WRKY DNA -binding domain
AT3G26690	1.93227	2.21565e-06	5.66216e-05	NUDX13	protein_coding	nudix hydrolase homolog 13 && sp|Q52K88|NUD13_ARATH Nudix hydrolase 13, mitochondrial OS=Arabidopsis thaliana OX=3702 GN=NUDT13 PE=1 SV=1 && PF00293:NUDIX domain
AT2G32190	1.93155	0.000264032	0.00338409	AT2G32190	protein_coding	cysteine-rich/transmembrane domain A-like protein && - && -
AT5G19190	1.93108	3.12021e-18	6.90496e-16	AT5G19190	protein_coding	hypothetical protein && - && -
AT4G39070	1.92745	0.000345865	0.00423771	BZS1	protein_coding	B-box zinc finger family protein && sp|Q0IGM7|BBX20_ARATH B-box zinc finger protein 20 OS=Arabidopsis thaliana OX=3702 GN=BBX20 PE=1 SV=1 && PF00643:B-box zinc finger
AT3G14630	1.92146	7.62157e-06	0.000168843	CYP72A9	protein_coding	cytochrome P450%2C family 72%2C subfamily A%2C polypeptide 9 && sp|Q9LUC5|C7A15_ARATH Cytochrome P450 72A15 OS=Arabidopsis thaliana OX=3702 GN=CYP72A15 PE=2 SV=1 && PF00067:Cytochrome P450
AT3G51860	1.91396	0.00113671	0.0114011	CAX3	protein_coding	cation exchanger 3 && sp|Q93Z81|CAX3_ARATH Vacuolar cation/proton exchanger 3 OS=Arabidopsis thaliana OX=3702 GN=CAX3 PE=1 SV=1 && PF01699:Sodium/calcium exchanger protein
AT1G71030	1.90486	2.11284e-26	1.37347e-23	MYBL2	protein_coding	MYB-like 2 && sp|F1B281|EBIII_PETHY MYB-like transcription factor 4 OS=Petunia hybrida OX=4102 GN=MYB4 PE=2 SV=1 && PF00249:Myb-like DNA-binding domain
AT1G32920	1.89673	4.3282e-16	7.20282e-14	AT1G32920	protein_coding	hypothetical protein && - && -
AT1G14870	1.89088	0.00120335	0.0119771	PCR2	protein_coding	PLANT CADMIUM RESISTANCE 2 && sp|Q9LQU4|PCR2_ARATH Protein PLANT CADMIUM RESISTANCE 2 OS=Arabidopsis thaliana OX=3702 GN=PCR2 PE=1 SV=1 && PF04749:PLAC8 family
AT3G61190	1.89082	0.000424233	0.00502557	BAP1	protein_coding	BON association protein 1 && sp|Q941L2|BAP1_ARATH BON1-associated protein 1 OS=Arabidopsis thaliana OX=3702 GN=BAP1 PE=1 SV=1 && PF00168:C2 domain
AT1G32928	1.88727	9.43543e-07	2.6998e-05	AT1G32928	protein_coding	Avr9/Cf-9 rapidly elicited protein && - && -
AT5G22540	1.88249	2.94654e-05	0.000532991	AT5G22540	protein_coding	transmembrane protein%2C putative (DUF247) && sp|Q9SD53|Y3720_ARATH UPF0481 protein At3g47200 OS=Arabidopsis thaliana OX=3702 GN=At3g47200 PE=2 SV=1 && PF03140:Plant protein of unknown function
AT5G18470	1.88022	3.22433e-05	0.000571804	AT5G18470	protein_coding	Curculin-like (mannose-binding) lectin family protein && sp|O64793|Y1675_ARATH G-type lectin S-receptor-like serine/threonine-protein kinase At1g67520 OS=Arabidopsis thaliana OX=3702 GN=At1g67520 PE=2 SV=3 && PF01453:D-mannose binding lectin
AT1G75040	1.88005	0.000250704	0.00324526	PR5	protein_coding	pathogenesis-related protein 5 && sp|P28493|PR5_ARATH Pathogenesis-related protein 5 OS=Arabidopsis thaliana OX=3702 GN=At1g75040 PE=1 SV=1 && PF00314:Thaumatin family
AT3G13080	1.87713	4.53674e-20	1.25831e-17	ABCC3	protein_coding	multidrug resistance-associated protein 3 && sp|Q9LK64|AB3C_ARATH ABC transporter C family member 3 OS=Arabidopsis thaliana OX=3702 GN=ABCC3 PE=1 SV=1 && PF00005:ABC transporter|PF00664:ABC transporter transmembrane region
AT3G00580	1.87004	8.61361e-05	0.00133022	AT3G00580	misc_RNA	uncharacterized misc_RNA && - && -
AT1G02470	1.86495	0.000254857	0.00329083	AT1G02470	protein_coding	Polyketide cyclase/dehydrase and lipid transport superfamily protein && - && PF03364:Polyketide cyclase / dehydrase and lipid transport
AT1G20390	1.86281	7.5583e-08	2.87437e-06	AT1G20390	pseudogene	hypothetical protein && sp|Q8I7P9|POL5_DROME Retrovirus-related Pol polyprotein from transposon opus OS=Drosophila melanogaster OX=7227 GN=pol PE=4 SV=1 && -
AT1G56710	1.86243	4.75113e-12	4.33478e-10	AT1G56710	protein_coding	Pectin lyase-like superfamily protein && sp|Q949Z1|PGLR4_ARATH Polygalacturonase At1g48100 OS=Arabidopsis thaliana OX=3702 GN=At1g48100 PE=2 SV=1 && PF00295:Glycosyl hydrolases family 28
AT5G49520	1.83847	0.000200135	0.00268941	WRKY48	protein_coding	WRKY DNA-binding protein 48 && sp|Q9FGZ4|WRK48_ARATH Probable WRKY transcription factor 48 OS=Arabidopsis thaliana OX=3702 GN=WRKY48 PE=2 SV=1 && PF03106:WRKY DNA -binding domain
AT2G32680	1.83117	3.05249e-05	0.000549289	RLP23	protein_coding	receptor like protein 23 && sp|O48849|RLP23_ARATH Receptor like protein 23 OS=Arabidopsis thaliana OX=3702 GN=RLP23 PE=1 SV=1 && PF13855:Leucine rich repeat
AT2G20875	1.81576	0.000519368	0.00591994	EPF1	protein_coding	epidermal patterning factor 1 && sp|Q8S8I4|EPF1_ARATH Protein EPIDERMAL PATTERNING FACTOR 1 OS=Arabidopsis thaliana OX=3702 GN=EPF1 PE=1 SV=1 && PF17181:Epidermal patterning factor proteins
AT2G23170	1.81472	0.00132943	0.0129896	GH3.3	protein_coding	Auxin-responsive GH3 family protein && sp|O22190|GH33_ARATH Indole-3-acetic acid-amido synthetase GH3.3 OS=Arabidopsis thaliana OX=3702 GN=GH3.3 PE=1 SV=1 && PF03321:GH3 auxin-responsive promoter
AT1G04600	1.80031	3.202e-08	1.3402e-06	XIA	protein_coding	myosin XI A && sp|F4I5Q6|MYO7_ARATH Myosin-7 OS=Arabidopsis thaliana OX=3702 GN=XI-A PE=3 SV=1 && PF02736:Myosin N-terminal SH3-like domain|PF00063:Myosin head (motor domain)|PF01843:DIL domain
AT4G36040	1.79265	1.94019e-23	7.9137e-21	J11	protein_coding	Chaperone DnaJ-domain superfamily protein && sp|Q9FYB5|DNJ11_ARATH Chaperone protein dnaJ 11, chloroplastic OS=Arabidopsis thaliana OX=3702 GN=ATJ11 PE=1 SV=2 && PF00226:DnaJ domain
AT2G32030	1.78764	1.42379e-05	0.00028561	AT2G32030	protein_coding	Acyl-CoA N-acyltransferases (NAT) superfamily protein && sp|O31633|YJCK_BACSU Putative [ribosomal protein S5]-alanine N-acetyltransferase OS=Bacillus subtilis (strain 168) OX=224308 GN=yjcK PE=3 SV=1 && PF13302:Acetyltransferase (GNAT) domain
AT3G44260	1.77231	4.41151e-23	1.66851e-20	CAF1a	protein_coding	Polynucleotidyl transferase%2C ribonuclease H-like superfamily protein && sp|Q9LXM2|CAF1I_ARATH Probable CCR4-associated factor 1 homolog 9 OS=Arabidopsis thaliana OX=3702 GN=CAF1-9 PE=2 SV=1 && PF04857:CAF1 family ribonuclease
AT1G43910	1.75347	0.000658683	0.00725353	AT1G43910	protein_coding	P-loop containing nucleoside triphosphate hydrolases superfamily protein && sp|Q9LP11|AATP1_ARATH AAA-ATPase At1g43910 OS=Arabidopsis thaliana OX=3702 GN=At1g43910 PE=1 SV=1 && PF00004:ATPase family associated with various cellular activities (AAA)|PF14363:Domain associated at C-terminal with AAA
AT1G58225	1.74082	4.84996e-05	0.000812964	AT1G58225	protein_coding	hypothetical protein && - && -
AT5G38900	1.74051	0.00149708	0.0142658	AT5G38900	protein_coding	Thioredoxin superfamily protein && - && PF01323:DSBA-like thioredoxin domain
AT1G25450	1.735	4.47552e-09	2.2652e-07	KCS5	protein_coding	3-ketoacyl-CoA synthase 5 && sp|Q9C6L5|KCS5_ARATH 3-ketoacyl-CoA synthase 5 OS=Arabidopsis thaliana OX=3702 GN=KCS5 PE=2 SV=1 && PF08392:FAE1/Type III polyketide synthase-like protein|PF08541:3-Oxoacyl-[acyl-carrier-protein (ACP)] synthase III C terminal
AT5G17860	1.71403	8.37626e-06	0.000183607	CAX7	protein_coding	calcium exchanger 7 && sp|Q9FKP1|CCX1_ARATH Cation/calcium exchanger 1 OS=Arabidopsis thaliana OX=3702 GN=CCX1 PE=2 SV=1 && PF01699:Sodium/calcium exchanger protein
AT3G18000	1.71228	5.52382e-12	4.93161e-10	XPL1	protein_coding	S-adenosyl-L-methionine-dependent methyltransferases superfamily protein && sp|Q9FR44|PEAM1_ARATH Phosphoethanolamine N-methyltransferase 1 OS=Arabidopsis thaliana OX=3702 GN=NMT1 PE=1 SV=1 && PF08241:Methyltransferase domain|PF13489:Methyltransferase domain
AT4G25470	1.70194	3.30215e-06	7.88649e-05	CBF2	protein_coding	C-repeat/DRE binding factor 2 && sp|Q9SYS6|DRE1C_ARATH Dehydration-responsive element-binding protein 1C OS=Arabidopsis thaliana OX=3702 GN=DREB1C PE=1 SV=2 && PF00847:AP2 domain
AT4G21730	1.6954	1.88534e-05	0.000362467	AT4G21730	transcribed_pseudogene	pseudogene of AAA-type ATPase family protein~AT4G21730.1 && sp|Q9M0Y8|NSF_ARATH Vesicle-fusing ATPase OS=Arabidopsis thaliana OX=3702 GN=NSF PE=1 SV=2 && -
AT5G59820	1.69375	0.0013011	0.0128212	RHL41	protein_coding	C2H2-type zinc finger family protein && sp|Q42410|ZAT12_ARATH Zinc finger protein ZAT12 OS=Arabidopsis thaliana OX=3702 GN=ZAT12 PE=2 SV=1 && PF13912:C2H2-type zinc finger
AT4G28390	1.68853	8.0633e-18	1.62847e-15	AAC3	protein_coding	ADP/ATP carrier 3 && sp|O49447|ADT3_ARATH ADP,ATP carrier protein 3, mitochondrial OS=Arabidopsis thaliana OX=3702 GN=AAC3 PE=1 SV=1 && PF00153:Mitochondrial carrier protein
AT1G72970	1.68549	1.08796e-07	3.97047e-06	HTH	protein_coding	Glucose-methanol-choline (GMC) oxidoreductase family protein && sp|Q9S746|HTH_ARATH Protein HOTHEAD OS=Arabidopsis thaliana OX=3702 GN=HTH PE=1 SV=1 && PF05199:GMC oxidoreductase|PF00732:GMC oxidoreductase
AT1G02920	1.68221	0.000534698	0.00605157	GSTF7	protein_coding	glutathione S-transferase 7 && sp|Q9SRY5|GSTF7_ARATH Glutathione S-transferase F7 OS=Arabidopsis thaliana OX=3702 GN=GSTF7 PE=2 SV=3 && PF00043:Glutathione S-transferase, C-terminal domain|PF02798:Glutathione S-transferase, N-terminal domain
AT4G02520	1.67876	5.01322e-12	4.55393e-10	GSTF2	protein_coding	glutathione S-transferase PHI 2 && sp|P46422|GSTF2_ARATH Glutathione S-transferase F2 OS=Arabidopsis thaliana OX=3702 GN=GSTF2 PE=1 SV=3 && PF00043:Glutathione S-transferase, C-terminal domain|PF02798:Glutathione S-transferase, N-terminal domain
AT2G05380	1.67746	2.30845e-15	3.47974e-13	GRP3S	protein_coding	glycine-rich protein 3 short isoform && sp|Q9ZSJ6|GRP3S_ARATH Glycine-rich protein 3 short isoform OS=Arabidopsis thaliana OX=3702 GN=GRP3S PE=1 SV=2 && PF07172:Glycine rich protein family
AT1G68440	1.675	2.81898e-05	0.000513489	AT1G68440	protein_coding	transmembrane protein && - && -
AT1G79680	1.67363	0.00166931	0.0155369	WAKL10	protein_coding	WALL ASSOCIATED KINASE (WAK)-LIKE 10 && sp|Q8VYA3|WAKLJ_ARATH Wall-associated receptor kinase-like 10 OS=Arabidopsis thaliana OX=3702 GN=WAKL10 PE=2 SV=1 && PF08488:Wall-associated kinase|PF00069:Protein kinase domain|PF13947:Wall-associated receptor kinase galacturonan-binding
AT1G22900	1.66657	1.12858e-11	9.46646e-10	AT1G22900	protein_coding	Disease resistance-responsive (dirigent-like protein) family protein && sp|Q67YM6|DIR11_ARATH Dirigent protein 11 OS=Arabidopsis thaliana OX=3702 GN=DIR11 PE=2 SV=1 && PF03018:Dirigent-like protein
AT3G23250	1.65542	0.00140587	0.0135518	MYB15	protein_coding	myb domain protein 15 && sp|Q9LTC4|MYB15_ARATH Transcription factor MYB15 OS=Arabidopsis thaliana OX=3702 GN=MYB15 PE=1 SV=1 && PF00249:Myb-like DNA-binding domain
AT1G37150	1.65415	0.00112118	0.0112688	HCS2	protein_coding	holocarboxylase synthetase 2 && sp|F4I4W2|HCS2_ARATH Biotin--protein ligase 2 OS=Arabidopsis thaliana OX=3702 GN=HCS2 PE=2 SV=1 && PF03099:Biotin/lipoate A/B protein ligase family
AT3G29000	1.65179	4.85519e-06	0.000111971	AT3G29000	protein_coding	Calcium-binding EF-hand family protein && sp|Q9MBG5|CML45_ARATH Probable calcium-binding protein CML45 OS=Arabidopsis thaliana OX=3702 GN=CML45 PE=2 SV=1 && PF13499:EF-hand domain pair
AT3G26680	1.65108	3.42171e-10	2.19687e-08	SNM1	protein_coding	DNA repair metallo-beta-lactamase family protein && sp|Q38961|SNM1_ARATH DNA cross-link repair protein SNM1 OS=Arabidopsis thaliana OX=3702 GN=SNM1 PE=2 SV=1 && PF07522:DNA repair metallo-beta-lactamase
AT2G30540	1.64785	4.26917e-13	4.74905e-11	AT2G30540	protein_coding	Thioredoxin superfamily protein && sp|O04341|GRXS9_ARATH Monothiol glutaredoxin-S9 OS=Arabidopsis thaliana OX=3702 GN=GRXS9 PE=1 SV=1 && PF00462:Glutaredoxin
AT5G20635	1.64586	7.295e-05	0.00114874	AGG3	protein_coding	guanine nucleotide-binding protein subunit gamma && sp|Q6AWT8|GG3_ARATH Guanine nucleotide-binding protein subunit gamma 3 OS=Arabidopsis thaliana OX=3702 GN=GG3 PE=2 SV=1 && PF00631:GGL domain
AT3G23730	1.64323	3.37277e-06	8.03671e-05	XTH16	protein_coding	xyloglucan endotransglucosylase/hydrolase 16 && sp|Q8LG58|XTH16_ARATH Probable xyloglucan endotransglucosylase/hydrolase protein 16 OS=Arabidopsis thaliana OX=3702 GN=XTH16 PE=2 SV=2 && PF06955:Xyloglucan endo-transglycosylase (XET) C-terminus|PF00722:Glycosyl hydrolases family 16
AT2G20142	1.64067	7.96541e-09	3.80911e-07	AT2G20142	protein_coding	Toll-Interleukin-Resistance (TIR) domain family protein && sp|V9M2S5|RPV1_VITRO Disease resistance protein RPV1 OS=Vitis rotundifolia OX=103349 GN=RPV1 PE=1 SV=1 && PF01582:TIR domain
AT3G44830	1.63702	0.00173621	0.0160447	AT3G44830	protein_coding	Lecithin_cholesterol acyltransferase family protein && sp|Q9FYC7|PDAT2_ARATH Putative phospholipid:diacylglycerol acyltransferase 2 OS=Arabidopsis thaliana OX=3702 GN=PDAT2 PE=3 SV=1 && PF02450:Lecithin:cholesterol acyltransferase
AT1G57560	1.63547	0.000321623	0.00400568	MYB50	protein_coding	myb domain protein 50 && sp|Q8VZQ2|MYB61_ARATH Transcription factor MYB61 OS=Arabidopsis thaliana OX=3702 GN=MYB61 PE=2 SV=1 && PF00249:Myb-like DNA-binding domain
AT4G23190	1.63412	1.62574e-08	7.2262e-07	CRK11	protein_coding	cysteine-rich RLK (RECEPTOR-like protein kinase) 11 && sp|Q9ZP16|CRK11_ARATH Cysteine-rich receptor-like protein kinase 11 OS=Arabidopsis thaliana OX=3702 GN=CRK11 PE=2 SV=2 && PF01657:Salt stress response/antifungal|PF07714:Protein tyrosine kinase
AT1G61400	1.60652	1.31093e-09	7.49177e-08	AT1G61400	protein_coding	S-locus lectin protein kinase family protein && sp|O64780|Y1614_ARATH G-type lectin S-receptor-like serine/threonine-protein kinase At1g61400 OS=Arabidopsis thaliana OX=3702 GN=At1g61400 PE=3 SV=4 && PF07714:Protein tyrosine kinase|PF00954:S-locus glycoprotein domain|PF08276:PAN-like domain|PF01453:D-mannose binding lectin|PF11883:Domain of unknown function (DUF3403)
AT4G37610	1.60022	1.22333e-05	0.000250964	BT5	protein_coding	BTB and TAZ domain protein 5 && sp|Q6EJ98|BT5_ARATH BTB/POZ and TAZ domain-containing protein 5 OS=Arabidopsis thaliana OX=3702 GN=BT5 PE=1 SV=1 && PF00651:BTB/POZ domain|PF02135:TAZ zinc finger
AT4G02380	1.59678	0.000987428	0.0100986	SAG21	protein_coding	senescence-associated gene 21 && sp|Q93WF6|SAG21_ARATH Protein SENESCENCE-ASSOCIATED GENE 21, mitochondrial OS=Arabidopsis thaliana OX=3702 GN=SAG21 PE=2 SV=1 && PF03242:Late embryogenesis abundant protein
AT3G15536	1.59577	0.00125915	0.0124767	AT3G15536	ncRNA	other RNA && - && -
AT2G24550	1.59008	5.61148e-22	1.9455e-19	AT2G24550	protein_coding	major centromere autoantigen B-like protein && - && -
AT5G48490	1.58859	0.000557519	0.00628251	AT5G48490	protein_coding	Bifunctional inhibitor/lipid-transfer protein/seed storage 2S albumin superfamily protein && sp|Q8W453|DIRL1_ARATH Putative lipid-transfer protein DIR1 OS=Arabidopsis thaliana OX=3702 GN=DIR1 PE=1 SV=1 && PF14368:Probable lipid transfer
AT3G52400	1.58732	1.18221e-05	0.000243972	SYP122	protein_coding	syntaxin of plants 122 && sp|Q9SVC2|SY122_ARATH Syntaxin-122 OS=Arabidopsis thaliana OX=3702 GN=SYP122 PE=1 SV=1 && PF05739:SNARE domain|PF00804:Syntaxin
AT1G80440	1.5708	1.0989e-16	1.9538e-14	AT1G80440	protein_coding	Galactose oxidase/kelch repeat superfamily protein && sp|Q9M8L2|FBK30_ARATH F-box/kelch-repeat protein At1g80440 OS=Arabidopsis thaliana OX=3702 GN=At1g80440 PE=2 SV=1 && PF01344:Kelch motif
AT5G47850	1.5703	0.00153141	0.0145132	CCR4	protein_coding	CRINKLY4 related 4 && sp|Q9FIJ6|ACCR4_ARATH Serine/threonine-protein kinase-like protein CCR4 OS=Arabidopsis thaliana OX=3702 GN=CCR4 PE=1 SV=1 && PF00069:Protein kinase domain
AT3G55710	1.56864	6.34978e-05	0.00102712	AT3G55710	protein_coding	UDP-Glycosyltransferase superfamily protein && sp|Q9M051|U76F2_ARATH UDP-glycosyltransferase 76F2 OS=Arabidopsis thaliana OX=3702 GN=UGT76F2 PE=2 SV=1 && PF00201:UDP-glucoronosyl and UDP-glucosyl transferase
AT2G36770	1.56107	5.62065e-05	0.000925005	AT2G36770	protein_coding	UDP-Glycosyltransferase superfamily protein && sp|Q9ZQ97|U73C4_ARATH UDP-glycosyltransferase 73C4 OS=Arabidopsis thaliana OX=3702 GN=UGT73C4 PE=2 SV=1 && PF00201:UDP-glucoronosyl and UDP-glucosyl transferase
AT5G42010	1.55937	4.16892e-05	0.000716709	AT5G42010	protein_coding	Transducin/WD40 repeat-like superfamily protein && sp|O60136|YNS5_SCHPO Uncharacterized WD repeat-containing protein C18H10.05 OS=Schizosaccharomyces pombe (strain 972 / ATCC 24843) OX=284812 GN=SPBC18H10.05 PE=4 SV=1 && PF00400:WD domain, G-beta repeat
AT5G04390	1.54736	0.00194366	0.0174954	AT5G04390	protein_coding	C2H2-type zinc finger family protein && sp|Q681X4|ZAT5_ARATH Zinc finger protein ZAT5 OS=Arabidopsis thaliana OX=3702 GN=ZAT5 PE=2 SV=1 && PF13912:C2H2-type zinc finger
AT1G74930	1.54426	1.4552e-05	0.000289676	ORA47	protein_coding	Integrase-type DNA-binding superfamily protein && sp|Q9S7L5|ERF18_ARATH Ethylene-responsive transcription factor ERF018 OS=Arabidopsis thaliana OX=3702 GN=ERF018 PE=2 SV=1 && PF00847:AP2 domain
AT5G08240	1.54425	2.87335e-06	6.9908e-05	AT5G08240	protein_coding	transmembrane protein && sp|Q9FMY4|Y5316_ARATH Uncharacterized protein At5g23160 OS=Arabidopsis thaliana OX=3702 GN=At5g23160 PE=2 SV=1 && -
AT1G28010	1.54014	8.50671e-06	0.000185295	ABCB14	protein_coding	P-glycoprotein 14 && sp|Q9C7F2|AB14B_ARATH ABC transporter B family member 14 OS=Arabidopsis thaliana OX=3702 GN=ABCB14 PE=3 SV=1 && PF00664:ABC transporter transmembrane region|PF00005:ABC transporter
AT1G13530	1.5316	0.00205674	0.0182917	AT1G13530	protein_coding	hypothetical protein (DUF1262) && - && PF06880:Protein of unknown function (DUF1262)
AT1G65481	1.51848	0.00208399	0.0184788	AT1G65481	protein_coding	transmembrane protein && - && -
AT4G02795	1.51586	8.55685e-05	0.0013244	AT4G02795	misc_RNA	uncharacterized misc_RNA && - && -
AT1G33612	1.51154	0.000951694	0.00978603	AT1G33612	protein_coding	Leucine-rich repeat (LRR) family protein && - && PF13855:Leucine rich repeat|PF08263:Leucine rich repeat N-terminal domain
AT1G03770	1.50596	1.02458e-05	0.000216087	RING1B	protein_coding	RING 1B && sp|Q0WX00|RNG1B_ARATH Putative E3 ubiquitin-protein ligase RING1b OS=Arabidopsis thaliana OX=3702 GN=RING1B PE=1 SV=1 && PF13923:Zinc finger, C3HC4 type (RING finger)
AT2G42870	1.50561	0.000169996	0.00234189	PAR1	protein_coding	phy rapidly regulated 1 && sp|Q9SJH0|PAR1_ARATH Transcription factor PAR1 OS=Arabidopsis thaliana OX=3702 GN=PAR1 PE=1 SV=1 && -
AT2G30140	1.49452	1.9737e-11	1.6228e-09	UGT87A2	protein_coding	UDP-Glycosyltransferase superfamily protein && sp|O64733|U87A2_ARATH UDP-glycosyltransferase 87A2 OS=Arabidopsis thaliana OX=3702 GN=UGT87A2 PE=1 SV=1 && PF00201:UDP-glucoronosyl and UDP-glucosyl transferase
AT2G31865	1.49287	2.01988e-08	8.75368e-07	PARG2	protein_coding	poly(ADP-ribose) glycohydrolase 2 && sp|Q8VYA1|PARG2_ARATH Probable poly(ADP-ribose) glycohydrolase 2 OS=Arabidopsis thaliana OX=3702 GN=PARG2 PE=2 SV=1 && PF05028:Poly (ADP-ribose) glycohydrolase (PARG)
AT1G11850	1.49248	0.000674802	0.0074036	AT1G11850	protein_coding	transmembrane protein && - && -
AT1G28190	1.4892	1.02528e-05	0.000216087	AT1G28190	protein_coding	hypothetical protein && - && PF14009:Domain of unknown function (DUF4228)
AT5G66630	1.48377	2.75869e-05	0.000504099	DAR5	protein_coding	DA1-related protein 5 && sp|Q84WJ0|DAR5_ARATH Protein DA1-related 5 OS=Arabidopsis thaliana OX=3702 GN=DAR5 PE=2 SV=2 && PF05659:Arabidopsis broad-spectrum mildew resistance protein RPW8|PF00931:NB-ARC domain|PF12315:Protein DA1|PF00412:LIM domain
AT2G40000	1.47348	1.1058e-10	7.82413e-09	HSPRO2	protein_coding	ortholog of sugar beet HS1 PRO-1 2 && sp|O04203|HSPR2_ARATH Nematode resistance protein-like HSPRO2 OS=Arabidopsis thaliana OX=3702 GN=HSPRO2 PE=1 SV=1 && PF07231:Hs1pro-1 N-terminus|PF07014:Hs1pro-1 protein C-terminus
AT2G43800	1.46988	1.08854e-09	6.3251e-08	AT2G43800	protein_coding	Actin-binding FH2 (formin homology 2) family protein && sp|O22824|FH2_ARATH Formin-like protein 2 OS=Arabidopsis thaliana OX=3702 GN=FH2 PE=3 SV=1 && PF02181:Formin Homology 2 Domain
AT1G07135	1.45801	8.53401e-09	4.03465e-07	AT1G07135	protein_coding	glycine-rich protein && - && -
AT3G28580	1.44866	0.00227495	0.0198256	AT3G28580	protein_coding	P-loop containing nucleoside triphosphate hydrolases superfamily protein && sp|Q9LJJ7|AATP9_ARATH AAA-ATPase At3g28580 OS=Arabidopsis thaliana OX=3702 GN=At3g28580 PE=2 SV=1 && PF14363:Domain associated at C-terminal with AAA|PF00004:ATPase family associated with various cellular activities (AAA)
AT2G46150	1.44336	0.00108973	0.0110095	AT2G46150	protein_coding	Late embryogenesis abundant (LEA) hydroxyproline-rich glycoprotein family && - && PF03168:Late embryogenesis abundant protein
AT5G11210	1.44221	0.00221897	0.0193864	GLR2.5	protein_coding	glutamate receptor 2.5 && sp|Q9LFN5|GLR25_ARATH Glutamate receptor 2.5 OS=Arabidopsis thaliana OX=3702 GN=GLR2.5 PE=2 SV=2 && -
AT3G47480	1.4368	0.00157992	0.0148765	AT3G47480	protein_coding	Calcium-binding EF-hand family protein && sp|Q9SN89|CML47_ARATH Probable calcium-binding protein CML47 OS=Arabidopsis thaliana OX=3702 GN=CML47 PE=2 SV=1 && PF13499:EF-hand domain pair
AT1G28370	1.43645	7.6347e-05	0.00119591	ERF11	protein_coding	ERF domain protein 11 && sp|Q9C5I3|ERF76_ARATH Ethylene-responsive transcription factor 11 OS=Arabidopsis thaliana OX=3702 GN=ERF11 PE=1 SV=1 && PF00847:AP2 domain
AT3G15450	1.43383	2.46641e-21	7.77368e-19	AT3G15450	protein_coding	aluminum induced protein with YGL and LRDR motifs && sp|P24805|TSJT1_TOBAC Stem-specific protein TSJT1 OS=Nicotiana tabacum OX=4097 GN=TSJT1 PE=2 SV=1 && PF12481:Aluminium induced protein
AT4G23060	1.43134	9.1816e-10	5.44147e-08	IQD22	protein_coding	IQ-domain 22 && sp|Q2NNE0|IQD22_ARATH Protein IQ-DOMAIN 22 OS=Arabidopsis thaliana OX=3702 GN=IQD22 PE=1 SV=1 && PF13178:Protein of unknown function (DUF4005)
AT1G48605	1.42943	0.000341091	0.00418853	ATHAL3B	protein_coding	Flavoprotein && sp|P94063|HAL3B_ARATH Probable phosphopantothenoylcysteine decarboxylase OS=Arabidopsis thaliana OX=3702 GN=HAL3B PE=2 SV=2 && PF02441:Flavoprotein
AT4G04540	1.42442	0.00217858	0.0191286	CRK39	protein_coding	cysteine-rich RLK (RECEPTOR-like protein kinase) 39 && sp|Q9SYS7|CRK39_ARATH Putative cysteine-rich receptor-like protein kinase 39 OS=Arabidopsis thaliana OX=3702 GN=CRK39 PE=3 SV=1 && PF00069:Protein kinase domain|PF01657:Salt stress response/antifungal
AT1G67920	1.42415	6.09205e-05	0.000991664	AT1G67920	protein_coding	hypothetical protein && - && -
AT3G50930	1.41726	0.0004513	0.00529793	BCS1	protein_coding	cytochrome BC1 synthesi && sp|Q8VZG2|HSR4_ARATH Protein HYPER-SENSITIVITY-RELATED 4 OS=Arabidopsis thaliana OX=3702 GN=HSR4 PE=2 SV=1 && PF14363:Domain associated at C-terminal with AAA|PF00004:ATPase family associated with various cellular activities (AAA)
AT4G15230	1.41327	0.0003627	0.00439678	ABCG30	protein_coding	pleiotropic drug resistance 2 && sp|Q8GZ52|AB30G_ARATH ABC transporter G family member 30 OS=Arabidopsis thaliana OX=3702 GN=ABCG30 PE=1 SV=2 && -
AT3G09405	1.40744	1.19121e-06	3.27771e-05	AT3G09405	protein_coding	Pectinacetylesterase family protein && sp|Q9SR23|PAE4_ARATH Pectin acetylesterase 4 OS=Arabidopsis thaliana OX=3702 GN=PAE4 PE=3 SV=1 && PF03283:Pectinacetylesterase
AT2G39410	1.40408	0.00231299	0.0200395	AT2G39410	protein_coding	alpha/beta-Hydrolases superfamily protein && sp|Q9C942|CSE_ARATH Caffeoylshikimate esterase OS=Arabidopsis thaliana OX=3702 GN=CSE PE=1 SV=1 && -
AT1G09930	1.40249	0.00239331	0.0205726	OPT2	protein_coding	oligopeptide transporter 2 && sp|O04514|OPT2_ARATH Oligopeptide transporter 2 OS=Arabidopsis thaliana OX=3702 GN=OPT2 PE=2 SV=2 && PF03169:OPT oligopeptide transporter protein
AT1G11300	1.39984	1.46947e-09	8.31328e-08	AT1G11300	protein_coding	G-type lectin S-receptor-like Serine/Threonine-kinase && sp|Q9SXB4|Y1130_ARATH G-type lectin S-receptor-like serine/threonine-protein kinase At1g11300 OS=Arabidopsis thaliana OX=3702 GN=At1g11300 PE=2 SV=1 && PF08276:PAN-like domain|PF01453:D-mannose binding lectin|PF07714:Protein tyrosine kinase|PF00954:S-locus glycoprotein domain|PF11883:Domain of unknown function (DUF3403)
AT4G29780	1.39015	2.11739e-07	7.20885e-06	AT4G29780	protein_coding	nuclease && - && PF13359:DDE superfamily endonuclease
AT3G20110	1.38891	0.00223313	0.0194938	CYP705A20	protein_coding	cytochrome P450%2C family 705%2C subfamily A%2C polypeptide 20 && sp|Q9LJY7|C75AK_ARATH Cytochrome P450 705A20 OS=Arabidopsis thaliana OX=3702 GN=CYP705A20 PE=2 SV=1 && PF00067:Cytochrome P450
AT4G36920	1.38075	9.13483e-18	1.82714e-15	AP2	protein_coding	Integrase-type DNA-binding superfamily protein && sp|P47927|AP2_ARATH Floral homeotic protein APETALA 2 OS=Arabidopsis thaliana OX=3702 GN=AP2 PE=1 SV=1 && PF00847:AP2 domain
AT5G21940	1.36913	1.79795e-24	8.5002e-22	AT5G21940	protein_coding	hybrid signal transduction histidine kinase M-like protein && - && -
AT1G09217	1.36827	0.00256457	0.0217039	AT1G09217	lncRNA	other RNA && - && -
AT5G55930	1.36421	1.08845e-06	3.04736e-05	OPT1	protein_coding	oligopeptide transporter 1 && sp|Q9FG72|OPT1_ARATH Oligopeptide transporter 1 OS=Arabidopsis thaliana OX=3702 GN=OPT1 PE=2 SV=1 && PF03169:OPT oligopeptide transporter protein
AT5G39090	1.35981	0.00120104	0.0119744	AT5G39090	protein_coding	HXXXD-type acyl-transferase family protein && sp|Q940Z5|PMAT1_ARATH Phenolic glucoside malonyltransferase 1 OS=Arabidopsis thaliana OX=3702 GN=PMAT1 PE=1 SV=1 && PF02458:Transferase family
AT2G27230	1.35217	1.45123e-22	5.39081e-20	LHW	protein_coding	transcription factor-like protein && sp|Q9XIN0|LHW_ARATH Transcription factor LHW OS=Arabidopsis thaliana OX=3702 GN=LHW PE=1 SV=1 && PF14215:bHLH-MYC and R2R3-MYB transcription factors N-terminal
AT2G29320	1.35038	1.15041e-09	6.64743e-08	AT2G29320	protein_coding	NAD(P)-binding Rossmann-fold superfamily protein && sp|Q9ZW15|TRNH9_ARATH Tropinone reductase homolog At2g29320 OS=Arabidopsis thaliana OX=3702 GN=At2g29320 PE=2 SV=1 && PF13561:Enoyl-(Acyl carrier protein) reductase
AT3G57760	1.34942	4.59404e-05	0.000778218	AT3G57760	protein_coding	Protein kinase superfamily protein && sp|Q9SVZ0|ZRK6_ARATH Non-functional pseudokinase ZRK6 OS=Arabidopsis thaliana OX=3702 GN=ZRK6 PE=1 SV=1 && PF07714:Protein tyrosine kinase
AT2G34960	1.34851	0.00136561	0.0132559	CAT5	protein_coding	cationic amino acid transporter 5 && sp|O64759|CAAT5_ARATH Cationic amino acid transporter 5 OS=Arabidopsis thaliana OX=3702 GN=CAT5 PE=1 SV=1 && PF13520:Amino acid permease|PF13906:C-terminus of AA_permease
AT3G22060	1.34595	1.17253e-05	0.00024318	AT3G22060	protein_coding	Receptor-like protein kinase-related family protein && sp|Q9LRJ9|CRR38_ARATH Cysteine-rich repeat secretory protein 38 OS=Arabidopsis thaliana OX=3702 GN=CRRSP38 PE=2 SV=1 && PF01657:Salt stress response/antifungal
AT1G49700	1.34345	0.00158753	0.0149254	AT1G49700	protein_coding	Plant protein 1589 of unknown function && - && PF09713:Plant protein 1589 of unknown function (A_thal_3526)
NA	1.34081	4.8235e-05	0.000809624	CYTOSLEEPER	pseudogene	hypothetical protein && sp|Q9M2N5|DSLE_ARATH Zinc finger BED domain-containing protein DAYSLEEPER OS=Arabidopsis thaliana OX=3702 GN=HAT PE=1 SV=1 && PF05699:hAT family C-terminal dimerisation region|PF14372:Domain of unknown function (DUF4413)
AT3G08770	1.3382	0.00117332	0.0117344	LTP6	protein_coding	lipid transfer protein 6 && sp|Q9LDB4|NLTP6_ARATH Non-specific lipid-transfer protein 6 OS=Arabidopsis thaliana OX=3702 GN=LTP6 PE=3 SV=1 && PF00234:Protease inhibitor/seed storage/LTP family
AT3G50060	1.32513	2.20119e-06	5.63211e-05	MYB77	protein_coding	myb domain protein 77 && sp|Q9SN12|MYB77_ARATH Transcription factor MYB77 OS=Arabidopsis thaliana OX=3702 GN=MYB77 PE=1 SV=1 && PF00249:Myb-like DNA-binding domain
AT5G52070	1.32116	1.28026e-10	8.82216e-09	AT5G52070	protein_coding	Agenet domain-containing protein && - && -
AT4G34220	1.31824	1.66596e-09	9.16809e-08	AT4G34220	protein_coding	Leucine-rich repeat protein kinase family protein && sp|Q94C77|RPKL_ARATH Receptor protein kinase-like protein At4g34220 OS=Arabidopsis thaliana OX=3702 GN=At4g34220 PE=2 SV=1 && PF00069:Protein kinase domain|PF08263:Leucine rich repeat N-terminal domain
AT3G47040	1.30815	0.0025009	0.0212776	AT3G47040	protein_coding	Glycosyl hydrolase family protein && sp|A7LXU3|BGH3B_BACO1 Beta-glucosidase BoGH3B OS=Bacteroides ovatus (strain ATCC 8483 / DSM 1896 / JCM 5824 / NCTC 11153) OX=411476 GN=BACOVA_02659 PE=1 SV=1 && PF00933:Glycosyl hydrolase family 3 N terminal domain
AT1G09932	1.30612	0.00131969	0.0129308	AT1G09932	protein_coding	Phosphoglycerate mutase family protein && sp|Q8GY96|PGM_ARATH Phosphoglycerate mutase-like protein OS=Arabidopsis thaliana OX=3702 GN=PGM PE=2 SV=1 && PF00300:Histidine phosphatase superfamily (branch 1)
AT5G45440	1.30146	0.00178242	0.0164062	AT5G45440	protein_coding	P-loop containing nucleoside triphosphate hydrolases superfamily protein && sp|Q9FHJ2|DRL34_ARATH Probable disease resistance protein At5g45440 OS=Arabidopsis thaliana OX=3702 GN=At5g45440 PE=2 SV=1 && PF00931:NB-ARC domain
AT1G80080	1.29827	0.000319858	0.00398903	TMM	protein_coding	Leucine-rich repeat (LRR) family protein && sp|Q9SSD1|TMM_ARATH Protein TOO MANY MOUTHS OS=Arabidopsis thaliana OX=3702 GN=TMM PE=1 SV=1 && PF13855:Leucine rich repeat
AT1G18570	1.29477	1.47067e-09	8.31328e-08	MYB51	protein_coding	myb domain protein 51 && sp|O49782|MYB51_ARATH Transcription factor MYB51 OS=Arabidopsis thaliana OX=3702 GN=MYB51 PE=1 SV=2 && PF00249:Myb-like DNA-binding domain
AT3G61198	1.29303	0.00149847	0.0142675	AT3G61198	ncRNA	other RNA && - && -
AT2G44840	1.2911	0.00114936	0.0115113	ERF13	protein_coding	ethylene-responsive element binding factor 13 && sp|Q8L9K1|ERF99_ARATH Ethylene-responsive transcription factor 13 OS=Arabidopsis thaliana OX=3702 GN=ERF13 PE=1 SV=2 && PF00847:AP2 domain
AT5G13820	1.28929	0.000188425	0.00255184	TBP1	protein_coding	telomeric DNA binding protein 1 && sp|Q9FFY9|TRP4_ARATH Telomere repeat-binding protein 4 OS=Arabidopsis thaliana OX=3702 GN=TRP4 PE=1 SV=1 && -
AT3G44900	1.28759	0.00231276	0.0200395	CHX4	protein_coding	cation/H+ exchanger 4 && sp|Q9FYC1|CHX4_ARATH Cation/H(+) antiporter 4 OS=Arabidopsis thaliana OX=3702 GN=CHX4 PE=2 SV=1 && PF00999:Sodium/hydrogen exchanger family
AT2G43820	1.28652	8.3043e-11	6.01902e-09	UGT74F2	protein_coding	UDP-glucosyltransferase 74F2 && sp|O22822|U74F2_ARATH UDP-glycosyltransferase 74F2 OS=Arabidopsis thaliana OX=3702 GN=UGT74F2 PE=1 SV=1 && PF00201:UDP-glucoronosyl and UDP-glucosyl transferase
AT1G33590	1.28127	1.14061e-23	4.74538e-21	AT1G33590	protein_coding	Leucine-rich repeat (LRR) family protein && - && PF13855:Leucine rich repeat|PF08263:Leucine rich repeat N-terminal domain
AT3G56880	1.27811	4.54691e-11	3.47738e-09	AT3G56880	protein_coding	VQ motif-containing protein && sp|O80683|CAB25_ARATH Calmodulin-binding protein 25 OS=Arabidopsis thaliana OX=3702 GN=CAMBP25 PE=1 SV=1 && PF05678:VQ motif
AT5G25260	1.27364	0.00303021	0.0247	AT5G25260	protein_coding	SPFH/Band 7/PHB domain-containing membrane-associated protein family && sp|Q4V3D6|FLOT2_ARATH Flotillin-like protein 2 OS=Arabidopsis thaliana OX=3702 GN=FLOT2 PE=2 SV=1 && PF01145:SPFH domain / Band 7 family
AT3G26500	1.26721	3.12463e-05	0.000560332	PIRL2	protein_coding	plant intracellular ras group-related LRR 2 && sp|Q9LRV8|PIRL2_ARATH Plant intracellular Ras-group-related LRR protein 2 OS=Arabidopsis thaliana OX=3702 GN=PIRL2 PE=2 SV=1 && PF13855:Leucine rich repeat
AT3G13380	1.26698	1.28503e-10	8.82216e-09	BRL3	protein_coding	BRI1-like 3 && sp|Q9LJF3|BRL3_ARATH Receptor-like protein kinase BRI1-like 3 OS=Arabidopsis thaliana OX=3702 GN=BRL3 PE=1 SV=1 && PF00069:Protein kinase domain|PF13855:Leucine rich repeat|PF08263:Leucine rich repeat N-terminal domain
AT1G47860	1.26612	1.00464e-10	7.157e-09	AT1G47860	pseudogene	hypothetical protein && sp|Q9FZG4|HXKL1_ARATH Hexokinase-like 1 protein OS=Arabidopsis thaliana OX=3702 GN=At1g47840 PE=2 SV=2 && -
AT2G32100	1.26439	1.34366e-10	9.13424e-09	OFP16	protein_coding	ovate family protein 16 && sp|Q9SKY9|OFP16_ARATH Transcription repressor OFP16 OS=Arabidopsis thaliana OX=3702 GN=OFP16 PE=2 SV=1 && PF04844:Transcriptional repressor, ovate
AT5G06940	1.2611	0.00130363	0.012834	AT5G06940	protein_coding	Leucine-rich repeat receptor-like protein kinase family protein && sp|Q9FL51|Y5694_ARATH Probably inactive leucine-rich repeat receptor-like protein kinase At5g06940 OS=Arabidopsis thaliana OX=3702 GN=At5g06940 PE=3 SV=1 && PF13855:Leucine rich repeat|PF07714:Protein tyrosine kinase|PF08263:Leucine rich repeat N-terminal domain
AT4G12980	1.25693	2.62614e-08	1.11945e-06	AT4G12980	protein_coding	Auxin-responsive family protein && sp|Q9SV71|B561O_ARATH Cytochrome b561 and DOMON domain-containing protein At4g12980 OS=Arabidopsis thaliana OX=3702 GN=At4g12980 PE=2 SV=1 && PF03188:Eukaryotic cytochrome b561|PF04526:Protein of unknown function (DUF568)
AT1G72900	1.25347	7.63736e-08	2.89913e-06	AT1G72900	protein_coding	Toll-Interleukin-Resistance (TIR) domain-containing protein && sp|Q9SSN3|TIR_ARATH Toll/interleukin-1 receptor-like protein OS=Arabidopsis thaliana OX=3702 GN=TIR PE=1 SV=1 && PF01582:TIR domain|PF00931:NB-ARC domain
AT3G15550	1.25036	0.00112135	0.0112688	AT3G15550	protein_coding	trichohyalin && - && -
AT4G25390	1.24234	1.28833e-05	0.000260952	AT4G25390	protein_coding	Protein kinase superfamily protein && sp|Q9STJ8|Y4539_ARATH Receptor-like serine/threonine-protein kinase At4g25390 OS=Arabidopsis thaliana OX=3702 GN=At4g25390 PE=2 SV=1 && PF00069:Protein kinase domain
AT1G72940	1.2384	1.01383e-06	2.86934e-05	AT1G72940	protein_coding	Toll-Interleukin-Resistance (TIR) domain-containing protein && sp|Q40392|TMVRN_NICGU TMV resistance protein N OS=Nicotiana glutinosa OX=35889 GN=N PE=1 SV=1 && PF01582:TIR domain|PF00931:NB-ARC domain
AT3G50800	1.23801	0.0011752	0.0117418	AT3G50800	protein_coding	hypothetical protein && - && PF14009:Domain of unknown function (DUF4228)
AT5G60250	1.23693	0.00278381	0.0231173	AT5G60250	protein_coding	zinc finger (C3HC4-type RING finger) family protein && - && PF13456:Reverse transcriptase-like|PF01485:IBR domain, a half RING-finger domain
AT1G34460	1.23572	8.95484e-06	0.000193436	CYCB1%3B5	protein_coding	CYCLIN B1%3B5 && sp|Q39072|CCB15_ARATH Cyclin-B1-5 OS=Arabidopsis thaliana OX=3702 GN=CYCB1-5 PE=2 SV=3 && PF00134:Cyclin, N-terminal domain
AT4G18220	1.23237	3.39735e-05	0.000600439	AT4G18220	protein_coding	Drug/metabolite transporter superfamily protein && sp|O49726|PUP21_ARATH Purine permease 21 OS=Arabidopsis thaliana OX=3702 GN=PUP21 PE=2 SV=2 && PF16913:Purine nucleobase transmembrane transport
AT4G31290	1.2321	1.75825e-09	9.59979e-08	AT4G31290	protein_coding	ChaC-like family protein && sp|Q84MC1|GCT22_ARATH Gamma-glutamylcyclotransferase 2-2 OS=Arabidopsis thaliana OX=3702 GN=GGCT2;2 PE=1 SV=1 && -
AT3G20670	1.23084	3.74945e-07	1.19626e-05	HTA13	protein_coding	histone H2A 13 && sp|Q9LHQ5|H2A2_ARATH Probable histone H2A.2 OS=Arabidopsis thaliana OX=3702 GN=At3g20670 PE=1 SV=1 && PF00125:Core histone H2A/H2B/H3/H4|PF16211:C-terminus of histone H2A
AT2G41410	1.22243	9.40482e-11	6.74617e-09	AT2G41410	protein_coding	Calcium-binding EF-hand family protein && sp|P30188|CML35_ARATH Probable calcium-binding protein CML35 OS=Arabidopsis thaliana OX=3702 GN=CML35 PE=2 SV=2 && PF13499:EF-hand domain pair
AT5G53210	1.2223	0.00306028	0.0248769	SPCH	protein_coding	basic helix-loop-helix (bHLH) DNA-binding superfamily protein && sp|Q700C7|SPCH_ARATH Transcription factor SPEECHLESS OS=Arabidopsis thaliana OX=3702 GN=SPCH PE=1 SV=1 && PF00010:Helix-loop-helix DNA-binding domain
AT4G18010	1.22221	4.92275e-07	1.51708e-05	IP5PII	protein_coding	myo-inositol polyphosphate 5-phosphatase 2 && sp|Q9FUR2|IP5P2_ARATH Type I inositol polyphosphate 5-phosphatase 2 OS=Arabidopsis thaliana OX=3702 GN=IP5P2 PE=1 SV=2 && PF03372:Endonuclease/Exonuclease/phosphatase family
AT1G49130	1.21342	1.51105e-08	6.75975e-07	BBX17	protein_coding	B-box type zinc finger protein with CCT domain-containing protein && sp|Q9M9B3|COL8_ARATH Zinc finger protein CONSTANS-LIKE 8 OS=Arabidopsis thaliana OX=3702 GN=COL8 PE=1 SV=2 && PF00643:B-box zinc finger|PF06203:CCT motif
AT4G12720	1.21212	1.29338e-08	5.84889e-07	NUDT7	protein_coding	MutT/nudix family protein && sp|Q9SU14|NUDT7_ARATH Nudix hydrolase 7 OS=Arabidopsis thaliana OX=3702 GN=NUDT7 PE=1 SV=1 && PF00293:NUDIX domain|PF18290:Nudix hydrolase domain
AT5G37770	1.21041	8.06486e-08	3.05028e-06	TCH2	protein_coding	EF hand calcium-binding protein family && sp|P25070|CML24_ARATH Calcium-binding protein CML24 OS=Arabidopsis thaliana OX=3702 GN=CML24 PE=2 SV=2 && PF13499:EF-hand domain pair
AT1G76878	1.20757	0.00164184	0.015343	AT1G76878	lncRNA	other RNA && sp|Q9C6K3|DF1_ARATH Trihelix transcription factor DF1 OS=Arabidopsis thaliana OX=3702 GN=DF1 PE=4 SV=1 && -
AT3G01830	1.20731	0.00164671	0.0153609	AT3G01830	protein_coding	Calcium-binding EF-hand family protein && sp|Q9SGI7|LYK2_ARATH Protein LYK2 OS=Arabidopsis thaliana OX=3702 GN=LYK2 PE=2 SV=1 && -
AT1G71390	1.2052	0.00338879	0.0269884	RLP11	protein_coding	receptor like protein 11 && sp|Q9C9H6|RLP11_ARATH Receptor-like protein 11 OS=Arabidopsis thaliana OX=3702 GN=RLP11 PE=3 SV=1 && PF13855:Leucine rich repeat|PF08263:Leucine rich repeat N-terminal domain
AT3G55980	1.20334	2.40426e-11	1.95365e-09	SZF1	protein_coding	salt-inducible zinc finger 1 && sp|Q93ZS9|C3H47_ARATH Zinc finger CCCH domain-containing protein 47 OS=Arabidopsis thaliana OX=3702 GN=At3g55980 PE=2 SV=1 && -
AT5G18670	1.2011	6.48863e-07	1.92549e-05	BMY3	protein_coding	beta-amylase 3 && sp|Q8VYW2|BAM9_ARATH Inactive beta-amylase 9 OS=Arabidopsis thaliana OX=3702 GN=BAM9 PE=2 SV=1 && PF01373:Glycosyl hydrolase family 14
AT1G33560	1.19286	8.37981e-09	3.97983e-07	ADR1	protein_coding	Disease resistance protein (CC-NBS-LRR class) family && sp|Q9FW44|ADR1_ARATH Disease resistance protein ADR1 OS=Arabidopsis thaliana OX=3702 GN=ADR1 PE=2 SV=2 && PF00931:NB-ARC domain|PF05659:Arabidopsis broad-spectrum mildew resistance protein RPW8
AT5G25900	1.19209	1.38996e-10	9.4182e-09	GA3	protein_coding	GA requiring 3 && sp|Q93ZB2|KO1_ARATH Ent-kaurene oxidase, chloroplastic OS=Arabidopsis thaliana OX=3702 GN=KO PE=1 SV=2 && PF00067:Cytochrome P450
AT5G19120	1.19181	1.51111e-15	2.36346e-13	AT5G19120	protein_coding	Eukaryotic aspartyl protease family protein && sp|P0DO21|GIP2_NICBE Probable aspartic proteinase GIP2 OS=Nicotiana benthamiana OX=4100 GN=GIP2 PE=1 SV=1 && PF14541:Xylanase inhibitor C-terminal|PF14543:Xylanase inhibitor N-terminal
AT1G01060	1.19152	0.003399	0.0270283	LHY	protein_coding	Homeodomain-like superfamily protein && sp|Q6R0H1|LHY_ARATH Protein LHY OS=Arabidopsis thaliana OX=3702 GN=LHY PE=1 SV=2 && -
AT2G17040	1.19006	2.23151e-06	5.69569e-05	NAC036	protein_coding	NAC domain containing protein 36 && sp|I1LPE9|NAC6_SOYBN NAC domain-containing protein 6 OS=Glycine max OX=3847 GN=NAC6 PE=2 SV=1 && PF02365:No apical meristem (NAM) protein
AT2G47440	1.18755	1.44601e-07	5.08106e-06	AT2G47440	protein_coding	Tetratricopeptide repeat (TPR)-like superfamily protein && - && -
AT3G13950	1.18581	0.00359276	0.0282296	AT3G13950	protein_coding	ankyrin && - && PF13962:Domain of unknown function
AT5G56370	1.18184	0.00208936	0.0185184	AT5G56370	protein_coding	F-box/RNI-like/FBD-like domains-containing protein && sp|Q9FM94|FBD21_ARATH FBD-associated F-box protein At5g56370 OS=Arabidopsis thaliana OX=3702 GN=At5g56370 PE=2 SV=1 && PF07723:Leucine Rich Repeat|PF00646:F-box domain
AT1G23090	1.18177	1.11737e-11	9.41033e-10	AST91	protein_coding	sulfate transporter 91 && sp|Q9SXS2|SUT33_ARATH Probable sulfate transporter 3.3 OS=Arabidopsis thaliana OX=3702 GN=SULTR3;3 PE=2 SV=2 && -
AT1G66173	1.18065	0.00343062	0.0272589	AT1G66173	ncRNA	other RNA && - && -
AT5G49700	1.17779	0.00289879	0.0238864	AT5G49700	protein_coding	Putative AT-hook DNA-binding family protein && sp|Q9LTA2|AHL17_ARATH AT-hook motif nuclear-localized protein 17 OS=Arabidopsis thaliana OX=3702 GN=AHL17 PE=2 SV=1 && PF03479:Plants and Prokaryotes Conserved (PCC) domain
AT2G25900	1.17192	8.02572e-20	2.19672e-17	ATCTH	protein_coding	Zinc finger C-x8-C-x5-C-x3-H type family protein && sp|O82307|C3H23_ARATH Zinc finger CCCH domain-containing protein 23 OS=Arabidopsis thaliana OX=3702 GN=At2g25900 PE=2 SV=1 && PF18044:CCCH-type zinc finger
AT2G25440	1.17116	0.0037143	0.0289707	RLP20	protein_coding	receptor like protein 20 && sp|Q9SKK5|RLP20_ARATH Receptor-like protein 20 OS=Arabidopsis thaliana OX=3702 GN=RLP20 PE=3 SV=1 && PF13855:Leucine rich repeat
AT2G17230	1.16797	7.41103e-06	0.00016453	EXL5	protein_coding	EXORDIUM like 5 && sp|Q9SII5|EXOL5_ARATH Protein EXORDIUM-like 5 OS=Arabidopsis thaliana OX=3702 GN=EXL5 PE=2 SV=1 && PF04674:Phosphate-induced protein 1 conserved region
AT3G03265	1.16738	0.00196029	0.0176299	AT3G03265	lncRNA	other RNA && - && -
AT2G38340	1.1565	0.00347001	0.027467	DREB19	protein_coding	Integrase-type DNA-binding superfamily protein && sp|O80917|DRE2E_ARATH Dehydration-responsive element-binding protein 2E OS=Arabidopsis thaliana OX=3702 GN=DREB2E PE=2 SV=1 && PF00847:AP2 domain
AT4G21326	1.15586	8.3765e-08	3.15667e-06	SBT3.12	protein_coding	subtilase 3.12 && sp|F4JJH5|SBT3C_ARATH Subtilisin-like protease SBT3.12 OS=Arabidopsis thaliana OX=3702 GN=SBT3.12 PE=3 SV=1 && PF00082:Subtilase family|PF05922:Peptidase inhibitor I9|PF17766:Fibronectin type-III domain
AT4G01870	1.15323	0.00260954	0.0219417	AT4G01870	protein_coding	tolB protein-like protein && - && -
AT5G10380	1.15285	1.12028e-07	4.04586e-06	RING1	protein_coding	RING/U-box superfamily protein && sp|Q9LX93|ATL55_ARATH E3 ubiquitin-protein ligase RING1 OS=Arabidopsis thaliana OX=3702 GN=ATL55 PE=1 SV=1 && PF13639:Ring finger domain
AT1G17170	1.15134	0.00173103	0.016004	GSTU24	protein_coding	glutathione S-transferase TAU 24 && sp|Q9SHH6|GSTUO_ARATH Glutathione S-transferase U24 OS=Arabidopsis thaliana OX=3702 GN=GSTU24 PE=2 SV=1 && PF13410:Glutathione S-transferase, C-terminal domain|PF02798:Glutathione S-transferase, N-terminal domain
AT1G73810	1.1477	0.00231121	0.0200395	AT1G73810	protein_coding	Core-2/I-branching beta-1%2C6-N-acetylglucosaminyltransferase family protein && sp|Q65XS5|BC10_ORYSJ Glycosyltransferase BC10 OS=Oryza sativa subsp. japonica OX=39947 GN=BC10 PE=1 SV=1 && PF02485:Core-2/I-Branching enzyme
AT5G28770	1.14541	2.9963e-06	7.23074e-05	BZO2H3	protein_coding	bZIP transcription factor family protein && sp|B9DGI8|BZP63_ARATH Basic leucine zipper 63 OS=Arabidopsis thaliana OX=3702 GN=BZIP63 PE=1 SV=1 && PF00170:bZIP transcription factor
AT5G59200	1.13975	0.000861345	0.00901821	OTP80	protein_coding	Tetratricopeptide repeat (TPR)-like superfamily protein && sp|Q9FIF7|PP435_ARATH Putative pentatricopeptide repeat-containing protein At5g59200, chloroplastic OS=Arabidopsis thaliana OX=3702 GN=PCMP-E41 PE=3 SV=1 && PF13041:PPR repeat family
AT4G37540	1.1371	1.17876e-10	8.25606e-09	LBD39	protein_coding	LOB domain-containing protein 39 && sp|Q9SZE8|LBD39_ARATH LOB domain-containing protein 39 OS=Arabidopsis thaliana OX=3702 GN=LBD39 PE=2 SV=1 && PF03195:Lateral organ boundaries (LOB) domain
AT3G47780	1.13378	0.000119145	0.00174293	ABCA7	protein_coding	ABC2 homolog 6 && sp|Q9STT5|AB7A_ARATH ABC transporter A family member 7 OS=Arabidopsis thaliana OX=3702 GN=ABCA7 PE=3 SV=2 && PF00005:ABC transporter|PF12698:ABC-2 family transporter protein
AT4G36990	1.13041	0.00243857	0.0209184	HSF4	protein_coding	heat shock factor 4 && sp|Q96320|HSFB1_ARATH Heat stress transcription factor B-1 OS=Arabidopsis thaliana OX=3702 GN=HSFB1 PE=2 SV=2 && PF00447:HSF-type DNA-binding
AT1G33811	1.12677	6.94615e-05	0.00110301	AT1G33811	protein_coding	GDSL-like Lipase/Acylhydrolase superfamily protein && sp|Q8L5Z1|GDL17_ARATH GDSL esterase/lipase At1g33811 OS=Arabidopsis thaliana OX=3702 GN=At1g33811 PE=2 SV=1 && PF00657:GDSL-like Lipase/Acylhydrolase
AT1G13520	1.12559	0.00207546	0.0184266	AT1G13520	protein_coding	hypothetical protein (DUF1262) && - && PF06880:Protein of unknown function (DUF1262)
AT1G53880	1.12407	0.00309932	0.0250767	AT1G53880	protein_coding	translation initiation factor eIF-2B subunit alpha && sp|Q54I81|EI2BA_DICDI Translation initiation factor eIF-2B subunit alpha OS=Dictyostelium discoideum OX=44689 GN=eif2b1 PE=3 SV=1 && PF01008:Initiation factor 2 subunit family
AT5G65600	1.12369	0.00391756	0.0300877	AT5G65600	protein_coding	Concanavalin A-like lectin protein kinase family protein && sp|Q9LSL5|LRK92_ARATH L-type lectin-domain containing receptor kinase IX.2 OS=Arabidopsis thaliana OX=3702 GN=LECRK92 PE=1 SV=1 && PF00069:Protein kinase domain|PF00139:Legume lectin domain
AT4G40020	1.12142	0.00300549	0.0245466	AT4G40020	protein_coding	Myosin heavy chain-related protein && - && -
AT4G16870	1.12091	7.67351e-25	3.99061e-22	AT4G16870	pseudogene	hypothetical protein && sp|Q94HW2|POLR1_ARATH Retrovirus-related Pol polyprotein from transposon RE1 OS=Arabidopsis thaliana OX=3702 GN=RE1 PE=2 SV=1 && PF00665:Integrase core domain|PF07727:Reverse transcriptase (RNA-dependent DNA polymerase)|PF14223:gag-polypeptide of LTR copia-type|PF13976:GAG-pre-integrase domain
AT2G46400	1.1201	0.00185435	0.0168667	WRKY46	protein_coding	WRKY DNA-binding protein 46 && sp|Q9SKD9|WRK46_ARATH Probable WRKY transcription factor 46 OS=Arabidopsis thaliana OX=3702 GN=WRKY46 PE=1 SV=1 && PF03106:WRKY DNA -binding domain
AT3G04717	1.11997	0.00253436	0.0215183	AT3G04717	transcribed_pseudogene	pseudogene of pathogenesis-related 4~AT3G04717.1 && sp|P29063|PR4B_TOBAC Pathogenesis-related protein PR-4B OS=Nicotiana tabacum OX=4097 PE=2 SV=1 && -
AT3G28340	1.11799	0.000526981	0.0059805	GATL10	protein_coding	galacturonosyltransferase-like 10 && sp|Q9LHD2|GATLA_ARATH Probable galacturonosyltransferase-like 10 OS=Arabidopsis thaliana OX=3702 GN=GATL10 PE=2 SV=1 && PF01501:Glycosyl transferase family 8
AT5G45670	1.11659	0.0031334	0.0253032	AT5G45670	protein_coding	GDSL-like Lipase/Acylhydrolase superfamily protein && sp|Q9FK75|GDL82_ARATH GDSL esterase/lipase At5g45670 OS=Arabidopsis thaliana OX=3702 GN=At5g45670 PE=2 SV=1 && PF00657:GDSL-like Lipase/Acylhydrolase
AT4G01950	1.11576	2.73595e-06	6.71938e-05	GPAT3	protein_coding	glycerol-3-phosphate acyltransferase 3 && sp|Q9SYJ2|GPAT3_ARATH Probable glycerol-3-phosphate acyltransferase 3 OS=Arabidopsis thaliana OX=3702 GN=GPAT3 PE=2 SV=1 && PF01553:Acyltransferase
AT2G28630	1.1107	3.76289e-11	2.9538e-09	KCS12	protein_coding	3-ketoacyl-CoA synthase 12 && sp|Q9SIB2|KCS12_ARATH 3-ketoacyl-CoA synthase 12 OS=Arabidopsis thaliana OX=3702 GN=KCS12 PE=2 SV=1 && PF08392:FAE1/Type III polyketide synthase-like protein|PF08541:3-Oxoacyl-[acyl-carrier-protein (ACP)] synthase III C terminal
AT1G33730	1.1105	0.00316604	0.0254876	CYP76C5	protein_coding	cytochrome P450%2C family 76%2C subfamily C%2C polypeptide 5 && sp|O64637|C76C2_ARATH Cytochrome P450 76C2 OS=Arabidopsis thaliana OX=3702 GN=CYP76C2 PE=2 SV=1 && -
AT4G33130	1.09868	0.0022606	0.019717	AT4G33130	protein_coding	rho GTPase-activating protein && - && PF14389:Leucine-zipper of ternary complex factor MIP1
AT4G33270	1.09837	5.01234e-05	0.000836812	CDC20.1	protein_coding	Transducin family protein / WD-40 repeat family protein && sp|Q9SZA4|CDC21_ARATH Cell division cycle 20.1, cofactor of APC complex OS=Arabidopsis thaliana OX=3702 GN=CDC20-1 PE=1 SV=1 && PF12894:Anaphase-promoting complex subunit 4 WD40 domain|PF00400:WD domain, G-beta repeat
AT4G27830	1.09742	9.68843e-07	2.76081e-05	BGLU10	protein_coding	beta glucosidase 10 && sp|Q93ZI4|BGL10_ARATH Beta-glucosidase 10 OS=Arabidopsis thaliana OX=3702 GN=BGLU10 PE=2 SV=1 && PF00232:Glycosyl hydrolase family 1
AT1G71015	1.09441	0.000480461	0.00558042	AT1G71015	protein_coding	plastid movement impaired protein && sp|Q6NLC8|Y1648_ARATH Uncharacterized protein At1g66480 OS=Arabidopsis thaliana OX=3702 GN=At1g66480 PE=2 SV=1 && PF14009:Domain of unknown function (DUF4228)
AT3G06433	1.09438	0.000103947	0.00155004	AT3G06433	transcribed_pseudogene	pseudogene of hypothetical protein~AT3G06433.1 && sp|Q8LFH5|SWET8_ARATH Bidirectional sugar transporter SWEET8 OS=Arabidopsis thaliana OX=3702 GN=SWEET8 PE=1 SV=1 && -
AT3G05936	1.08889	9.77766e-05	0.00147174	AT3G05936	protein_coding	hypothetical protein && - && -
AT3G62690	1.08531	9.94678e-08	3.66218e-06	ATL5	protein_coding	AtL5 && sp|Q9LZJ6|ATL5_ARATH RING-H2 finger protein ATL5 OS=Arabidopsis thaliana OX=3702 GN=ATL5 PE=2 SV=1 && PF13639:Ring finger domain
AT3G19663	1.08364	0.00406205	0.0308954	AT3G19663	protein_coding	hypothetical protein && - && -
AT3G16720	1.08322	5.26162e-12	4.73819e-10	ATL2	protein_coding	TOXICOS EN LEVADURA 2 && sp|Q8L9T5|ATL2_ARATH RING-H2 finger protein ATL2 OS=Arabidopsis thaliana OX=3702 GN=ATL2 PE=2 SV=2 && PF13639:Ring finger domain
AT3G47360	1.08321	2.72474e-05	0.000500707	HSD3	protein_coding	hydroxysteroid dehydrogenase 3 && sp|Q9STY7|HSD3_ARATH 11-beta-hydroxysteroid dehydrogenase-like 3 OS=Arabidopsis thaliana OX=3702 GN=HSD3 PE=3 SV=1 && PF00106:short chain dehydrogenase
AT3G11080	1.08188	3.46274e-09	1.79184e-07	RLP35	protein_coding	receptor like protein 35 && sp|Q9SRL7|RLP35_ARATH Receptor-like protein 35 OS=Arabidopsis thaliana OX=3702 GN=RLP35 PE=3 SV=1 && PF08263:Leucine rich repeat N-terminal domain|PF13855:Leucine rich repeat
AT1G02220	1.08128	0.00436075	0.0325952	NAC003	protein_coding	NAC domain containing protein 3 && sp|Q5PP28|NAC3_ARATH NAC domain-containing protein 3 OS=Arabidopsis thaliana OX=3702 GN=NAC003 PE=2 SV=1 && PF02365:No apical meristem (NAM) protein
AT5G39100	1.07935	0.00427797	0.0321033	GLP6	protein_coding	germin-like protein 6 && sp|P92997|GL113_ARATH Germin-like protein subfamily 1 member 13 OS=Arabidopsis thaliana OX=3702 GN=GLP6 PE=2 SV=2 && PF00190:Cupin
AT3G07350	1.07309	1.76232e-05	0.000343004	AT3G07350	protein_coding	sulfate/thiosulfate import ATP-binding protein%2C putative (DUF506) && - && PF04720:PDDEXK-like family of unknown function
AT3G45130	1.06726	0.0044247	0.0329784	LAS1	protein_coding	lanosterol synthase 1 && sp|Q1G1A4|LAS1_ARATH Lanosterol synthase OS=Arabidopsis thaliana OX=3702 GN=LAS1 PE=2 SV=1 && PF13243:Squalene-hopene cyclase C-terminal domain|PF13249:Squalene-hopene cyclase N-terminal domain
AT1G61360	1.0661	1.26314e-07	4.49928e-06	AT1G61360	protein_coding	S-locus lectin protein kinase family protein && sp|O64784|Y1136_ARATH G-type lectin S-receptor-like serine/threonine-protein kinase At1g61360 OS=Arabidopsis thaliana OX=3702 GN=At1g61360 PE=2 SV=1 && PF00069:Protein kinase domain|PF08276:PAN-like domain|PF00954:S-locus glycoprotein domain|PF01453:D-mannose binding lectin
AT1G29630	1.06369	6.09242e-05	0.000991664	AT1G29630	protein_coding	5'-3' exonuclease family protein && sp|Q8L6Z7|EXO1_ARATH Exonuclease 1 OS=Arabidopsis thaliana OX=3702 GN=EXO1 PE=2 SV=2 && -
AT3G54150	1.05876	0.00345202	0.0273871	AT3G54150	protein_coding	S-adenosyl-L-methionine-dependent methyltransferases superfamily protein && sp|Q55EX9|Y8948_DICDI Putative methyltransferase DDB_G0268948 OS=Dictyostelium discoideum OX=44689 GN=DDB_G0268948 PE=1 SV=2 && PF08241:Methyltransferase domain
AT2G45970	1.05862	6.81775e-05	0.0010876	CYP86A8	protein_coding	cytochrome P450%2C family 86%2C subfamily A%2C polypeptide 8 && sp|O80823|C86A8_ARATH Cytochrome P450 86A8 OS=Arabidopsis thaliana OX=3702 GN=CYP86A8 PE=2 SV=1 && PF00067:Cytochrome P450
AT3G03310	1.05824	4.61646e-07	1.42904e-05	LCAT3	protein_coding	lecithin_cholesterol acyltransferase 3 && sp|Q93V61|LCAT3_ARATH Phospholipase A(1) LCAT3 OS=Arabidopsis thaliana OX=3702 GN=LCAT3 PE=1 SV=1 && PF02450:Lecithin:cholesterol acyltransferase
AT1G09970	1.05373	5.83154e-09	2.86103e-07	LRR_XI-23	protein_coding	Leucine-rich receptor-like protein kinase family protein && sp|F4I2N7|RLK7_ARATH Receptor-like protein kinase 7 OS=Arabidopsis thaliana OX=3702 GN=RLK7 PE=1 SV=1 && PF08263:Leucine rich repeat N-terminal domain|PF13855:Leucine rich repeat|PF00069:Protein kinase domain
AT3G54990	1.0504	0.00334465	0.0266777	SMZ	protein_coding	Integrase-type DNA-binding superfamily protein && sp|Q6PV68|SMZ_ARATH AP2-like ethylene-responsive transcription factor SMZ OS=Arabidopsis thaliana OX=3702 GN=SMZ PE=2 SV=1 && PF00847:AP2 domain
AT3G20440	1.04906	9.83802e-10	5.81394e-08	EMB2729	protein_coding	Alpha amylase family protein && sp|D2WL32|GLGB3_ARATH 1,4-alpha-glucan-branching enzyme 3, chloroplastic/amyloplastic OS=Arabidopsis thaliana OX=3702 GN=SBE3 PE=1 SV=1 && PF02806:Alpha amylase, C-terminal all-beta domain|PF00128:Alpha amylase, catalytic domain
AT5G39050	1.04731	2.85227e-06	6.96397e-05	PMAT1	protein_coding	HXXXD-type acyl-transferase family protein && sp|Q940Z5|PMAT1_ARATH Phenolic glucoside malonyltransferase 1 OS=Arabidopsis thaliana OX=3702 GN=PMAT1 PE=1 SV=1 && PF02458:Transferase family
AT1G07900	1.0458	0.00270786	0.0225767	LBD1	protein_coding	LOB domain-containing protein 1 && sp|Q9LQR0|LBD1_ARATH LOB domain-containing protein 1 OS=Arabidopsis thaliana OX=3702 GN=LBD1 PE=2 SV=1 && PF03195:Lateral organ boundaries (LOB) domain
AT1G22360	1.04564	7.51941e-18	1.53352e-15	UGT85A2	protein_coding	UDP-glucosyl transferase 85A2 && sp|Q9ZWJ3|U85A2_ARATH UDP-glycosyltransferase 85A2 OS=Arabidopsis thaliana OX=3702 GN=UGT85A2 PE=2 SV=1 && PF00201:UDP-glucoronosyl and UDP-glucosyl transferase
AT5G41750	1.04517	5.12885e-08	2.02449e-06	AT5G41750	protein_coding	Disease resistance protein (TIR-NBS-LRR class) family && sp|F4I594|RLM1A_ARATH Disease resistance protein RML1A OS=Arabidopsis thaliana OX=3702 GN=RLM1A PE=3 SV=1 && PF00931:NB-ARC domain|PF07725:Leucine Rich Repeat|PF01582:TIR domain
AT3G55890	1.04489	0.00402458	0.0307001	AT3G55890	protein_coding	Yippee family putative zinc-binding protein && sp|Q9LY56|YIPL4_ARATH Protein yippee-like At3g55890 OS=Arabidopsis thaliana OX=3702 GN=At3g55890 PE=2 SV=1 && PF03226:Yippee zinc-binding/DNA-binding /Mis18, centromere assembly
AT5G42380	1.04074	0.00129302	0.0127537	CML37	protein_coding	calmodulin like 37 && sp|Q9FIH9|CML37_ARATH Calcium-binding protein CML37 OS=Arabidopsis thaliana OX=3702 GN=CML37 PE=1 SV=1 && PF13499:EF-hand domain pair|PF13833:EF-hand domain pair
AT4G23200	1.03955	0.00309469	0.0250586	CRK12	protein_coding	cysteine-rich RLK (RECEPTOR-like protein kinase) 12 && sp|O65472|CRK12_ARATH Putative cysteine-rich receptor-like protein kinase 12 OS=Arabidopsis thaliana OX=3702 GN=CRK12 PE=3 SV=3 && PF01657:Salt stress response/antifungal|PF07714:Protein tyrosine kinase
AT1G18740	1.03844	1.06699e-09	6.21723e-08	AT1G18740	protein_coding	ROH1%2C putative (DUF793) && sp|Q9CAK4|ROH1_ARATH Protein ROH1 OS=Arabidopsis thaliana OX=3702 GN=ROH1 PE=1 SV=1 && PF05633:Protein BYPASS1-related
AT5G13740	1.03135	2.84334e-07	9.29987e-06	ZIF1	protein_coding	zinc induced facilitator 1 && sp|Q8RWN2|ZIF1_ARATH Protein ZINC INDUCED FACILITATOR 1 OS=Arabidopsis thaliana OX=3702 GN=ZIF1 PE=1 SV=2 && PF07690:Major Facilitator Superfamily
AT5G21150	1.03108	0.00393211	0.0301607	AGO9	protein_coding	Argonaute family protein && sp|Q84VQ0|AGO9_ARATH Protein argonaute 9 OS=Arabidopsis thaliana OX=3702 GN=AGO9 PE=2 SV=2 && PF08699:Argonaute linker 1 domain|PF02170:PAZ domain|PF16486:N-terminal domain of argonaute|PF16488:Argonaute linker 2 domain|PF02171:Piwi domain
AT4G37370	1.02859	0.00244566	0.0209447	CYP81D8	protein_coding	cytochrome P450%2C family 81%2C subfamily D%2C polypeptide 8 && sp|Q9LHA1|C8D11_ARATH Cytochrome P450 81D11 OS=Arabidopsis thaliana OX=3702 GN=CYP81D11 PE=2 SV=1 && PF00067:Cytochrome P450
AT1G75960	1.02843	6.82548e-07	2.00826e-05	AT1G75960	protein_coding	AMP-dependent synthetase and ligase family protein && sp|Q9LQS1|AAE8_ARATH Probable acyl-activating enzyme 8 OS=Arabidopsis thaliana OX=3702 GN=AAE8 PE=2 SV=1 && PF00501:AMP-binding enzyme|PF13193:AMP-binding enzyme C-terminal domain
AT4G36850	1.02807	0.00209347	0.018547	AT4G36850	protein_coding	PQ-loop repeat family protein / transmembrane family protein && sp|Q12010|YPQ1_YEAST Probable vacuolar amino acid transporter YPQ1 OS=Saccharomyces cerevisiae (strain ATCC 204508 / S288c) OX=559292 GN=YPQ1 PE=1 SV=1 && PF04193:PQ loop repeat
AT2G41640	1.02739	0.000108424	0.00160755	AT2G41640	protein_coding	Glycosyltransferase family 61 protein && sp|Q9SS43|MUC21_ARATH Xylan glycosyltransferase MUCI21 OS=Arabidopsis thaliana OX=3702 GN=MUCI21 PE=1 SV=1 && PF04577:Protein of unknown function (DUF563)
AT1G68530	1.02537	1.84013e-13	2.15047e-11	KCS6	protein_coding	3-ketoacyl-CoA synthase 6 && sp|Q9XF43|KCS6_ARATH 3-ketoacyl-CoA synthase 6 OS=Arabidopsis thaliana OX=3702 GN=CUT1 PE=1 SV=1 && PF08541:3-Oxoacyl-[acyl-carrier-protein (ACP)] synthase III C terminal|PF08392:FAE1/Type III polyketide synthase-like protein
AT5G55970	1.02442	0.000104931	0.00156135	AT5G55970	protein_coding	RING/U-box superfamily protein && sp|Q9LN71|RING1_ARATH E3 ubiquitin-protein ligase At1g12760 OS=Arabidopsis thaliana OX=3702 GN=At1g12760 PE=1 SV=1 && PF13639:Ring finger domain
AT5G45340	1.02376	0.00150755	0.0143228	CYP707A3	protein_coding	cytochrome P450%2C family 707%2C subfamily A%2C polypeptide 3 && sp|Q9FH76|ABAH3_ARATH Abscisic acid 8'-hydroxylase 3 OS=Arabidopsis thaliana OX=3702 GN=CYP707A3 PE=1 SV=1 && PF00067:Cytochrome P450
AT1G60730	1.02355	0.0013148	0.0128934	AT1G60730	protein_coding	NAD(P)-linked oxidoreductase superfamily protein && sp|Q9ASZ9|ALKR5_ARATH Probable aldo-keto reductase 5 OS=Arabidopsis thaliana OX=3702 GN=At1g60730 PE=2 SV=1 && -
AT4G19560	1.02318	0.000796787	0.00847988	CYCT1%3B2	protein_coding	Cyclin family protein && sp|Q56YF8|CCT12_ARATH Cyclin-T1-2 OS=Arabidopsis thaliana OX=3702 GN=CYCT1-2 PE=2 SV=2 && PF00134:Cyclin, N-terminal domain
AT2G38870	1.02231	3.16476e-05	0.000564125	AT2G38870	protein_coding	Serine protease inhibitor%2C potato inhibitor I-type family protein && sp|Q6XNP7|HPI_HEVBR Protease inhibitor HPI OS=Hevea brasiliensis OX=3981 GN=PI1 PE=1 SV=2 && -
AT5G25250	1.02089	6.33077e-06	0.000142834	FLOT1	protein_coding	SPFH/Band 7/PHB domain-containing membrane-associated protein family && sp|Q501E6|FLOT1_ARATH Flotillin-like protein 1 OS=Arabidopsis thaliana OX=3702 GN=FLOT1 PE=2 SV=1 && PF01145:SPFH domain / Band 7 family
AT1G54510	1.02044	1.93686e-05	0.000369978	NEK1	protein_coding	NIMA-related serine/threonine kinase 1 && sp|Q9SLI2|NEK1_ARATH Serine/threonine-protein kinase Nek1 OS=Arabidopsis thaliana OX=3702 GN=NEK1 PE=2 SV=2 && PF00069:Protein kinase domain
AT5G65207	1.01568	2.06552e-06	5.32846e-05	AT5G65207	protein_coding	hypothetical protein && - && -
AT2G13810	1.014	0.00444481	0.0330898	ALD1	protein_coding	AGD2-like defense response protein 1 && sp|Q9ZQI7|ALD1_ARATH Aminotransferase ALD1, chloroplastic OS=Arabidopsis thaliana OX=3702 GN=ALD1 PE=1 SV=2 && PF00155:Aminotransferase class I and II
AT2G35930	1.01273	0.00127306	0.0125926	PUB23	protein_coding	plant U-box 23 && sp|Q84TG3|PUB23_ARATH E3 ubiquitin-protein ligase PUB23 OS=Arabidopsis thaliana OX=3702 GN=PUB23 PE=1 SV=1 && PF04564:U-box domain|PF04078:Cell differentiation family, Rcd1-like
AT2G26400	1.01233	0.00211475	0.0186957	ARD3	protein_coding	acireductone dioxygenase 3 && sp|O48707|MTND1_ARATH 1,2-dihydroxy-3-keto-5-methylthiopentene dioxygenase 1 OS=Arabidopsis thaliana OX=3702 GN=ARD1 PE=2 SV=1 && PF03079:ARD/ARD' family
AT4G04293	1.01128	2.40792e-06	6.06411e-05	AT4G04293	pseudogene	hypothetical protein && - && -
AT1G70950	1.00619	0.00471631	0.0347042	AT1G70950	protein_coding	TPX2 (targeting protein for Xklp2) protein family && sp|Q67Y69|WDL7_ARATH Protein WVD2-like 7 OS=Arabidopsis thaliana OX=3702 GN=WDL7 PE=2 SV=1 && PF06886:Targeting protein for Xklp2 (TPX2)
AT1G59865	1.00324	0.00433641	0.0324249	AT1G59865	protein_coding	transmembrane protein && - && -
AT3G06070	1.0031	1.62556e-06	4.35198e-05	AT3G06070	protein_coding	hypothetical protein && - && -
AT5G46500	1.00131	4.30584e-08	1.73197e-06	AT5G46500	protein_coding	protein VARIATION IN COMPOUND TRIGGERED ROOT growth protein && sp|F4KHI3|VICTR_ARATH Protein VARIATION IN COMPOUND TRIGGERED ROOT growth response OS=Arabidopsis thaliana OX=3702 GN=VICTR PE=1 SV=1 && -
AT5G40100	0.998016	0.00214959	0.0189393	AT5G40100	protein_coding	Disease resistance protein (TIR-NBS-LRR class) family && sp|Q40392|TMVRN_NICGU TMV resistance protein N OS=Nicotiana glutinosa OX=35889 GN=N PE=1 SV=1 && PF00931:NB-ARC domain|PF07725:Leucine Rich Repeat|PF01582:TIR domain
AT4G00380	0.993093	5.21831e-05	0.000865308	FDM2	protein_coding	XH/XS domain-containing protein && sp|F4JH53|FDM2_ARATH Factor of DNA methylation 2 OS=Arabidopsis thaliana OX=3702 GN=FDM2 PE=1 SV=1 && PF03470:XS zinc finger domain|PF03468:XS domain|PF03469:XH domain
AT1G74710	0.991833	0.00400834	0.0306099	EDS16	protein_coding	ADC synthase superfamily protein && sp|Q9S7H8|ICS1_ARATH Isochorismate synthase 1, chloroplastic OS=Arabidopsis thaliana OX=3702 GN=ICS1 PE=1 SV=2 && PF00425:chorismate binding enzyme
AT4G10500	0.987434	0.005074	0.0367128	AT4G10500	protein_coding	2-oxoglutarate (2OG) and Fe(II)-dependent oxygenase superfamily protein && sp|Q9ZSA8|DLO1_ARATH Protein DMR6-LIKE OXYGENASE 1 OS=Arabidopsis thaliana OX=3702 GN=DLO1 PE=1 SV=1 && PF03171:2OG-Fe(II) oxygenase superfamily|PF14226:non-haem dioxygenase in morphine synthesis N-terminal
AT4G24275	0.986922	0.00386205	0.0298212	AT4G24275	protein_coding	hypothetical protein && - && -
AT1G16090	0.986456	2.99871e-05	0.000541487	WAKL7	protein_coding	wall associated kinase-like 7 && sp|Q9S9M5|WAKLA_ARATH Wall-associated receptor kinase-like 1 OS=Arabidopsis thaliana OX=3702 GN=WAKL1 PE=2 SV=1 && PF08488:Wall-associated kinase|PF13947:Wall-associated receptor kinase galacturonan-binding
AT4G32030	0.984361	5.77924e-11	4.35579e-09	AT4G32030	protein_coding	hypothetical protein && - && -
AT1G30160	0.983637	0.00267732	0.0223775	AT1G30160	protein_coding	hypothetical protein (DUF295) && - && -
AT5G61980	0.982309	0.00251334	0.0213485	AGD1	protein_coding	ARF-GAP domain 1 && sp|Q9FIT8|AGD1_ARATH ADP-ribosylation factor GTPase-activating protein AGD1 OS=Arabidopsis thaliana OX=3702 GN=AGD1 PE=2 SV=2 && PF13637:Ankyrin repeats (many copies)|PF00169:PH domain|PF16746:BAR domain of APPL family|PF01412:Putative GTPase activating protein for Arf
AT1G30040	0.982259	0.00214863	0.0189393	GA2OX2	protein_coding	gibberellin 2-oxidase && sp|Q9XFR9|G2OX2_ARATH Gibberellin 2-beta-dioxygenase 2 OS=Arabidopsis thaliana OX=3702 GN=GA2OX2 PE=2 SV=1 && PF14226:non-haem dioxygenase in morphine synthesis N-terminal|PF03171:2OG-Fe(II) oxygenase superfamily
AT5G16110	0.981839	2.17809e-12	2.11723e-10	AT5G16110	protein_coding	hypothetical protein && - && -
AT4G15093	0.981173	1.15653e-05	0.000240342	LigB	protein_coding	catalytic LigB subunit of aromatic ring-opening dioxygenase family && sp|Q949R4|DIOXL_ARATH Extradiol ring-cleavage dioxygenase OS=Arabidopsis thaliana OX=3702 GN=LIGB PE=2 SV=1 && PF02900:Catalytic LigB subunit of aromatic ring-opening dioxygenase
AT1G68400	0.979887	1.71109e-06	4.56335e-05	AT1G68400	protein_coding	leucine-rich repeat transmembrane protein kinase family protein && sp|Q9M9C5|Y1680_ARATH Probable leucine-rich repeat receptor-like protein kinase At1g68400 OS=Arabidopsis thaliana OX=3702 GN=At1g68400 PE=1 SV=1 && PF08263:Leucine rich repeat N-terminal domain|PF00069:Protein kinase domain
AT5G22250	0.977165	1.79405e-06	4.72403e-05	CAF1b	protein_coding	Polynucleotidyl transferase%2C ribonuclease H-like superfamily protein && sp|Q9FMS6|CAF1K_ARATH Probable CCR4-associated factor 1 homolog 11 OS=Arabidopsis thaliana OX=3702 GN=CAF1-11 PE=2 SV=1 && PF04857:CAF1 family ribonuclease
AT3G60070	0.976319	6.30022e-06	0.000142373	AT3G60070	protein_coding	Major facilitator superfamily protein && sp|Q6NUT3|MFS12_HUMAN Major facilitator superfamily domain-containing protein 12 OS=Homo sapiens OX=9606 GN=MFSD12 PE=1 SV=2 && PF13347:MFS/sugar transport protein
AT1G10522	0.972271	6.17654e-06	0.000139961	PRIN2	protein_coding	Serine/Threonine-kinase && sp|Q9XIK0|PRIN2_ARATH Protein PLASTID REDOX INSENSITIVE 2, chloroplastic OS=Arabidopsis thaliana OX=3702 GN=PRIN2 PE=1 SV=1 && -
AT2G36050	0.971495	0.000481007	0.00558366	OFP15	protein_coding	ovate family protein 15 && sp|Q9SJ45|OPF15_ARATH Transcription repressor OFP15 OS=Arabidopsis thaliana OX=3702 GN=OFP15 PE=1 SV=1 && PF04844:Transcriptional repressor, ovate
AT5G20250	0.967083	1.23191e-12	1.26237e-10	DIN10	protein_coding	Raffinose synthase family protein && sp|Q8RX87|RFS6_ARATH Probable galactinol--sucrose galactosyltransferase 6 OS=Arabidopsis thaliana OX=3702 GN=RFS6 PE=2 SV=2 && -
AT1G74890	0.966975	0.00348217	0.0275527	ARR15	protein_coding	response regulator 15 && sp|Q7G8V2|ARR15_ARATH Two-component response regulator ARR15 OS=Arabidopsis thaliana OX=3702 GN=ARR15 PE=1 SV=1 && PF00072:Response regulator receiver domain
AT1G21740	0.966113	0.0013345	0.0130208	AT1G21740	protein_coding	DUF630 family protein%2C putative (DUF630 and DUF632) && sp|A0A178VBJ0|APSR1_ARATH Protein ALTERED PHOSPHATE STARVATION RESPONSE 1 OS=Arabidopsis thaliana OX=3702 GN=APSR1 PE=2 SV=1 && PF04783:Protein of unknown function (DUF630)|PF04782:Protein of unknown function (DUF632)
AT2G23320	0.960103	4.30127e-07	1.35363e-05	WRKY15	protein_coding	WRKY DNA-binding protein 15 && sp|O22176|WRK15_ARATH Probable WRKY transcription factor 15 OS=Arabidopsis thaliana OX=3702 GN=WRKY15 PE=2 SV=1 && PF03106:WRKY DNA -binding domain|PF10533:Plant zinc cluster domain
AT4G13890	0.958887	0.00472024	0.0347208	EDA36	protein_coding	Pyridoxal phosphate (PLP)-dependent transferases superfamily protein && sp|Q9SVM4|GLYC5_ARATH Serine hydroxymethyltransferase 5 OS=Arabidopsis thaliana OX=3702 GN=SHM5 PE=3 SV=1 && PF00464:Serine hydroxymethyltransferase
AT5G13320	0.955652	0.00553858	0.0392283	PBS3	protein_coding	Auxin-responsive GH3 family protein && sp|Q9LYU4|GH312_ARATH 4-substituted benzoates-glutamate ligase GH3.12 OS=Arabidopsis thaliana OX=3702 GN=GH3.12 PE=1 SV=1 && PF03321:GH3 auxin-responsive promoter
AT4G35050	0.955376	2.81474e-07	9.23538e-06	MSI3	protein_coding	Transducin family protein / WD-40 repeat family protein && sp|O22469|MSI3_ARATH WD-40 repeat-containing protein MSI3 OS=Arabidopsis thaliana OX=3702 GN=MSI3 PE=1 SV=2 && PF12265:Histone-binding protein RBBP4 or subunit C of CAF1 complex
AT2G38170	0.955231	2.5685e-08	1.09938e-06	CAX1	protein_coding	cation exchanger 1 && sp|Q39253|CAX1_ARATH Vacuolar cation/proton exchanger 1 OS=Arabidopsis thaliana OX=3702 GN=CAX1 PE=1 SV=3 && PF01699:Sodium/calcium exchanger protein
AT5G52730	0.954753	0.00554653	0.0392712	AT5G52730	protein_coding	Copper transport protein family && sp|Q9LTE4|HIP11_ARATH Heavy metal-associated isoprenylated plant protein 11 OS=Arabidopsis thaliana OX=3702 GN=HIPP11 PE=3 SV=1 && -
AT4G02660	0.953756	0.000179314	0.00245078	AT4G02660	protein_coding	Beige/BEACH and WD40 domain-containing protein && sp|F4JHT3|BCHA2_ARATH BEACH domain-containing protein A2 OS=Arabidopsis thaliana OX=3702 GN=BCHA2 PE=4 SV=1 && PF02138:Beige/BEACH domain|PF14844:PH domain associated with Beige/BEACH
AT4G16857	0.953197	9.37775e-05	0.00142823	AT4G16857	protein_coding	disease resistance protein (TIR-NBS-LRR class) family protein && sp|O23530|SNC1_ARATH Protein SUPPRESSOR OF npr1-1, CONSTITUTIVE 1 OS=Arabidopsis thaliana OX=3702 GN=SNC1 PE=1 SV=5 && -
AT3G50770	0.952767	0.00575203	0.0404646	CML41	protein_coding	calmodulin-like 41 && sp|Q8L3R2|CML41_ARATH Probable calcium-binding protein CML41 OS=Arabidopsis thaliana OX=3702 GN=CML41 PE=2 SV=2 && PF13499:EF-hand domain pair|PF13833:EF-hand domain pair
AT5G02020	0.949619	0.00164354	0.0153508	SIS	protein_coding	E3 ubiquitin-protein ligase RLIM-like protein && - && -
AT4G04570	0.948052	1.17777e-13	1.42442e-11	CRK40	protein_coding	cysteine-rich RLK (RECEPTOR-like protein kinase) 40 && sp|Q9SYS3|CRK40_ARATH Cysteine-rich receptor-like protein kinase 40 OS=Arabidopsis thaliana OX=3702 GN=CRK40 PE=2 SV=1 && PF01657:Salt stress response/antifungal|PF00069:Protein kinase domain
AT1G26770	0.947896	0.000100672	0.00150877	EXPA10	protein_coding	expansin A10 && sp|Q9LDR9|EXP10_ARATH Expansin-A10 OS=Arabidopsis thaliana OX=3702 GN=EXPA10 PE=2 SV=1 && PF03330:Lytic transglycolase|PF01357:Pollen allergen
AT3G26440	0.947866	8.41134e-06	0.00018394	AT3G26440	protein_coding	transmembrane protein%2C putative (DUF707) && sp|Q9ZVF3|ML328_ARATH MLP-like protein 328 OS=Arabidopsis thaliana OX=3702 GN=MLP328 PE=2 SV=1 && PF05212:Protein of unknown function (DUF707)
AT1G48870	0.942412	0.00201767	0.017975	AT1G48870	protein_coding	Transducin/WD40 repeat-like superfamily protein && sp|Q03177|YMZ2_YEAST WD repeat-containing protein YMR102C OS=Saccharomyces cerevisiae (strain ATCC 204508 / S288c) OX=559292 GN=YMR102C PE=1 SV=1 && -
AT1G63180	0.939704	2.6421e-05	0.000487675	UGE3	protein_coding	UDP-D-glucose/UDP-D-galactose 4-epimerase 3 && sp|Q8LDN8|UGE3_ARATH Bifunctional UDP-glucose 4-epimerase and UDP-xylose 4-epimerase 3 OS=Arabidopsis thaliana OX=3702 GN=UGE3 PE=1 SV=1 && PF16363:GDP-mannose 4,6 dehydratase
AT1G67980	0.938907	0.00259091	0.0218379	CCOAMT	protein_coding	caffeoyl-CoA 3-O-methyltransferase && sp|Q9C9W3|CAMT1_ARATH Putative caffeoyl-CoA O-methyltransferase At1g67980 OS=Arabidopsis thaliana OX=3702 GN=At1g67980 PE=2 SV=1 && PF01596:O-methyltransferase
AT4G13340	0.937254	9.01229e-12	7.77899e-10	LRX3	protein_coding	Leucine-rich repeat (LRR) family protein && sp|Q9T0K5|LRX3_ARATH Leucine-rich repeat extensin-like protein 3 OS=Arabidopsis thaliana OX=3702 GN=LRX3 PE=1 SV=1 && PF08263:Leucine rich repeat N-terminal domain
AT2G47260	0.93566	0.000497739	0.00573222	WRKY23	protein_coding	WRKY DNA-binding protein 23 && sp|O22900|WRK23_ARATH WRKY transcription factor 23 OS=Arabidopsis thaliana OX=3702 GN=WRKY23 PE=2 SV=1 && PF03106:WRKY DNA -binding domain
AT1G20160	0.934478	1.94107e-10	1.29417e-08	ATSBT5.2	protein_coding	Subtilisin-like serine endopeptidase family protein && sp|Q9LNU1|CRSP_ARATH CO(2)-response secreted protease OS=Arabidopsis thaliana OX=3702 GN=CRSP PE=2 SV=1 && PF05922:Peptidase inhibitor I9|PF17766:Fibronectin type-III domain|PF00082:Subtilase family
AT1G33600	0.930689	1.75127e-18	4.18734e-16	AT1G33600	protein_coding	Leucine-rich repeat (LRR) family protein && - && PF13855:Leucine rich repeat|PF08263:Leucine rich repeat N-terminal domain
AT1G67520	0.930123	0.000885597	0.00923839	AT1G67520	protein_coding	lectin protein kinase family protein && sp|O64793|Y1675_ARATH G-type lectin S-receptor-like serine/threonine-protein kinase At1g67520 OS=Arabidopsis thaliana OX=3702 GN=At1g67520 PE=2 SV=3 && -
AT3G15630	0.923444	6.18829e-09	3.01472e-07	AT3G15630	protein_coding	plant/protein && - && -
AT2G38470	0.922381	3.27111e-06	7.82134e-05	WRKY33	protein_coding	WRKY DNA-binding protein 33 && sp|Q8S8P5|WRK33_ARATH Probable WRKY transcription factor 33 OS=Arabidopsis thaliana OX=3702 GN=WRKY33 PE=1 SV=2 && PF03106:WRKY DNA -binding domain
AT1G63720	0.91924	0.00134916	0.013133	AT1G63720	protein_coding	hydroxyproline-rich glycoprotein family protein && sp|Q9SRE5|Y1666_ARATH Uncharacterized protein At1g76660 OS=Arabidopsis thaliana OX=3702 GN=At1g76660 PE=2 SV=1 && -
AT2G29300	0.918694	4.93477e-05	0.000824523	AT2G29300	protein_coding	NAD(P)-binding Rossmann-fold superfamily protein && sp|Q42182|TRNH7_ARATH Tropinone reductase homolog At2g29300 OS=Arabidopsis thaliana OX=3702 GN=At2g29300 PE=2 SV=2 && PF13561:Enoyl-(Acyl carrier protein) reductase
AT3G17820	0.917787	4.2421e-09	2.16816e-07	GLN1.3	protein_coding	glutamine synthetase 1.3 && sp|Q9LVI8|GLN13_ARATH Glutamine synthetase cytosolic isozyme 1-3 OS=Arabidopsis thaliana OX=3702 GN=GLN1-3 PE=1 SV=1 && PF00120:Glutamine synthetase, catalytic domain|PF03951:Glutamine synthetase, beta-Grasp domain
AT5G45840	0.914404	2.84358e-05	0.000517065	AT5G45840	protein_coding	Leucine-rich repeat protein kinase family protein && sp|C0LGU7|MDIS1_ARATH Protein MALE DISCOVERER 1 OS=Arabidopsis thaliana OX=3702 GN=MDIS1 PE=1 SV=1 && PF07714:Protein tyrosine kinase|PF08263:Leucine rich repeat N-terminal domain
AT4G15215	0.910679	3.00193e-05	0.000541597	ABCG41	protein_coding	pleiotropic drug resistance 13 && sp|Q7PC83|AB41G_ARATH ABC transporter G family member 41 OS=Arabidopsis thaliana OX=3702 GN=ABCG41 PE=2 SV=1 && PF00005:ABC transporter|PF08370:Plant PDR ABC transporter associated|PF01061:ABC-2 type transporter|PF14510:ABC-transporter N-terminal
AT2G27385	0.910047	2.74696e-05	0.000503456	AT2G27385	protein_coding	Pollen Ole e 1 allergen and extensin family protein && - && -
AT3G52480	0.908609	0.000555118	0.00625884	AT3G52480	protein_coding	transmembrane protein && - && -
AT2G35980	0.903046	0.00301673	0.0246287	YLS9	protein_coding	Late embryogenesis abundant (LEA) hydroxyproline-rich glycoprotein family && sp|Q9SJ52|NHL10_ARATH NDR1/HIN1-like protein 10 OS=Arabidopsis thaliana OX=3702 GN=NHL10 PE=2 SV=1 && PF03168:Late embryogenesis abundant protein
AT1G33615	0.901907	0.0018476	0.0168399	AT1G33615	ncRNA	other RNA && - && -
AT5G61440	0.900669	0.000748071	0.00805455	ACHT5	protein_coding	atypical CYS HIS rich thioredoxin 5 && sp|Q9XFI1|TRL12_ARATH Thioredoxin-like 1-2, chloroplastic OS=Arabidopsis thaliana OX=3702 GN=At5g61440 PE=2 SV=1 && PF00085:Thioredoxin
AT1G25275	0.896464	1.65487e-11	1.36606e-09	AT1G25275	protein_coding	thionin-like protein && - && -
AT1G61490	0.895723	1.44538e-05	0.000289103	AT1G61490	protein_coding	S-locus lectin protein kinase family protein && sp|O64770|Y1649_ARATH G-type lectin S-receptor-like serine/threonine-protein kinase At1g61490 OS=Arabidopsis thaliana OX=3702 GN=At1g61490 PE=3 SV=1 && PF08276:PAN-like domain|PF01453:D-mannose binding lectin|PF07714:Protein tyrosine kinase|PF11883:Domain of unknown function (DUF3403)|PF00954:S-locus glycoprotein domain
AT5G66640	0.895675	0.000171728	0.0023595	DAR3	protein_coding	DA1-related protein 3 && sp|Q9LVR6|DAR3_ARATH Protein DA1-related 3 OS=Arabidopsis thaliana OX=3702 GN=DAR3 PE=4 SV=2 && -
AT4G32020	0.895404	7.41419e-21	2.23522e-18	AT4G32020	protein_coding	serine/arginine repetitive matrix-like protein && - && -
AT1G18300	0.894128	0.000248658	0.00323287	NUDT4	protein_coding	nudix hydrolase homolog 4 && sp|Q9LE73|NUDT4_ARATH Nudix hydrolase 4 OS=Arabidopsis thaliana OX=3702 GN=NUDT4 PE=1 SV=1 && PF00293:NUDIX domain
AT5G12970	0.89117	0.00658802	0.0449177	AT5G12970	protein_coding	Calcium-dependent lipid-binding (CaLB domain) plant phosphoribosyltransferase family protein && sp|Q9M2R0|FTIP3_ARATH FT-interacting protein 3 OS=Arabidopsis thaliana OX=3702 GN=FTIP3 PE=1 SV=1 && PF00168:C2 domain|PF08372:Plant phosphoribosyltransferase C-terminal
AT2G25735	0.889862	0.000484727	0.00562056	AT2G25735	protein_coding	hypothetical protein && - && -
AT5G44460	0.889653	0.00631227	0.0434219	CML43	protein_coding	calmodulin like 43 && sp|Q9FI19|CML43_ARATH Probable calcium-binding protein CML43 OS=Arabidopsis thaliana OX=3702 GN=CML43 PE=2 SV=1 && PF13405:EF-hand domain|PF13499:EF-hand domain pair
AT3G26510	0.883621	4.03274e-06	9.46828e-05	AT3G26510	protein_coding	Octicosapeptide/Phox/Bem1p family protein && - && PF00564:PB1 domain
AT3G26840	0.883238	0.00546712	0.0388315	PES2	protein_coding	Esterase/lipase/thioesterase family protein && sp|Q9LW26|Y3684_ARATH Acyltransferase-like protein At3g26840, chloroplastic OS=Arabidopsis thaliana OX=3702 GN=At3g26840 PE=1 SV=1 && PF03982:Diacylglycerol acyltransferase
AT3G56960	0.880969	8.72255e-08	3.26931e-06	PIP5K4	protein_coding	phosphatidyl inositol monophosphate 5 kinase 4 && sp|Q9M1K2|PI5K4_ARATH Phosphatidylinositol 4-phosphate 5-kinase 4 OS=Arabidopsis thaliana OX=3702 GN=PIP5K4 PE=4 SV=1 && PF01504:Phosphatidylinositol-4-phosphate 5-Kinase|PF02493:MORN repeat
AT5G48470	0.879918	4.31712e-08	1.73197e-06	AT5G48470	protein_coding	hypothetical protein && sp|Q1H5E9|PRDA1_ARATH Protein PEP-RELATED DEVELOPMENT ARRESTED 1, chloroplastic OS=Arabidopsis thaliana OX=3702 GN=PRDA1 PE=1 SV=1 && -
AT1G62480	0.87984	0.000637951	0.00707014	AT1G62480	protein_coding	Vacuolar calcium-binding protein-like protein && - && -
AT2G01940	0.878312	0.000404651	0.00483212	SGR5	protein_coding	C2H2-like zinc finger protein && sp|F4IPE3|IDD15_ARATH Zinc finger protein SHOOT GRAVITROPISM 5 OS=Arabidopsis thaliana OX=3702 GN=SGR5 PE=1 SV=1 && -
AT5G19730	0.878185	0.00097568	0.00999315	AT5G19730	protein_coding	Pectin lyase-like superfamily protein && sp|Q8VYZ3|PME53_ARATH Probable pectinesterase 53 OS=Arabidopsis thaliana OX=3702 GN=PME53 PE=2 SV=1 && PF01095:Pectinesterase
AT3G60040	0.877315	0.000442663	0.00522011	AT3G60040	protein_coding	F-box family protein && sp|Q8GWI2|FBL69_ARATH F-box/LRR-repeat protein At3g60040 OS=Arabidopsis thaliana OX=3702 GN=At3g60040 PE=2 SV=1 && -
AT4G15550	0.877137	4.1052e-08	1.66141e-06	IAGLU	protein_coding	indole-3-acetate beta-D-glucosyltransferase && sp|O23406|U75D1_ARATH UDP-glycosyltransferase 75D1 OS=Arabidopsis thaliana OX=3702 GN=UGT75D1 PE=2 SV=2 && PF00201:UDP-glucoronosyl and UDP-glucosyl transferase
AT1G61420	0.876441	2.52283e-06	6.2775e-05	AT1G61420	protein_coding	S-locus lectin protein kinase family protein && sp|O64778|Y1142_ARATH G-type lectin S-receptor-like serine/threonine-protein kinase At1g61420 OS=Arabidopsis thaliana OX=3702 GN=At1g61420 PE=3 SV=2 && PF00954:S-locus glycoprotein domain|PF01453:D-mannose binding lectin|PF08276:PAN-like domain|PF07714:Protein tyrosine kinase|PF11883:Domain of unknown function (DUF3403)
AT2G20670	0.869734	0.000925068	0.00954054	AT2G20670	protein_coding	sugar phosphate exchanger%2C putative (DUF506) && - && PF04720:PDDEXK-like family of unknown function
AT3G19660	0.869631	0.000614694	0.00684156	AT3G19660	protein_coding	hypothetical protein && - && -
AT3G15030	0.868755	3.03945e-11	2.41323e-09	TCP4	protein_coding	TCP family transcription factor 4 && sp|Q8LPR5|TCP4_ARATH Transcription factor TCP4 OS=Arabidopsis thaliana OX=3702 GN=TCP4 PE=1 SV=1 && PF03634:TCP family transcription factor
AT2G29470	0.867113	0.00213936	0.0188732	GSTU3	protein_coding	glutathione S-transferase tau 3 && sp|Q9ZW28|GSTU3_ARATH Glutathione S-transferase U3 OS=Arabidopsis thaliana OX=3702 GN=GSTU3 PE=2 SV=1 && PF13417:Glutathione S-transferase, N-terminal domain|PF13410:Glutathione S-transferase, C-terminal domain
AT2G36800	0.866226	0.000277562	0.00352279	DOGT1	protein_coding	don-glucosyltransferase 1 && sp|Q9ZQ94|U73C5_ARATH UDP-glycosyltransferase 73C5 OS=Arabidopsis thaliana OX=3702 GN=UGT73C5 PE=2 SV=1 && PF00201:UDP-glucoronosyl and UDP-glucosyl transferase
AT1G75540	0.865853	8.92306e-07	2.57444e-05	BBX21	protein_coding	salt tolerance homolog2 && sp|Q9LQZ7|BBX21_ARATH B-box zinc finger protein 21 OS=Arabidopsis thaliana OX=3702 GN=BBX21 PE=1 SV=1 && PF00643:B-box zinc finger
AT1G32690	0.862648	0.00458348	0.0339308	AT1G32690	protein_coding	DUF740 family protein && - && -
AT1G76980	0.861807	0.00104108	0.0105642	AT1G76980	protein_coding	patatin-like phospholipase domain protein && - && -
AT1G23000	0.860235	0.00362893	0.0284542	AT1G23000	protein_coding	Heavy metal transport/detoxification superfamily protein && sp|A2RVM8|HIP37_ARATH Heavy metal-associated isoprenylated plant protein 37 OS=Arabidopsis thaliana OX=3702 GN=HIPP37 PE=2 SV=1 && PF00403:Heavy-metal-associated domain
AT3G48650	0.860176	0.00468047	0.0344931	AT3G48650	transcribed_pseudogene	pseudogene of pectinesterase%2C putative (DUF677)~AT3G48650.2 && sp|Q9SMN4|U496J_ARATH UPF0496 protein At3g48650 OS=Arabidopsis thaliana OX=3702 GN=At3g48650 PE=2 SV=1 && PF05055:Protein of unknown function (DUF677)
AT1G26410	0.858448	0.00407388	0.0309604	AT1G26410	protein_coding	FAD-binding Berberine family protein && sp|Q9FZC7|FOX4_ARATH Berberine bridge enzyme-like 6 OS=Arabidopsis thaliana OX=3702 GN=FOX4 PE=2 SV=1 && PF08031:Berberine and berberine like|PF01565:FAD binding domain
AT3G15570	0.858157	1.39347e-08	6.27423e-07	AT3G15570	protein_coding	Phototropic-responsive NPH3 family protein && sp|Q9FMF5|RPT3_ARATH Root phototropism protein 3 OS=Arabidopsis thaliana OX=3702 GN=RPT3 PE=1 SV=2 && PF03000:NPH3 family
AT3G14990	0.855278	3.96253e-15	5.7242e-13	DJ1A	protein_coding	Class I glutamine amidotransferase-like superfamily protein && sp|Q9FPF0|DJ1A_ARATH Protein DJ-1 homolog A OS=Arabidopsis thaliana OX=3702 GN=DJ1A PE=1 SV=1 && PF01965:DJ-1/PfpI family
AT4G31510	0.851921	8.42162e-08	3.16734e-06	AT4G31510	protein_coding	major centromere autoantigen B-like protein && - && -
AT2G04570	0.850056	0.00161156	0.0151133	AT2G04570	protein_coding	GDSL-like Lipase/Acylhydrolase superfamily protein && sp|Q9SJB4|GDL34_ARATH GDSL esterase/lipase At2g04570 OS=Arabidopsis thaliana OX=3702 GN=At2g04570 PE=2 SV=1 && PF00657:GDSL-like Lipase/Acylhydrolase
AT3G16530	0.848818	8.81117e-05	0.00135658	AT3G16530	protein_coding	Legume lectin family protein && sp|Q9LK72|LECT5_ARATH Lectin-like protein At3g16530 OS=Arabidopsis thaliana OX=3702 GN=At3g16530 PE=1 SV=1 && PF00139:Legume lectin domain
AT5G25130	0.848616	2.42888e-06	6.10951e-05	CYP71B12	protein_coding	cytochrome P450%2C family 71%2C subfamily B%2C polypeptide 12 && sp|Q9ZU07|C71BC_ARATH Cytochrome P450 71B12 OS=Arabidopsis thaliana OX=3702 GN=CYP71B12 PE=2 SV=1 && PF00067:Cytochrome P450
AT4G16260	0.842666	0.00388737	0.0299722	AT4G16260	protein_coding	Glycosyl hydrolase superfamily protein && sp|Q8VZJ2|BGNEM_ARATH Probable glucan endo-1,3-beta-glucosidase At4g16260 OS=Arabidopsis thaliana OX=3702 GN=At4g16260 PE=1 SV=1 && PF00332:Glycosyl hydrolases family 17
AT4G04620	0.84178	4.34151e-07	1.36423e-05	ATG8B	protein_coding	Ubiquitin-like superfamily protein && sp|Q9XEB5|ATG8B_ARATH Autophagy-related protein 8b OS=Arabidopsis thaliana OX=3702 GN=ATG8B PE=1 SV=1 && PF02991:Autophagy protein Atg8 ubiquitin like
AT1G06360	0.840255	0.00682068	0.0460214	AT1G06360	protein_coding	Fatty acid desaturase family protein && sp|Q9LMI3|ADSL5_ARATH Delta-9 desaturase-like 5 protein OS=Arabidopsis thaliana OX=3702 GN=At1g06360 PE=2 SV=1 && PF00487:Fatty acid desaturase
AT2G43510	0.839016	0.00303731	0.0247385	TI1	protein_coding	trypsin inhibitor protein 1 && sp|Q42328|DF195_ARATH Defensin-like protein 195 OS=Arabidopsis thaliana OX=3702 GN=ATTI1 PE=1 SV=3 && -
AT2G28040	0.837114	0.00684259	0.0461392	AT2G28040	protein_coding	Eukaryotic aspartyl protease family protein && sp|Q6XBF8|CDR1_ARATH Aspartic proteinase CDR1 OS=Arabidopsis thaliana OX=3702 GN=CDR1 PE=1 SV=1 && PF14543:Xylanase inhibitor N-terminal|PF14541:Xylanase inhibitor C-terminal
AT3G45290	0.832369	5.22047e-05	0.000865308	MLO3	protein_coding	Seven transmembrane MLO family protein && sp|Q94KB9|MLO3_ARATH MLO-like protein 3 OS=Arabidopsis thaliana OX=3702 GN=MLO3 PE=2 SV=1 && PF03094:Mlo family
AT5G62570	0.830554	3.10334e-10	1.99863e-08	AT5G62570	protein_coding	Calmodulin binding protein-like protein && sp|C0SVV6|CB60A_ARATH Calmodulin-binding protein 60 A OS=Arabidopsis thaliana OX=3702 GN=CBP60A PE=2 SV=1 && -
AT4G28190	0.829804	0.00206314	0.018333	ULT1	protein_coding	Developmental regulator%2C ULTRAPETALA && sp|Q8GZA8|ULT1_ARATH Protein ULTRAPETALA 1 OS=Arabidopsis thaliana OX=3702 GN=ULT1 PE=1 SV=1 && -
AT5G64190	0.829723	0.00520695	0.0374662	AT5G64190	protein_coding	neuronal PAS domain protein && - && -
AT4G20860	0.825676	0.00656724	0.0447907	AT4G20860	protein_coding	FAD-binding Berberine family protein && sp|Q9SUC6|BBE22_ARATH Berberine bridge enzyme-like 22 OS=Arabidopsis thaliana OX=3702 GN=FAD-OXR PE=2 SV=1 && PF01565:FAD binding domain|PF08031:Berberine and berberine like
AT2G43680	0.822534	1.15508e-17	2.26678e-15	IQD14	protein_coding	IQ-domain 14 && sp|Q8LPG9|IQD14_ARATH Protein IQ-DOMAIN 14 OS=Arabidopsis thaliana OX=3702 GN=IQD14 PE=1 SV=1 && PF13178:Protein of unknown function (DUF4005)
AT4G30270	0.822419	0.00484609	0.0353962	XTH24	protein_coding	xyloglucan endotransglucosylase/hydrolase 24 && sp|P24806|XTH24_ARATH Xyloglucan endotransglucosylase/hydrolase protein 24 OS=Arabidopsis thaliana OX=3702 GN=XTH24 PE=1 SV=2 && PF00722:Glycosyl hydrolases family 16|PF06955:Xyloglucan endo-transglycosylase (XET) C-terminus
AT1G26390	0.821223	0.00247777	0.0211463	AT1G26390	protein_coding	FAD-binding Berberine family protein && sp|Q9FZC5|FOX2_ARATH Berberine bridge enzyme-like 4 OS=Arabidopsis thaliana OX=3702 GN=FOX2 PE=2 SV=1 && PF01565:FAD binding domain|PF08031:Berberine and berberine like
AT4G33540	0.819964	7.1863e-08	2.77368e-06	AT4G33540	protein_coding	metallo-beta-lactamase family protein && - && PF13370:4Fe-4S single cluster domain of Ferredoxin I|PF00753:Metallo-beta-lactamase superfamily
AT5G47220	0.813363	1.16108e-08	5.33176e-07	ERF2	protein_coding	ethylene responsive element binding factor 2 && sp|O80338|EF101_ARATH Ethylene-responsive transcription factor 2 OS=Arabidopsis thaliana OX=3702 GN=ERF2 PE=2 SV=1 && PF00847:AP2 domain
AT5G24205	0.811079	0.00785923	0.0513789	AT5G24205	ncRNA	other RNA && - && -
AT3G27870	0.809707	1.22573e-07	4.37351e-06	AT3G27870	protein_coding	ATPase E1-E2 type family protein / haloacid dehalogenase-like hydrolase family protein && sp|Q9LK90|ALA8_ARATH Probable phospholipid-transporting ATPase 8 OS=Arabidopsis thaliana OX=3702 GN=ALA8 PE=3 SV=1 && -
AT3G59080	0.80917	2.38081e-05	0.00044371	AT3G59080	protein_coding	Eukaryotic aspartyl protease family protein && sp|Q9LNJ3|APF2_ARATH Aspartyl protease family protein 2 OS=Arabidopsis thaliana OX=3702 GN=APF2 PE=2 SV=1 && PF14541:Xylanase inhibitor C-terminal|PF14543:Xylanase inhibitor N-terminal
AT4G20000	0.808511	0.00811403	0.0526148	AT4G20000	protein_coding	VQ motif-containing protein && - && PF05678:VQ motif
AT4G25000	0.806036	0.0032356	0.0259872	AMY1	protein_coding	alpha-amylase-like protein && sp|Q8VZ56|AMY1_ARATH Alpha-amylase 1 OS=Arabidopsis thaliana OX=3702 GN=AMY1 PE=1 SV=1 && PF07821:Alpha-amylase C-terminal beta-sheet domain|PF00128:Alpha amylase, catalytic domain
AT4G01925	0.805756	0.00762311	0.0501982	AT4G01925	protein_coding	Cysteine/Histidine-rich C1 domain family protein && - && PF03107:C1 domain
AT1G78080	0.805356	6.65705e-16	1.09905e-13	RAP2.4	protein_coding	related to AP2 4 && sp|Q8H1E4|RAP24_ARATH Ethylene-responsive transcription factor RAP2-4 OS=Arabidopsis thaliana OX=3702 GN=RAP2-4 PE=1 SV=1 && PF00847:AP2 domain
AT2G40140	0.804836	2.48597e-05	0.000461903	CZF1	protein_coding	zinc finger (CCCH-type) family protein && sp|Q9XEE6|C3H29_ARATH Zinc finger CCCH domain-containing protein 29 OS=Arabidopsis thaliana OX=3702 GN=At2g40140 PE=1 SV=1 && PF13637:Ankyrin repeats (many copies)|PF18044:CCCH-type zinc finger
AT1G13790	0.804749	0.000305633	0.00383692	FDM4	protein_coding	XH/XS domain-containing protein && sp|Q9LMH6|FDM4_ARATH Factor of DNA methylation 4 OS=Arabidopsis thaliana OX=3702 GN=FDM4 PE=4 SV=1 && PF03469:XH domain|PF03470:XS zinc finger domain|PF03468:XS domain
AT5G47960	0.801527	0.00651973	0.0445251	RABA4C	protein_coding	RAB GTPase homolog A4C && sp|Q9FE79|RAA4C_ARATH Ras-related protein RABA4c OS=Arabidopsis thaliana OX=3702 GN=RABA4C PE=2 SV=1 && PF00071:Ras family
AT2G40720	0.800767	0.00128227	0.0126596	AT2G40720	protein_coding	Tetratricopeptide repeat (TPR)-like superfamily protein && sp|Q7XJN6|PP197_ARATH Pentatricopeptide repeat-containing protein At2g40720 OS=Arabidopsis thaliana OX=3702 GN=PCMP-E26 PE=3 SV=1 && PF13041:PPR repeat family|PF01535:PPR repeat
AT5G56960	0.799011	0.00676641	0.0457145	AT5G56960	protein_coding	basic helix-loop-helix (bHLH) DNA-binding family protein && sp|Q9LTS4|BH041_ARATH Putative transcription factor bHLH041 OS=Arabidopsis thaliana OX=3702 GN=BHLH41 PE=3 SV=1 && PF00010:Helix-loop-helix DNA-binding domain
AT5G49730	0.796994	1.3321e-10	9.08536e-09	FRO6	protein_coding	ferric reduction oxidase 6 && sp|Q8RWS6|FRO6_ARATH Ferric reduction oxidase 6 OS=Arabidopsis thaliana OX=3702 GN=FRO6 PE=2 SV=1 && -
AT3G08425	0.79275	0.00844794	0.0542777	AT3G08425	lncRNA	other RNA && - && -
AT4G11170	0.787762	0.00548846	0.0389396	AT4G11170	protein_coding	Disease resistance protein (TIR-NBS-LRR class) family && sp|O82500|Y4117_ARATH Putative disease resistance protein At4g11170 OS=Arabidopsis thaliana OX=3702 GN=At4g11170 PE=2 SV=1 && PF07725:Leucine Rich Repeat|PF00931:NB-ARC domain|PF01582:TIR domain
AT2G43290	0.784229	1.92352e-06	5.03942e-05	MSS3	protein_coding	Calcium-binding EF-hand family protein && sp|O22845|CML5_ARATH Calmodulin-like protein 5 OS=Arabidopsis thaliana OX=3702 GN=CML5 PE=2 SV=2 && PF13499:EF-hand domain pair
AT1G21060	0.783183	0.000246502	0.00320684	AT1G21060	protein_coding	Serine/Threonine-kinase%2C putative (Protein of unknown function%2C DUF547) && - && PF04784:Protein of unknown function, DUF547|PF14389:Leucine-zipper of ternary complex factor MIP1
AT5G64260	0.782562	1.95441e-06	5.10108e-05	EXL2	protein_coding	EXORDIUM like 2 && sp|Q9FE06|EXOL2_ARATH Protein EXORDIUM-like 2 OS=Arabidopsis thaliana OX=3702 GN=EXL2 PE=2 SV=1 && PF04674:Phosphate-induced protein 1 conserved region
AT4G11470	0.781539	0.00715201	0.0477153	CRK31	protein_coding	cysteine-rich RLK (RECEPTOR-like protein kinase) 31 && sp|Q9LDM5|CRK31_ARATH Putative cysteine-rich receptor-like protein kinase 31 OS=Arabidopsis thaliana OX=3702 GN=CRK31 PE=3 SV=1 && -
AT2G32210	0.778674	0.00584623	0.0409578	AT2G32210	protein_coding	cysteine-rich/transmembrane domain A-like protein && - && -
AT2G34640	0.7773	5.16056e-05	0.000858114	PTAC12	protein_coding	plastid transcriptionally active 12 && sp|F4IHY7|PTA12_ARATH Protein PLASTID TRANSCRIPTIONALLY ACTIVE 12, chloroplastic OS=Arabidopsis thaliana OX=3702 GN=PTAC12 PE=1 SV=1 && -
AT2G18680	0.776518	0.00229602	0.0199673	AT2G18680	protein_coding	transmembrane protein && - && -
AT2G43620	0.775556	0.00168558	0.0156608	AT2G43620	protein_coding	Chitinase family protein && sp|O22841|CHI62_ARATH Endochitinase At2g43620 OS=Arabidopsis thaliana OX=3702 GN=At2g43620 PE=3 SV=1 && PF00182:Chitinase class I|PF00187:Chitin recognition protein
AT4G27870	0.772618	2.05069e-10	1.36289e-08	AT4G27870	protein_coding	Vacuolar iron transporter (VIT) family protein && sp|Q8LPT3|MEBL_ARATH Membrane protein of ER body-like protein OS=Arabidopsis thaliana OX=3702 GN=MEBL PE=2 SV=1 && -
AT3G02550	0.771552	0.00368742	0.0288259	LBD41	protein_coding	LOB domain-containing protein 41 && sp|Q9M886|LBD41_ARATH LOB domain-containing protein 41 OS=Arabidopsis thaliana OX=3702 GN=LBD41 PE=2 SV=1 && PF03195:Lateral organ boundaries (LOB) domain
AT2G36080	0.770715	0.0070262	0.0470722	ABS2	protein_coding	AP2/B3-like transcriptional factor family protein && sp|Q8GYJ2|Y2608_ARATH B3 domain-containing protein At2g36080 OS=Arabidopsis thaliana OX=3702 GN=ARF31 PE=2 SV=1 && PF02362:B3 DNA binding domain
AT2G14620	0.770663	0.00625406	0.0430642	XTH10	protein_coding	xyloglucan endotransglucosylase/hydrolase 10 && sp|Q9ZVK1|XTH10_ARATH Probable xyloglucan endotransglucosylase/hydrolase protein 10 OS=Arabidopsis thaliana OX=3702 GN=XTH10 PE=2 SV=1 && PF00722:Glycosyl hydrolases family 16|PF06955:Xyloglucan endo-transglycosylase (XET) C-terminus
AT2G02080	0.769803	2.57726e-07	8.55057e-06	IDD4	protein_coding	indeterminate(ID)-domain 4 && sp|Q8GYC1|IDD4_ARATH Protein indeterminate-domain 4, chloroplastic OS=Arabidopsis thaliana OX=3702 GN=IDD4 PE=1 SV=1 && -
AT1G66700	0.769646	0.00620564	0.0427591	PXMT1	protein_coding	S-adenosyl-L-methionine-dependent methyltransferases superfamily protein && sp|Q9C9M3|PXMT1_ARATH Paraxanthine methyltransferase 1 OS=Arabidopsis thaliana OX=3702 GN=PXMT1 PE=2 SV=1 && PF03492:SAM dependent carboxyl methyltransferase
AT1G73500	0.769479	8.342e-08	3.14937e-06	MKK9	protein_coding	MAP kinase kinase 9 && sp|Q9FX43|M2K9_ARATH Mitogen-activated protein kinase kinase 9 OS=Arabidopsis thaliana OX=3702 GN=MKK9 PE=1 SV=1 && PF00069:Protein kinase domain
AT1G25560	0.769471	3.10925e-07	1.0106e-05	TEM1	protein_coding	AP2/B3 transcription factor family protein && sp|Q9C6M5|RAVL1_ARATH AP2/ERF and B3 domain-containing transcription repressor TEM1 OS=Arabidopsis thaliana OX=3702 GN=TEM1 PE=1 SV=1 && PF02362:B3 DNA binding domain|PF00847:AP2 domain
AT2G36750	0.769129	0.00887339	0.0563616	UGT73C1	protein_coding	UDP-glucosyl transferase 73C1 && sp|Q9ZQ99|U73C1_ARATH UDP-glycosyltransferase 73C1 OS=Arabidopsis thaliana OX=3702 GN=UGT73C1 PE=2 SV=1 && PF00201:UDP-glucoronosyl and UDP-glucosyl transferase
AT4G05030	0.765239	0.00841927	0.0541551	AT4G05030	protein_coding	Copper transport protein family && sp|F2VYU4|PIK1_ORYSJ Disease resistance protein Pik-1 OS=Oryza sativa subsp. japonica OX=39947 GN=PIK-1 PE=1 SV=1 && -
AT1G75030	0.76503	0.00841802	0.0541551	TLP-3	protein_coding	thaumatin-like protein 3 && sp|P28493|PR5_ARATH Pathogenesis-related protein 5 OS=Arabidopsis thaliana OX=3702 GN=At1g75040 PE=1 SV=1 && PF00314:Thaumatin family
AT1G71400	0.762591	0.00143062	0.0137395	RLP12	protein_coding	receptor like protein 12 && sp|Q9C9H7|RLP12_ARATH Receptor-like protein 12 OS=Arabidopsis thaliana OX=3702 GN=RLP12 PE=2 SV=2 && PF08263:Leucine rich repeat N-terminal domain|PF13855:Leucine rich repeat
AT3G61460	0.760908	2.64306e-08	1.12435e-06	BRH1	protein_coding	brassinosteroid-responsive RING-H2 && sp|Q9XF92|BRH1_ARATH Brassinosteroid-responsive RING protein 1 OS=Arabidopsis thaliana OX=3702 GN=BRH1 PE=2 SV=1 && PF13639:Ring finger domain
AT5G26280	0.76053	0.00919288	0.0577212	AT5G26280	protein_coding	TRAF-like family protein && sp|Q9FPT1|UBP12_ARATH Ubiquitin C-terminal hydrolase 12 OS=Arabidopsis thaliana OX=3702 GN=UBP12 PE=1 SV=2 && PF00917:MATH domain
AT5G48920	0.759638	0.00143698	0.0137942	TED7	protein_coding	tracheary element differentiation-related 7 && sp|Q9FI79|TED7_ARATH Protein TRACHEARY ELEMENT DIFFERENTIATION-RELATED 7 OS=Arabidopsis thaliana OX=3702 GN=TED7 PE=2 SV=1 && -
AT4G23885	0.758274	0.000862047	0.00902027	AT4G23885	protein_coding	hypothetical protein && - && -
AT3G23560	0.755633	0.000268112	0.00343005	ALF5	protein_coding	MATE efflux family protein && sp|Q9LUH2|DTX19_ARATH Protein DETOXIFICATION 19 OS=Arabidopsis thaliana OX=3702 GN=DTX19 PE=2 SV=1 && PF01554:MatE
AT1G59960	0.755278	9.53978e-08	3.51856e-06	AT1G59960	protein_coding	NAD(P)-linked oxidoreductase superfamily protein && sp|Q9SQ64|COR2_PAPSO Non-functional NADPH-dependent codeinone reductase 2 OS=Papaver somniferum OX=3469 GN=COR2 PE=1 SV=1 && PF00248:Aldo/keto reductase family
AT4G23230	0.754481	2.20084e-07	7.45634e-06	CRK15	protein_coding	cysteine-rich RECEPTOR-like kinase && sp|Q8W4G6|CRK15_ARATH Cysteine-rich receptor-like protein kinase 15 OS=Arabidopsis thaliana OX=3702 GN=CRK15 PE=2 SV=2 && PF07714:Protein tyrosine kinase|PF01657:Salt stress response/antifungal
AT1G28330	0.753015	2.44687e-06	6.11777e-05	DYL1	protein_coding	dormancy-associated protein-like 1 && sp|B9DGG8|DRM1_ARATH Dormancy-associated protein 1 OS=Arabidopsis thaliana OX=3702 GN=DRM1 PE=1 SV=1 && PF05564:Dormancy/auxin associated protein
AT5G49100	0.750643	0.000330099	0.00408733	AT5G49100	protein_coding	vitellogenin-like protein && - && -
AT4G20060	0.750313	0.000494057	0.00569699	EMB1895	protein_coding	ARM repeat superfamily protein && - && -
AT1G18650	0.749448	0.000182105	0.00248078	PDCB3	protein_coding	plasmodesmata callose-binding protein 3 && sp|Q9FZ86|PDCB3_ARATH PLASMODESMATA CALLOSE-BINDING PROTEIN 3 OS=Arabidopsis thaliana OX=3702 GN=PDCB3 PE=1 SV=1 && PF07983:X8 domain
AT1G42470	0.746764	8.5802e-11	6.19741e-09	AT1G42470	protein_coding	Patched family protein && sp|P56941|NPC1_PIG NPC intracellular cholesterol transporter 1 OS=Sus scrofa OX=9823 GN=NPC1 PE=2 SV=1 && PF02460:Patched family|PF16414:Niemann-Pick C1 N terminus
AT1G73850	0.745588	0.000337814	0.00415653	AT1G73850	protein_coding	DNA ligase (DUF1666) && - && PF07891:Protein of unknown function (DUF1666)
AT3G11210	0.744617	0.00517019	0.037292	AT3G11210	protein_coding	SGNH hydrolase-type esterase superfamily protein && sp|Q9SRM5|CPR49_ARATH GDSL esterase/lipase CPRD49 OS=Arabidopsis thaliana OX=3702 GN=CPRD49 PE=2 SV=1 && PF13472:GDSL-like Lipase/Acylhydrolase family
AT5G23160	0.743864	0.00918351	0.0576949	AT5G23160	protein_coding	transmembrane protein && sp|Q9FMY4|Y5316_ARATH Uncharacterized protein At5g23160 OS=Arabidopsis thaliana OX=3702 GN=At5g23160 PE=2 SV=1 && -
AT4G07820	0.740969	0.00911725	0.0575241	AT4G07820	protein_coding	CAP (Cysteine-rich secretory proteins%2C Antigen 5%2C and Pathogenesis-related 1 protein) superfamily protein && sp|P35793|PR13_HORVU Pathogenesis-related protein PRB1-3 OS=Hordeum vulgare OX=4513 PE=2 SV=1 && PF00188:Cysteine-rich secretory protein family
AT5G57130	0.740904	7.03623e-06	0.000157554	AT5G57130	protein_coding	Clp amino terminal domain-containing protein && sp|Q9LU73|SMXL5_ARATH Protein SMAX1-LIKE 5 OS=Arabidopsis thaliana OX=3702 GN=SMXL5 PE=2 SV=1 && -
AT1G61370	0.739371	0.00119634	0.0119359	AT1G61370	protein_coding	S-locus lectin protein kinase family protein && sp|O64783|Y1137_ARATH G-type lectin S-receptor-like serine/threonine-protein kinase At1g61370 OS=Arabidopsis thaliana OX=3702 GN=At1g61370 PE=3 SV=2 && PF00954:S-locus glycoprotein domain|PF11883:Domain of unknown function (DUF3403)|PF01453:D-mannose binding lectin|PF08276:PAN-like domain|PF07714:Protein tyrosine kinase
AT3G59880	0.738767	0.0028594	0.0236506	AT3G59880	protein_coding	hypothetical protein && - && -
AT4G35180	0.738535	0.00970629	0.060146	LHT7	protein_coding	LYS/HIS transporter 7 && sp|Q84WE9|LHTL7_ARATH Lysine histidine transporter-like 7 OS=Arabidopsis thaliana OX=3702 GN=At4g35180 PE=2 SV=2 && -
NA	0.737887	0.00760725	0.0501413	MIR167a	miRNA	microRNA ath-miR167a-5p && - && -
AT3G05955	0.736532	0.00986136	0.0607811	AT3G05955	lncRNA	other RNA && - && -
AT2G33020	0.735235	0.00516346	0.0372564	RLP24	protein_coding	receptor like protein 24 && sp|O49329|RP24L_ARATH Receptor like protein 24 OS=Arabidopsis thaliana OX=3702 GN=RLP24 PE=3 SV=1 && PF13855:Leucine rich repeat
AT3G13790	0.734912	0.00968345	0.0600403	ATBFRUCT1	protein_coding	Glycosyl hydrolases family 32 protein && sp|Q43866|INV1_ARATH Beta-fructofuranosidase, insoluble isoenzyme CWINV1 OS=Arabidopsis thaliana OX=3702 GN=CWINV1 PE=1 SV=1 && -
AT3G19970	0.73369	0.00364753	0.0285785	AT3G19970	protein_coding	alpha/beta-Hydrolases superfamily protein && sp|Q6DJC8|TM53B_XENLA Transmembrane protein 53-B OS=Xenopus laevis OX=8355 GN=tmem53-b PE=2 SV=1 && PF05705:Eukaryotic protein of unknown function (DUF829)
AT4G02005	0.730609	0.000260877	0.00335399	AT4G02005	ncRNA	other RNA && - && -
AT2G16900	0.727962	0.000687441	0.00751453	AT2G16900	protein_coding	phospholipase-like protein (PEARLI 4) family protein && - && PF05278:Arabidopsis phospholipase-like protein (PEARLI 4)
AT5G51750	0.727805	0.0035242	0.0277902	SBT1.3	protein_coding	subtilase 1.3 && sp|Q9FLI4|SBT13_ARATH Subtilisin-like protease SBT1.3 OS=Arabidopsis thaliana OX=3702 GN=SBT1.3 PE=2 SV=1 && PF05922:Peptidase inhibitor I9|PF02225:PA domain|PF00082:Subtilase family|PF17766:Fibronectin type-III domain
AT3G54366	0.727262	2.5178e-06	6.27248e-05	AT3G54366	ncRNA	other RNA && - && -
AT1G65690	0.726144	0.0101518	0.0622389	AT1G65690	protein_coding	Late embryogenesis abundant (LEA) hydroxyproline-rich glycoprotein family && sp|Q8LD98|NHL6_ARATH NDR1/HIN1-like protein 6 OS=Arabidopsis thaliana OX=3702 GN=NHL6 PE=1 SV=1 && PF03168:Late embryogenesis abundant protein
AT5G06620	0.724421	0.000774761	0.0082819	SDG38	protein_coding	SET domain protein 38 && sp|Q9FG08|ATXR4_ARATH Histone-lysine N-methyltransferase ATXR4 OS=Arabidopsis thaliana OX=3702 GN=ATXR4 PE=2 SV=2 && -
AT2G31880	0.723795	2.92539e-05	0.000529625	SOBIR1	protein_coding	Leucine-rich repeat protein kinase family protein && sp|Q9SKB2|SBIR1_ARATH Leucine-rich repeat receptor-like serine/threonine/tyrosine-protein kinase SOBIR1 OS=Arabidopsis thaliana OX=3702 GN=SOBIR1 PE=1 SV=1 && PF00069:Protein kinase domain|PF13855:Leucine rich repeat
AT1G72680	0.72366	0.000227439	0.00299442	CAD1	protein_coding	cinnamyl-alcohol dehydrogenase && sp|Q9CAI3|CADH1_ARATH Probable cinnamyl alcohol dehydrogenase 1 OS=Arabidopsis thaliana OX=3702 GN=CAD1 PE=2 SV=1 && PF08240:Alcohol dehydrogenase GroES-like domain|PF00107:Zinc-binding dehydrogenase
AT1G51760	0.721817	0.000486252	0.00563511	IAR3	protein_coding	peptidase M20/M25/M40 family protein && sp|O04373|ILL4_ARATH IAA-amino acid hydrolase ILR1-like 4 OS=Arabidopsis thaliana OX=3702 GN=ILL4 PE=1 SV=2 && PF07687:Peptidase dimerisation domain|PF01546:Peptidase family M20/M25/M40
AT2G26250	0.721088	1.00359e-05	0.000212594	KCS10	protein_coding	3-ketoacyl-CoA synthase 10 && sp|Q570B4|KCS10_ARATH 3-ketoacyl-CoA synthase 10 OS=Arabidopsis thaliana OX=3702 GN=FDH PE=1 SV=2 && PF08392:FAE1/Type III polyketide synthase-like protein|PF08541:3-Oxoacyl-[acyl-carrier-protein (ACP)] synthase III C terminal
AT2G34600	0.720558	0.00906095	0.0572383	JAZ7	protein_coding	jasmonate-zim-domain protein 7 && sp|O64687|TIF5B_ARATH Protein TIFY 5B OS=Arabidopsis thaliana OX=3702 GN=TIFY 5B PE=1 SV=1 && PF06200:tify domain
AT3G02015	0.719982	0.00945454	0.0590079	AT3G02015	lncRNA	other RNA && - && -
AT3G14110	0.71988	1.08668e-06	3.04651e-05	FLU	protein_coding	Tetratricopeptide repeat (TPR)-like superfamily protein && sp|Q940U6|FLU_ARATH Protein FLUORESCENT IN BLUE LIGHT, chloroplastic OS=Arabidopsis thaliana OX=3702 GN=FLU PE=1 SV=1 && -
AT1G76600	0.719613	0.00154528	0.0146217	AT1G76600	protein_coding	poly polymerase && - && PF14009:Domain of unknown function (DUF4228)
AT2G40475	0.719243	0.000800888	0.00851306	ASG8	protein_coding	hypothetical protein && - && -
AT1G20330	0.716949	4.53371e-09	2.27803e-07	SMT2	protein_coding	sterol methyltransferase 2 && sp|Q39227|SMT2_ARATH 24-methylenesterol C-methyltransferase 2 OS=Arabidopsis thaliana OX=3702 GN=SMT2 PE=1 SV=2 && PF08498:Sterol methyltransferase C-terminal|PF08241:Methyltransferase domain
AT1G76040	0.716415	0.000276228	0.00351378	CPK29	protein_coding	calcium-dependent protein kinase 29 && sp|Q8RWL2|CDPKT_ARATH Calcium-dependent protein kinase 29 OS=Arabidopsis thaliana OX=3702 GN=CPK29 PE=2 SV=2 && -
AT5G46880	0.715789	0.0043338	0.0324249	HB-7	protein_coding	homeobox-7 && sp|Q9FJS2|HDG5_ARATH Homeobox-leucine zipper protein HDG5 OS=Arabidopsis thaliana OX=3702 GN=HDG5 PE=2 SV=3 && PF00046:Homeodomain|PF01852:START domain
AT2G15090	0.714267	9.4075e-05	0.00143156	KCS8	protein_coding	3-ketoacyl-CoA synthase 8 && sp|Q4V3C9|KCS8_ARATH 3-ketoacyl-CoA synthase 8 OS=Arabidopsis thaliana OX=3702 GN=KCS8 PE=2 SV=1 && PF08392:FAE1/Type III polyketide synthase-like protein|PF08541:3-Oxoacyl-[acyl-carrier-protein (ACP)] synthase III C terminal
AT3G07520	0.714089	2.34382e-06	5.93863e-05	GLR1.4	protein_coding	glutamate receptor 1.4 && sp|Q8LGN1|GLR14_ARATH Glutamate receptor 1.4 OS=Arabidopsis thaliana OX=3702 GN=GLR1.4 PE=2 SV=2 && PF00497:Bacterial extracellular solute-binding proteins, family 3|PF00060:Ligand-gated ion channel|PF01094:Receptor family ligand binding region
AT2G22190	0.713836	1.30653e-09	7.48715e-08	TPPE	protein_coding	Haloacid dehalogenase-like hydrolase (HAD) superfamily protein && sp|Q67X99|TPPE_ARATH Probable trehalose-phosphate phosphatase E OS=Arabidopsis thaliana OX=3702 GN=TPPE PE=2 SV=1 && PF02358:Trehalose-phosphatase
AT4G05540	0.709203	0.0104015	0.0633532	AT4G05540	protein_coding	P-loop containing nucleoside triphosphate hydrolases superfamily protein && sp|O94387|YGSA_SCHPO Uncharacterized ATP-dependent helicase C29A10.10c OS=Schizosaccharomyces pombe (strain 972 / ATCC 24843) OX=284812 GN=SPBC29A10.10c PE=3 SV=1 && PF13087:AAA domain|PF13086:AAA domain
AT5G45100	0.707908	4.36228e-06	0.000101277	BRG1	protein_coding	SBP (S-ribonuclease binding protein) family protein && sp|Q9FHE4|BRG1_ARATH BOI-related E3 ubiquitin-protein ligase 1 OS=Arabidopsis thaliana OX=3702 GN=BRG1 PE=1 SV=1 && PF13920:Zinc finger, C3HC4 type (RING finger)
AT4G19700	0.706721	1.29615e-05	0.000262281	RING	protein_coding	SBP (S-ribonuclease binding protein) family protein && sp|O81851|BOI_ARATH E3 ubiquitin-protein ligase BOI OS=Arabidopsis thaliana OX=3702 GN=BOI PE=1 SV=1 && PF13920:Zinc finger, C3HC4 type (RING finger)
AT1G71020	0.704917	7.01768e-05	0.00111016	AT1G71020	protein_coding	ARM repeat superfamily protein && sp|Q9C9A6|PUB10_ARATH U-box domain-containing protein 10 OS=Arabidopsis thaliana OX=3702 GN=PUB10 PE=2 SV=1 && -
AT2G29290	0.704883	7.92074e-07	2.30766e-05	AT2G29290	protein_coding	NAD(P)-binding Rossmann-fold superfamily protein && sp|Q9ZW13|TRNH6_ARATH Tropinone reductase homolog At2g29290 OS=Arabidopsis thaliana OX=3702 GN=At2g29290 PE=2 SV=1 && PF13561:Enoyl-(Acyl carrier protein) reductase
AT3G01770	0.703938	4.38047e-09	2.22793e-07	BET10	protein_coding	bromodomain and extraterminal domain protein 10 && sp|Q93ZB7|GTE11_ARATH Transcription factor GTE11 OS=Arabidopsis thaliana OX=3702 GN=GTE11 PE=1 SV=1 && -
AT4G34135	0.702774	0.000203962	0.00272909	UGT73B2	protein_coding	UDP-glucosyltransferase 73B2 && sp|Q94C57|U73B2_ARATH UDP-glucosyl transferase 73B2 OS=Arabidopsis thaliana OX=3702 GN=UGT73B2 PE=1 SV=1 && -
AT5G38310	0.702447	0.0108612	0.0656021	AT5G38310	protein_coding	hypothetical protein && - && -
AT4G39530	0.70126	0.0019842	0.0177682	AT4G39530	protein_coding	Tetratricopeptide repeat (TPR)-like superfamily protein && sp|Q9SVA5|PP357_ARATH Pentatricopeptide repeat-containing protein At4g39530 OS=Arabidopsis thaliana OX=3702 GN=PCMP-E52 PE=3 SV=1 && PF13041:PPR repeat family
AT4G09830	0.701225	1.74364e-08	7.6846e-07	AT4G09830	protein_coding	nuclear receptor family 2 group C protein && - && -
AT3G28040	0.700088	3.49426e-07	1.12172e-05	AT3G28040	protein_coding	Leucine-rich receptor-like protein kinase family protein && sp|Q9LRT1|Y3804_ARATH Probably inactive leucine-rich repeat receptor-like protein kinase At3g28040 OS=Arabidopsis thaliana OX=3702 GN=At3g28040 PE=1 SV=1 && PF00069:Protein kinase domain|PF08263:Leucine rich repeat N-terminal domain|PF13855:Leucine rich repeat
AT2G00580	0.699665	0.0109173	0.0658454	AT2G00580	misc_RNA	uncharacterized misc_RNA && - && -
AT5G61590	0.699237	3.12249e-07	1.01175e-05	AT5G61590	protein_coding	Integrase-type DNA-binding superfamily protein && sp|Q9FKG2|EF107_ARATH Ethylene-responsive transcription factor ERF107 OS=Arabidopsis thaliana OX=3702 GN=ERF107 PE=2 SV=1 && PF00847:AP2 domain
AT5G08790	0.697637	0.000275888	0.00351226	ATAF2	protein_coding	NAC (No Apical Meristem) domain transcriptional regulator superfamily protein && sp|Q9C598|NAC81_ARATH Protein ATAF2 OS=Arabidopsis thaliana OX=3702 GN=NAC081 PE=1 SV=1 && PF02365:No apical meristem (NAM) protein
AT3G61950	0.697589	0.00702523	0.0470722	AT3G61950	protein_coding	basic helix-loop-helix (bHLH) DNA-binding superfamily protein && sp|Q700E4|BH067_ARATH Transcription factor bHLH67 OS=Arabidopsis thaliana OX=3702 GN=BHLH67 PE=2 SV=1 && PF00010:Helix-loop-helix DNA-binding domain
AT2G02950	0.69611	4.3374e-06	0.000100925	PKS1	protein_coding	phytochrome kinase substrate 1 && sp|Q9SWI1|PKS1_ARATH Protein PHYTOCHROME KINASE SUBSTRATE 1 OS=Arabidopsis thaliana OX=3702 GN=PKS1 PE=1 SV=2 && -
AT4G08115	0.696109	0.00446233	0.0331519	AT4G08115	pseudogene	hypothetical protein && - && -
AT2G17705	0.696064	3.59557e-05	0.000628095	AT2G17705	protein_coding	methionine-S-oxide reductase && - && -
AT4G36648	0.693694	2.80794e-05	0.000511926	AT4G36648	ncRNA	other RNA && - && -
AT1G30410	0.693495	8.05138e-11	5.85611e-09	ABCC12	protein_coding	multidrug resistance-associated protein 13 && sp|Q9C8H0|AB12C_ARATH ABC transporter C family member 12 OS=Arabidopsis thaliana OX=3702 GN=ABCC12 PE=2 SV=1 && PF00005:ABC transporter|PF00664:ABC transporter transmembrane region
AT4G26660	0.691884	0.00465427	0.0343571	AT4G26660	protein_coding	kinesin-like protein && sp|F4JDI6|KN12F_ARATH Kinesin-like protein KIN-12F OS=Arabidopsis thaliana OX=3702 GN=KIN12F PE=3 SV=1 && -
AT3G54810	0.69184	1.112e-06	3.08837e-05	BME3	protein_coding	Plant-specific GATA-type zinc finger transcription factor family protein && sp|Q9SV30|GATA8_ARATH GATA transcription factor 8 OS=Arabidopsis thaliana OX=3702 GN=GATA8 PE=1 SV=1 && PF00320:GATA zinc finger
AT5G26970	0.691662	0.0112297	0.0670647	AT5G26970	protein_coding	hypothetical protein && - && -
AT5G62410	0.691474	8.06024e-05	0.00125637	SMC2	protein_coding	structural maintenance of chromosomes 2 && sp|Q9C5Y4|SMC21_ARATH Structural maintenance of chromosomes protein 2-1 OS=Arabidopsis thaliana OX=3702 GN=SMC2-1 PE=2 SV=2 && PF06470:SMC proteins Flexible Hinge Domain|PF02463:RecF/RecN/SMC N terminal domain
AT1G57630	0.688264	0.011373	0.0675948	AT1G57630	protein_coding	Toll-Interleukin-Resistance (TIR) domain family protein && sp|F4J339|RPP1_ARATH Probable disease resistance protein RPP1 OS=Arabidopsis thaliana OX=3702 GN=RPP1 PE=1 SV=1 && PF01582:TIR domain
AT5G48960	0.687258	1.01116e-09	5.95622e-08	AT5G48960	protein_coding	HAD-superfamily hydrolase%2C subfamily IG%2C 5'-nucleotidase && sp|Q3UHB1|NT5D3_MOUSE 5'-nucleotidase domain-containing protein 3 OS=Mus musculus OX=10090 GN=Nt5dc3 PE=1 SV=1 && PF05761:5' nucleotidase family
AT3G57300	0.686963	6.75581e-10	4.09721e-08	INO80	protein_coding	DNA helicase INO80-like protein && sp|Q8RXS6|INO80_ARATH Chromatin-remodeling ATPase INO80 OS=Arabidopsis thaliana OX=3702 GN=INO80 PE=2 SV=2 && PF00176:SNF2 family N-terminal domain|PF13892:DNA-binding domain|PF00271:Helicase conserved C-terminal domain
AT3G50200	0.68645	0.0102923	0.0629704	AT3G50200	protein_coding	hypothetical protein (DUF247) && - && PF03140:Plant protein of unknown function
AT2G30070	0.685693	4.25873e-05	0.000729738	KT1	protein_coding	potassium transporter 1 && sp|O22397|POT1_ARATH Potassium transporter 1 OS=Arabidopsis thaliana OX=3702 GN=POT1 PE=1 SV=2 && PF02705:K+ potassium transporter
AT5G39080	0.684076	2.60443e-06	6.42674e-05	AT5G39080	protein_coding	HXXXD-type acyl-transferase family protein && sp|Q940Z5|PMAT1_ARATH Phenolic glucoside malonyltransferase 1 OS=Arabidopsis thaliana OX=3702 GN=PMAT1 PE=1 SV=1 && PF02458:Transferase family
AT2G40030	0.682673	3.14933e-06	7.57367e-05	NRPD1B	protein_coding	nuclear RNA polymerase D1B && sp|Q5D869|NRPE1_ARATH DNA-directed RNA polymerase V subunit 1 OS=Arabidopsis thaliana OX=3702 GN=NRPE1 PE=1 SV=1 && PF04997:RNA polymerase Rpb1, domain 1|PF11523:Protein of unknown function (DUF3223)|PF00623:RNA polymerase Rpb1, domain 2|PF04983:RNA polymerase Rpb1, domain 3|PF04998:RNA polymerase Rpb1, domain 5
AT1G73540	0.68218	0.000358151	0.00435433	NUDT21	protein_coding	nudix hydrolase homolog 21 && sp|Q8VY81|NUD21_ARATH Nudix hydrolase 21, chloroplastic OS=Arabidopsis thaliana OX=3702 GN=NUDT21 PE=2 SV=1 && PF00293:NUDIX domain
AT4G19160	0.682005	1.03495e-06	2.92514e-05	AT4G19160	protein_coding	transglutaminase family protein && - && -
AT1G11260	0.681348	1.75359e-06	4.641e-05	STP1	protein_coding	sugar transporter 1 && sp|P23586|STP1_ARATH Sugar transport protein 1 OS=Arabidopsis thaliana OX=3702 GN=STP1 PE=1 SV=2 && PF00083:Sugar (and other) transporter
AT3G46090	0.680365	0.011609	0.0686684	ZAT7	protein_coding	C2H2 and C2HC zinc fingers superfamily protein && sp|Q42453|ZAT7_ARATH Zinc finger protein ZAT7 OS=Arabidopsis thaliana OX=3702 GN=ZAT7 PE=2 SV=1 && PF13912:C2H2-type zinc finger
AT5G15310	0.680355	0.000153759	0.00215387	MYB16	protein_coding	myb domain protein 16 && sp|Q9LXF1|MYB16_ARATH Transcription factor MYB16 OS=Arabidopsis thaliana OX=3702 GN=MYB16 PE=2 SV=1 && -
AT3G48500	0.677315	1.75645e-06	4.64265e-05	PDE312	protein_coding	Nucleic acid-binding%2C OB-fold-like protein && sp|F4JF21|PTA10_ARATH Protein PLASTID TRANSCRIPTIONALLY ACTIVE 10 OS=Arabidopsis thaliana OX=3702 GN=PTAC10 PE=1 SV=1 && -
AT5G18720	0.677065	0.00981504	0.0605753	AT5G18720	protein_coding	DNAJ heat shock amino-terminal domain protein%2C putative (DUF3444) && - && PF11926:Domain of unknown function (DUF3444)
AT5G56750	0.676088	9.80578e-06	0.000208996	NDL1	protein_coding	N-MYC downregulated-like 1 && sp|Q9FJT7|NDL1_ARATH Protein NDL1 OS=Arabidopsis thaliana OX=3702 GN=NDL1 PE=1 SV=1 && PF03096:Ndr family
AT3G46600	0.675716	1.91213e-10	1.27897e-08	AT3G46600	protein_coding	GRAS family transcription factor && sp|Q9SNB8|SCL30_ARATH Scarecrow-like protein 30 OS=Arabidopsis thaliana OX=3702 GN=SCL30 PE=1 SV=1 && PF03514:GRAS domain family
AT1G12160	0.675123	0.0116162	0.0686684	AT1G12160	protein_coding	Flavin-binding monooxygenase family protein && sp|Q9FWW6|GSXL1_ARATH Flavin-containing monooxygenase FMO GS-OX-like 1 OS=Arabidopsis thaliana OX=3702 GN=At1g12160 PE=2 SV=1 && PF00743:Flavin-binding monooxygenase-like
AT4G17490	0.674877	0.00230086	0.0199843	ERF6	protein_coding	ethylene responsive element binding factor 6 && sp|Q8VZ91|EF103_ARATH Ethylene-responsive transcription factor 6 OS=Arabidopsis thaliana OX=3702 GN=ERF6 PE=1 SV=2 && PF00847:AP2 domain
AT2G15042	0.674134	1.99936e-06	5.18588e-05	AT2G15042	protein_coding	Leucine-rich repeat (LRR) family protein && sp|Q9ZUK7|RLP18_ARATH Receptor-like protein 18 OS=Arabidopsis thaliana OX=3702 GN=RLP18 PE=2 SV=3 && PF13855:Leucine rich repeat
AT2G10931	0.673405	0.00564757	0.0398699	AT2G10931	protein_coding	hypothetical protein && - && -
AT2G26530	0.672375	4.51075e-06	0.000104374	AR781	protein_coding	AR781%2C pheromone receptor-like protein (DUF1645) && - && PF07816:Protein of unknown function (DUF1645)
AT3G14770	0.671922	0.00248988	0.0212188	SWEET2	protein_coding	Nodulin MtN3 family protein && sp|Q9LH79|SWET2_ARATH Bidirectional sugar transporter SWEET2 OS=Arabidopsis thaliana OX=3702 GN=SWEET2 PE=1 SV=1 && PF03083:Sugar efflux transporter for intercellular exchange
AT4G17245	0.671653	5.73808e-05	0.00094061	AT4G17245	protein_coding	RING/U-box superfamily protein && sp|Q9FGJ6|ATL79_ARATH RING-H2 finger protein ATL79 OS=Arabidopsis thaliana OX=3702 GN=ATL79 PE=2 SV=1 && PF13639:Ring finger domain
AT3G49160	0.670612	0.00259517	0.0218562	AT3G49160	protein_coding	pyruvate kinase family protein && sp|Q9M3B6|PKP4_ARATH Plastidial pyruvate kinase 4, chloroplastic OS=Arabidopsis thaliana OX=3702 GN=PKP4 PE=2 SV=1 && PF00224:Pyruvate kinase, barrel domain
AT2G01450	0.670489	3.54735e-08	1.46704e-06	MPK17	protein_coding	MAP kinase 17 && sp|Q84M93|MPK17_ARATH Mitogen-activated protein kinase 17 OS=Arabidopsis thaliana OX=3702 GN=MPK17 PE=2 SV=1 && PF00069:Protein kinase domain
AT3G21300	0.669893	0.00100442	0.0102421	AT3G21300	protein_coding	RNA methyltransferase family protein && sp|Q8KGF9|Y009_CHLTE Uncharacterized RNA methyltransferase CT0009 OS=Chlorobaculum tepidum (strain ATCC 49652 / DSM 12025 / NBRC 103806 / TLS) OX=194439 GN=CT0009 PE=3 SV=1 && PF05958:tRNA (Uracil-5-)-methyltransferase
AT5G43460	0.669262	8.75811e-08	3.27673e-06	AT5G43460	protein_coding	HR-like lesion-inducing protein-like protein && sp|Q9FJK7|CCC12_ARATH Cyclin-C1-2 OS=Arabidopsis thaliana OX=3702 GN=CYCC1-2 PE=2 SV=1 && PF05514:HR-like lesion-inducing
AT4G19820	0.667719	0.0112323	0.0670647	AT4G19820	protein_coding	Glycosyl hydrolase family protein with chitinase insertion domain-containing protein && sp|O81862|CHIC_ARATH Class V chitinase OS=Arabidopsis thaliana OX=3702 GN=ChiC PE=1 SV=1 && PF00704:Glycosyl hydrolases family 18
AT5G39520	0.667434	0.00564833	0.0398699	AT5G39520	protein_coding	hypothetical protein (DUF1997) && - && PF09366:Protein of unknown function (DUF1997)
AT5G24206	0.666363	0.0116148	0.0686684	AT5G24206	ncRNA	other RNA && - && -
AT5G21170	0.665135	2.26704e-08	9.76376e-07	AKINBETA1	protein_coding	5'-AMP-activated protein kinase beta-2 subunit protein && sp|Q84VQ1|KINB1_ARATH SNF1-related protein kinase regulatory subunit beta-1 OS=Arabidopsis thaliana OX=3702 GN=KINB1 PE=1 SV=1 && PF16561:Glycogen recognition site of AMP-activated protein kinase|PF04739:5'-AMP-activated protein kinase beta subunit, interaction domain
AT1G21670	0.664274	2.60812e-10	1.70075e-08	AT1G21670	protein_coding	DPP6 amino-terminal domain protein && - && PF07676:WD40-like Beta Propeller Repeat
AT5G52760	0.65977	0.010858	0.0656021	AT5G52760	protein_coding	Copper transport protein family && sp|Q9LTE1|HIP14_ARATH Heavy metal-associated isoprenylated plant protein 14 OS=Arabidopsis thaliana OX=3702 GN=HIPP14 PE=2 SV=1 && -
AT5G49450	0.657294	0.000733719	0.00793699	bZIP1	protein_coding	basic leucine-zipper 1 && sp|Q9FGX2|BZIP1_ARATH Basic leucine zipper 1 OS=Arabidopsis thaliana OX=3702 GN=BZIP1 PE=1 SV=1 && PF07716:Basic region leucine zipper
AT4G39010	0.656743	0.00972618	0.0602155	GH9B18	protein_coding	glycosyl hydrolase 9B18 && sp|Q93YQ7|GUN24_ARATH Endoglucanase 24 OS=Arabidopsis thaliana OX=3702 GN=At4g39010 PE=2 SV=1 && PF00759:Glycosyl hydrolase family 9
AT1G06660	0.654359	0.0115521	0.0684049	JASON	protein_coding	aspartyl/glutamyl-tRNA(Asn/Gln) amidotransferase subunit && sp|F4IDQ5|JASON_ARATH Protein JASON OS=Arabidopsis thaliana OX=3702 GN=JASON PE=2 SV=1 && -
AT3G60930	0.654346	0.00732372	0.0486269	AT3G60930	pseudogene	hypothetical protein && sp|Q9LEX8|Y3093_ARATH Uncharacterized protein At3g60930, chloroplastic OS=Arabidopsis thaliana OX=3702 GN=At3g60930 PE=1 SV=1 && -
AT4G16110	0.65373	0.00015672	0.00218652	RR2	protein_coding	response regulator 2 && sp|Q9ZWJ9|ARR2_ARATH Two-component response regulator ARR2 OS=Arabidopsis thaliana OX=3702 GN=ARR2 PE=1 SV=1 && -
AT1G03410	0.653431	0.00182034	0.0166374	2A6	protein_coding	2-oxoglutarate (2OG) and Fe(II)-dependent oxygenase superfamily protein && sp|Q43383|ACCH5_ARATH 1-aminocyclopropane-1-carboxylate oxidase homolog 5 OS=Arabidopsis thaliana OX=3702 GN=2A6 PE=2 SV=2 && -
AT2G15880	0.652231	2.21263e-05	0.000416158	AT2G15880	protein_coding	Leucine-rich repeat (LRR) family protein && sp|Q9XIL9|PLRX3_ARATH Pollen-specific leucine-rich repeat extensin-like protein 3 OS=Arabidopsis thaliana OX=3702 GN=PEX3 PE=2 SV=1 && -
AT3G47800	0.651345	4.17736e-05	0.000717567	AT3G47800	protein_coding	Galactose mutarotase-like superfamily protein && sp|Q5EA79|GALM_BOVIN Galactose mutarotase OS=Bos taurus OX=9913 GN=GALM PE=2 SV=1 && PF01263:Aldose 1-epimerase
AT2G42040	0.64964	9.62385e-06	0.000206387	AT2G42040	protein_coding	WRC protein && - && PF08879:WRC
AT1G10660	0.649445	7.9119e-05	0.00123561	AT1G10660	protein_coding	transmembrane protein && - && -
AT3G56320	0.648405	0.00185429	0.0168667	AT3G56320	protein_coding	PAP/OAS1 substrate-binding domain superfamily && - && -
AT3G55950	0.647169	0.00132324	0.0129596	CCR3	protein_coding	CRINKLY4 related 3 && sp|Q9LY50|ACCR3_ARATH Putative serine/threonine-protein kinase-like protein CCR3 OS=Arabidopsis thaliana OX=3702 GN=CCR3 PE=2 SV=1 && PF13540:Regulator of chromosome condensation (RCC1) repeat|PF00069:Protein kinase domain
AT1G03220	0.646697	8.41799e-06	0.00018394	AT1G03220	protein_coding	Eukaryotic aspartyl protease family protein && sp|P0DO21|GIP2_NICBE Probable aspartic proteinase GIP2 OS=Nicotiana benthamiana OX=4100 GN=GIP2 PE=1 SV=1 && PF14541:Xylanase inhibitor C-terminal|PF14543:Xylanase inhibitor N-terminal
AT1G35530	0.646646	0.00398711	0.0305151	FANCM	protein_coding	DEAD/DEAH box RNA helicase family protein && sp|I3XHK1|FANCM_ARATH DEAD-box ATP-dependent RNA helicase FANCM OS=Arabidopsis thaliana OX=3702 GN=FANCM PE=2 SV=1 && PF00271:Helicase conserved C-terminal domain|PF04851:Type III restriction enzyme, res subunit
AT3G17050	0.646055	0.0100862	0.0618732	AT3G17050	pseudogene	hypothetical protein && sp|P27483|GRP1_ARATH Glycine-rich cell wall structural protein OS=Arabidopsis thaliana OX=3702 GN=At3g17050 PE=3 SV=2 && -
AT1G77405	0.642074	0.0110668	0.0664583	AT1G77405	protein_coding	Pentatricopeptide repeat (PPR) superfamily protein && sp|Q1PFC5|PP130_ARATH Pentatricopeptide repeat-containing protein At1g77405 OS=Arabidopsis thaliana OX=3702 GN=At1g77405 PE=2 SV=1 && PF13041:PPR repeat family
AT2G28570	0.640913	0.00354491	0.0279005	AT2G28570	protein_coding	hypothetical protein && - && -
AT2G26300	0.639278	8.66284e-07	2.50284e-05	GP_ALPHA_1	protein_coding	G protein alpha subunit 1 && sp|P18064|GPA1_ARATH Guanine nucleotide-binding protein alpha-1 subunit OS=Arabidopsis thaliana OX=3702 GN=GPA1 PE=1 SV=1 && PF00503:G-protein alpha subunit
AT2G23810	0.638797	6.43847e-05	0.00103744	TET8	protein_coding	tetraspanin8 && sp|Q8S8Q6|TET8_ARATH Tetraspanin-8 OS=Arabidopsis thaliana OX=3702 GN=TET8 PE=2 SV=1 && PF00335:Tetraspanin family
AT1G24140	0.637257	0.000300039	0.00377809	AT1G24140	protein_coding	Matrixin family protein && sp|Q5XF51|3MMP_ARATH Metalloendoproteinase 3-MMP OS=Arabidopsis thaliana OX=3702 GN=3MMP PE=1 SV=1 && PF01471:Putative peptidoglycan binding domain|PF00413:Matrixin
AT3G50750	0.636927	1.95766e-05	0.000373266	BEH1	protein_coding	BES1/BZR1 homolog 1 && sp|Q9S7F3|BEH1_ARATH BES1/BZR1 homolog protein 1 OS=Arabidopsis thaliana OX=3702 GN=BEH1 PE=1 SV=1 && PF05687:BES1/BZR1 plant transcription factor, N-terminal
AT5G51100	0.636784	2.72333e-05	0.000500707	FSD2	protein_coding	Fe superoxide dismutase 2 && sp|Q9LU64|SODF2_ARATH Superoxide dismutase [Fe] 2, chloroplastic OS=Arabidopsis thaliana OX=3702 GN=FSD2 PE=1 SV=1 && PF02777:Iron/manganese superoxide dismutases, C-terminal domain|PF00081:Iron/manganese superoxide dismutases, alpha-hairpin domain
AT3G18080	0.636603	2.03789e-16	3.53269e-14	BGLU44	protein_coding	B-S glucosidase 44 && sp|Q9LV33|BGL44_ARATH Beta-glucosidase 44 OS=Arabidopsis thaliana OX=3702 GN=BGLU44 PE=2 SV=1 && PF00232:Glycosyl hydrolase family 1
AT5G58375	0.635946	7.4595e-05	0.001172	AT5G58375	protein_coding	Methyltransferase-related protein && - && -
AT5G25280	0.635434	1.89612e-06	4.9739e-05	AT5G25280	protein_coding	serine-rich protein-like protein && - && -
AT2G04240	0.635411	2.44224e-06	6.11777e-05	XERICO	protein_coding	RING/U-box superfamily protein && sp|Q9SI09|XERIC_ARATH Probable E3 ubiquitin-protein ligase XERICO OS=Arabidopsis thaliana OX=3702 GN=XERICO PE=1 SV=1 && -
AT3G46620	0.633456	1.11542e-05	0.000233195	RDUF1	protein_coding	zinc finger (C3HC4-type RING finger) family protein && sp|Q9SNB6|RDUF1_ARATH E3 ubiquitin-protein ligase RDUF1 OS=Arabidopsis thaliana OX=3702 GN=RDUF1 PE=1 SV=1 && PF13639:Ring finger domain|PF06547:Protein of unknown function (DUF1117)|PF14369:zinc-ribbon
AT1G69360	0.63278	0.00020055	0.00269324	AT1G69360	protein_coding	T-box transcription factor%2C putative (DUF863) && - && PF05904:Plant protein of unknown function (DUF863)
AT1G33240	0.632711	1.73197e-06	4.60132e-05	GTL1	protein_coding	GT-2-like 1 && sp|Q9C882|GTL1_ARATH Trihelix transcription factor GTL1 OS=Arabidopsis thaliana OX=3702 GN=GTL1 PE=1 SV=2 && PF13837:Myb/SANT-like DNA-binding domain
AT1G79530	0.631945	0.0067452	0.0456156	GAPCP-1	protein_coding	glyceraldehyde-3-phosphate dehydrogenase of plastid 1 && sp|Q9SAJ6|G3PP1_ARATH Glyceraldehyde-3-phosphate dehydrogenase GAPCP1, chloroplastic OS=Arabidopsis thaliana OX=3702 GN=GAPCP1 PE=1 SV=1 && PF02800:Glyceraldehyde 3-phosphate dehydrogenase, C-terminal domain|PF00044:Glyceraldehyde 3-phosphate dehydrogenase, NAD binding domain
AT4G01960	0.631915	0.0001313	0.00188496	AT4G01960	protein_coding	transmembrane protein && - && -
AT3G63380	0.631774	0.0134854	0.0760431	AT3G63380	protein_coding	ATPase E1-E2 type family protein / haloacid dehalogenase-like hydrolase family protein && sp|Q9LY77|ACA12_ARATH Calcium-transporting ATPase 12, plasma membrane-type OS=Arabidopsis thaliana OX=3702 GN=ACA12 PE=2 SV=1 && PF00702:haloacid dehalogenase-like hydrolase|PF00122:E1-E2 ATPase|PF00689:Cation transporting ATPase, C-terminus|PF00690:Cation transporter/ATPase, N-terminus
AT4G25170	0.631018	5.02842e-06	0.000115454	AT4G25170	protein_coding	Uncharacterized conserved protein (UCP012943) && - && -
AT1G22310	0.630385	7.73075e-05	0.00121005	MBD8	protein_coding	methyl-CPG-binding domain 8 && sp|Q9LME6|MBD8_ARATH Methyl-CpG-binding domain-containing protein 8 OS=Arabidopsis thaliana OX=3702 GN=MBD8 PE=2 SV=1 && PF01429:Methyl-CpG binding domain
AT3G06690	0.630291	0.00805502	0.05233	AT3G06690	protein_coding	putative acyl-coenzyme A oxidase && sp|P0CZ24|Y3669_ARATH Putative acyl-coenzyme A oxidase At3g06690 OS=Arabidopsis thaliana OX=3702 GN=At3g06690 PE=3 SV=1 && PF01756:Acyl-CoA oxidase
AT2G31890	0.629141	0.000185854	0.00252344	RAP	protein_coding	RAP && sp|Q8VZE7|RAP_ARATH RAP domain-containing protein, chloroplastic OS=Arabidopsis thaliana OX=3702 GN=RAP PE=1 SV=1 && -
NA	0.62898	0.0125143	0.0722428	SADHU10-1	pseudogene	hypothetical protein && - && -
AT4G30870	0.628716	0.000826612	0.00874628	MUS81	protein_coding	Restriction endonuclease%2C type II-like superfamily protein && sp|Q5W9E7|MUS81_ARATH Crossover junction endonuclease MUS81 OS=Arabidopsis thaliana OX=3702 GN=MUS81 PE=1 SV=1 && PF02732:ERCC4 domain
AT4G28703	0.628684	0.0137529	0.077071	AT4G28703	protein_coding	RmlC-like cupins superfamily protein && - && PF05899:Protein of unknown function (DUF861)
AT1G78260	0.626777	0.011744	0.0692456	AT1G78260	protein_coding	RNA-binding (RRM/RBD/RNP motifs) family protein && sp|Q9M1S3|ARP1_ARATH Probable RNA-binding protein ARP1 OS=Arabidopsis thaliana OX=3702 GN=ARP1 PE=2 SV=1 && PF00076:RNA recognition motif. (a.k.a. RRM, RBD, or RNP domain)
AT3G14050	0.625316	0.000356702	0.00434179	RSH2	protein_coding	RELA/SPOT homolog 2 && sp|Q9LVJ3|RSH2C_ARATH Probable GTP diphosphokinase RSH2, chloroplastic OS=Arabidopsis thaliana OX=3702 GN=RSH2 PE=2 SV=1 && PF13328:HD domain|PF04607:Region found in RelA / SpoT proteins
AT2G22300	0.624054	7.24773e-10	4.37006e-08	SR1	protein_coding	signal responsive 1 && sp|Q8GSA7|CMTA3_ARATH Calmodulin-binding transcription activator 3 OS=Arabidopsis thaliana OX=3702 GN=CAMTA3 PE=1 SV=1 && PF03859:CG-1 domain
AT4G26540	0.622898	0.00110365	0.0111231	AT4G26540	protein_coding	Leucine-rich repeat receptor-like protein kinase family protein && sp|C0LGR3|RGI3_ARATH LRR receptor-like serine/threonine-protein kinase RGI3 OS=Arabidopsis thaliana OX=3702 GN=RGI3 PE=1 SV=1 && PF00069:Protein kinase domain|PF13855:Leucine rich repeat|PF08263:Leucine rich repeat N-terminal domain
AT3G57360	0.622886	0.00556069	0.0393581	AT3G57360	protein_coding	tRNA-splicing endonuclease subunit && - && PF12928:tRNA-splicing endonuclease subunit sen54 N-term
AT1G12080	0.622672	0.00496904	0.0361293	AT1G12080	protein_coding	Vacuolar calcium-binding protein-like protein && - && -
AT2G10980	0.622506	0.0110032	0.0662105	AT2G10980	pseudogene	hypothetical protein && - && PF04827:Plant transposon protein
AT3G25970	0.622127	0.0122359	0.0711576	AT3G25970	protein_coding	Pentatricopeptide repeat (PPR) superfamily protein && sp|Q9LU94|PP255_ARATH Putative pentatricopeptide repeat-containing protein At3g25970 OS=Arabidopsis thaliana OX=3702 GN=PCMP-E46 PE=3 SV=2 && PF13041:PPR repeat family
AT4G38950	0.621943	0.00164489	0.0153508	AT4G38950	protein_coding	ATP binding microtubule motor family protein && sp|F4JUI9|KN7F_ARATH Kinesin-like protein KIN-7F OS=Arabidopsis thaliana OX=3702 GN=KIN7F PE=2 SV=1 && PF00225:Kinesin motor domain|PF11995:Domain of unknown function (DUF3490)
AT1G67180	0.62175	0.00852337	0.054622	AT1G67180	protein_coding	zinc finger (C3HC4-type RING finger) family protein / BRCT domain-containing protein && sp|O04251|Y4211_ARATH BRCT domain-containing protein At4g02110 OS=Arabidopsis thaliana OX=3702 GN=At4g02110 PE=4 SV=3 && PF00097:Zinc finger, C3HC4 type (RING finger)
AT5G15350	0.620982	0.00146007	0.0139772	ENODL17	protein_coding	early nodulin-like protein 17 && sp|Q39131|LAML_ARATH Lamin-like protein OS=Arabidopsis thaliana OX=3702 GN=At5g15350 PE=2 SV=1 && PF02298:Plastocyanin-like domain
AT5G48410	0.620334	0.0117544	0.0692649	GLR1.3	protein_coding	glutamate receptor 1.3 && sp|Q9FH75|GLR13_ARATH Glutamate receptor 1.3 OS=Arabidopsis thaliana OX=3702 GN=GLR1.3 PE=2 SV=1 && -
AT4G01010	0.619658	8.97548e-05	0.0013769	CNGC13	protein_coding	cyclic nucleotide-gated channel 13 && sp|Q9LD40|CNG13_ARATH Putative cyclic nucleotide-gated ion channel 13 OS=Arabidopsis thaliana OX=3702 GN=CNGC13 PE=3 SV=2 && PF00520:Ion transport protein|PF00027:Cyclic nucleotide-binding domain
AT3G19210	0.61944	0.00813697	0.052706	RAD54	protein_coding	DNA repair/recombination protein && sp|Q0PCS3|CHR25_ARATH Protein CHROMATIN REMODELING 25 OS=Arabidopsis thaliana OX=3702 GN=CHR25 PE=1 SV=1 && PF00176:SNF2 family N-terminal domain|PF00271:Helicase conserved C-terminal domain
AT5G24200	0.618785	0.0142456	0.07915	AT5G24200	protein_coding	alpha/beta-Hydrolases superfamily protein && sp|Q680C0|GDL62_ARATH GDSL esterase/lipase At4g10955 OS=Arabidopsis thaliana OX=3702 GN=At4g10955 PE=2 SV=1 && PF01764:Lipase (class 3)
AT1G33110	0.618147	0.000704993	0.00766611	AT1G33110	protein_coding	MATE efflux family protein && sp|Q8W488|DTX21_ARATH Protein DETOXIFICATION 21 OS=Arabidopsis thaliana OX=3702 GN=DTX21 PE=1 SV=1 && PF01554:MatE
AT2G45160	0.618011	4.0618e-06	9.51503e-05	HAM1	protein_coding	GRAS family transcription factor && sp|Q7XJM8|SCL27_ARATH Scarecrow-like protein 27 OS=Arabidopsis thaliana OX=3702 GN=SCL27 PE=2 SV=1 && PF03514:GRAS domain family
AT4G27910	0.617508	4.67811e-05	0.000789886	SDG16	protein_coding	SET domain protein 16 && sp|Q9SUE7|ATX4_ARATH Histone-lysine N-methyltransferase ATX4 OS=Arabidopsis thaliana OX=3702 GN=ATX4 PE=2 SV=3 && PF13831:PHD-finger|PF00855:PWWP domain|PF13832:PHD-zinc-finger like domain|PF00628:PHD-finger|PF00856:SET domain
AT4G19170	0.617258	0.000589581	0.006608	NCED4	protein_coding	nine-cis-epoxycarotenoid dioxygenase 4 && sp|O49675|CCD4_ARATH Probable carotenoid cleavage dioxygenase 4, chloroplastic OS=Arabidopsis thaliana OX=3702 GN=CCD4 PE=1 SV=1 && PF03055:Retinal pigment epithelial membrane protein
AT1G19730	0.616004	0.00030111	0.00378914	ATTRX4	protein_coding	Thioredoxin superfamily protein && sp|Q39239|TRXH4_ARATH Thioredoxin H4 OS=Arabidopsis thaliana OX=3702 GN=TRX4 PE=1 SV=2 && PF00085:Thioredoxin
AT5G36670	0.613833	0.012713	0.0730341	AT5G36670	protein_coding	RING/FYVE/PHD zinc finger superfamily protein && sp|F4IXE7|IDM1_ARATH Increased DNA methylation 1 OS=Arabidopsis thaliana OX=3702 GN=IDM1 PE=1 SV=1 && PF00628:PHD-finger|PF16135:TPL-binding domain in jasmonate signalling
AT5G61100	0.613175	0.0119188	0.0699936	AT5G61100	protein_coding	hypothetical protein && - && -
AT1G63640	0.612701	0.000122453	0.00178255	AT1G63640	protein_coding	P-loop nucleoside triphosphate hydrolases superfamily protein with CH (Calponin Homology) domain-containing protein && sp|B3H6Z8|KN14J_ARATH Kinesin-like protein KIN-14J OS=Arabidopsis thaliana OX=3702 GN=KIN14J PE=1 SV=1 && PF00225:Kinesin motor domain|PF00307:Calponin homology (CH) domain
AT4G15780	0.612199	5.49249e-05	0.000906066	VAMP724	protein_coding	vesicle-associated membrane protein 724 && sp|O23429|VA724_ARATH Vesicle-associated membrane protein 724 OS=Arabidopsis thaliana OX=3702 GN=VAMP724 PE=2 SV=2 && PF13774:Regulated-SNARE-like domain|PF00957:Synaptobrevin
AT2G41510	0.612072	0.014156	0.0787781	CKX1	protein_coding	cytokinin oxidase/dehydrogenase 1 && sp|O22213|CKX1_ARATH Cytokinin dehydrogenase 1 OS=Arabidopsis thaliana OX=3702 GN=CKX1 PE=1 SV=1 && PF09265:Cytokinin dehydrogenase 1, FAD and cytokinin binding|PF01565:FAD binding domain
AT5G49710	0.611912	9.64677e-05	0.00145862	AT5G49710	protein_coding	RING finger protein && - && -
AT3G25225	0.611825	0.0128118	0.0734501	AT3G25225	transcribed_pseudogene	pseudogene of F-box and associated interaction domains-containing protein~AT3G25225.1 && sp|Q8LCE9|FB163_ARATH F-box protein At3g19470 OS=Arabidopsis thaliana OX=3702 GN=At3g19470 PE=2 SV=1 && -
AT1G03990	0.609907	0.00496114	0.0360845	AT1G03990	protein_coding	Long-chain fatty alcohol dehydrogenase family protein && sp|Q9ZWB9|FAO1_ARATH Long-chain-alcohol oxidase FAO1 OS=Arabidopsis thaliana OX=3702 GN=FAO1 PE=3 SV=2 && PF05199:GMC oxidoreductase|PF00732:GMC oxidoreductase
AT1G13100	0.609675	5.96991e-05	0.000974008	CYP71B29	protein_coding	cytochrome P450%2C family 71%2C subfamily B%2C polypeptide 29 && sp|Q9SAE4|C71BT_ARATH Cytochrome P450 71B29 OS=Arabidopsis thaliana OX=3702 GN=CYP71B29 PE=3 SV=1 && PF00067:Cytochrome P450
AT1G53860	0.60748	0.0148162	0.0817092	AT1G53860	protein_coding	Remorin family protein && - && PF03763:Remorin, C-terminal region
AT3G57550	0.607444	0.00034591	0.00423771	AGK2	protein_coding	guanylate kinase && sp|Q9M682|GMK2_ARATH Guanylate kinase 2 OS=Arabidopsis thaliana OX=3702 GN=GK-2 PE=2 SV=1 && PF00625:Guanylate kinase
AT3G22160	0.60693	0.0140024	0.0781745	AT3G22160	protein_coding	VQ motif-containing protein && sp|Q9LIE6|VQ22_ARATH VQ motif-containing protein 22 OS=Arabidopsis thaliana OX=3702 GN=VQ22 PE=2 SV=1 && PF05678:VQ motif
AT1G32270	0.604984	0.0125196	0.0722428	ATSYP24	protein_coding	syntaxin && sp|Q9C615|SYP24_ARATH Putative syntaxin-24 OS=Arabidopsis thaliana OX=3702 GN=SYP24 PE=3 SV=1 && PF05739:SNARE domain|PF14523:Syntaxin-like protein|PF03168:Late embryogenesis abundant protein
AT2G45170	0.603931	0.000346917	0.00424505	ATG8E	protein_coding	AUTOPHAGY 8E && sp|Q8S926|ATG8E_ARATH Autophagy-related protein 8e OS=Arabidopsis thaliana OX=3702 GN=ATG8E PE=1 SV=2 && PF02991:Autophagy protein Atg8 ubiquitin like
AT2G33710	0.600286	0.0150958	0.0829649	AT2G33710	protein_coding	Integrase-type DNA-binding superfamily protein && sp|P93007|EF112_ARATH Ethylene-responsive transcription factor ERF112 OS=Arabidopsis thaliana OX=3702 GN=ERF112 PE=1 SV=1 && PF00847:AP2 domain
AT1G30270	0.600253	3.2188e-06	7.70513e-05	CIPK23	protein_coding	CBL-interacting protein kinase 23 && sp|Q93VD3|CIPKN_ARATH CBL-interacting serine/threonine-protein kinase 23 OS=Arabidopsis thaliana OX=3702 GN=CIPK23 PE=1 SV=1 && PF03822:NAF domain|PF00069:Protein kinase domain
AT5G57800	0.59966	0.000275296	0.00351117	CER3	protein_coding	Fatty acid hydroxylase superfamily && sp|Q8H1Z0|CER3_ARATH Very-long-chain aldehyde decarbonylase CER3 OS=Arabidopsis thaliana OX=3702 GN=CER3 PE=1 SV=1 && PF12076:WAX2 C-terminal domain|PF04116:Fatty acid hydroxylase superfamily
AT4G33940	0.598387	3.43089e-05	0.000604313	AT4G33940	protein_coding	RING/U-box superfamily protein && sp|Q28DS3|RN170_XENTR E3 ubiquitin-protein ligase RNF170 OS=Xenopus tropicalis OX=8364 GN=rnf170 PE=2 SV=1 && PF00097:Zinc finger, C3HC4 type (RING finger)
AT1G27210	0.598128	0.000232057	0.00304174	AT1G27210	protein_coding	ARM repeat superfamily protein && sp|Q93ZH1|TORL4_ARATH TORTIFOLIA1-like protein 4 OS=Arabidopsis thaliana OX=3702 GN=TOR1L4 PE=2 SV=1 && -
AT4G12490	0.597777	0.0148312	0.0817699	AT4G12490	protein_coding	Bifunctional inhibitor/lipid-transfer protein/seed storage 2S albumin superfamily protein && sp|Q9SU34|ERLL2_ARATH pEARLI1-like lipid transfer protein 2 OS=Arabidopsis thaliana OX=3702 GN=At4g12490 PE=2 SV=1 && PF14547:Hydrophobic seed protein
AT1G61890	0.597048	0.000308877	0.00386831	AT1G61890	protein_coding	MATE efflux family protein && sp|O80695|DTX37_ARATH Protein DETOXIFICATION 37 OS=Arabidopsis thaliana OX=3702 GN=DTX37 PE=2 SV=1 && PF01554:MatE
AT4G17900	0.596395	2.29538e-06	5.84437e-05	AT4G17900	protein_coding	PLATZ transcription factor family protein && sp|Q1G3Q4|RITF1_ARATH Protein RGF1 INDUCIBLE TRANSCRIPTION FACTOR 1 OS=Arabidopsis thaliana OX=3702 GN=RITF1 PE=1 SV=1 && PF04640:PLATZ transcription factor
AT3G59510	0.595485	0.0154304	0.0841556	AT3G59510	protein_coding	Leucine-rich repeat (LRR) family protein && - && PF13855:Leucine rich repeat
AT5G13710	0.59512	3.17883e-06	7.6358e-05	SMT1	protein_coding	sterol methyltransferase 1 && sp|Q9LM02|SMT1_ARATH Cycloartenol-C-24-methyltransferase OS=Arabidopsis thaliana OX=3702 GN=SMT1 PE=1 SV=1 && PF08498:Sterol methyltransferase C-terminal|PF08241:Methyltransferase domain
AT3G18830	0.595008	0.00875742	0.0557954	PMT5	protein_coding	polyol/monosaccharide transporter 5 && sp|Q8VZ80|PLT5_ARATH Polyol transporter 5 OS=Arabidopsis thaliana OX=3702 GN=PLT5 PE=1 SV=2 && PF00083:Sugar (and other) transporter
AT1G60590	0.593518	0.0154398	0.0841556	AT1G60590	protein_coding	Pectin lyase-like superfamily protein && sp|Q949Z1|PGLR4_ARATH Polygalacturonase At1g48100 OS=Arabidopsis thaliana OX=3702 GN=At1g48100 PE=2 SV=1 && PF00295:Glycosyl hydrolases family 28
AT1G32960	0.592465	0.01365	0.0767219	SBT3.3	protein_coding	Subtilase family protein && sp|Q9MAP5|SBT33_ARATH Subtilisin-like protease SBT3.3 OS=Arabidopsis thaliana OX=3702 GN=SBT3.3 PE=2 SV=1 && PF17766:Fibronectin type-III domain|PF05922:Peptidase inhibitor I9|PF00082:Subtilase family
AT5G11070	0.591536	1.73911e-05	0.000339372	AT5G11070	protein_coding	hypothetical protein && - && -
AT4G27410	0.591259	0.000421222	0.00500129	RD26	protein_coding	NAC (No Apical Meristem) domain transcriptional regulator superfamily protein && sp|Q93VY3|NAC72_ARATH NAC domain-containing protein 72 OS=Arabidopsis thaliana OX=3702 GN=NAC072 PE=2 SV=1 && PF02365:No apical meristem (NAM) protein
AT4G28510	0.590988	1.22918e-05	0.000251916	PHB1	protein_coding	prohibitin 1 && sp|O49460|PHB1_ARATH Prohibitin-1, mitochondrial OS=Arabidopsis thaliana OX=3702 GN=PHB1 PE=1 SV=1 && PF01145:SPFH domain / Band 7 family
AT4G16970	0.589432	0.00610147	0.0422653	AT4G16970	protein_coding	Protein kinase superfamily protein && sp|O00311|CDC7_HUMAN Cell division cycle 7-related protein kinase OS=Homo sapiens OX=9606 GN=CDC7 PE=1 SV=1 && PF00069:Protein kinase domain
AT5G24280	0.588734	0.00309249	0.0250586	GMI1	protein_coding	gamma-irradiation and mitomycin c induced 1 && sp|F4KFS5|GMI1_ARATH Structural maintenance of chromosomes flexible hinge domain-containing protein GMI1 OS=Arabidopsis thaliana OX=3702 GN=GMI1 PE=2 SV=1 && PF13589:Histidine kinase-, DNA gyrase B-, and HSP90-like ATPase
AT5G60280	0.588062	0.000578181	0.00648723	AT5G60280	protein_coding	Concanavalin A-like lectin protein kinase family protein && sp|Q9LSR9|LRK18_ARATH L-type lectin-domain containing receptor kinase I.8 OS=Arabidopsis thaliana OX=3702 GN=LECRK18 PE=2 SV=1 && PF00139:Legume lectin domain|PF00069:Protein kinase domain
AT4G29190	0.587989	8.76149e-06	0.000189653	OZF2	protein_coding	Zinc finger C-x8-C-x5-C-x3-H type family protein && sp|Q9M0G2|C3H49_ARATH Zinc finger CCCH domain-containing protein 49 OS=Arabidopsis thaliana OX=3702 GN=At4g29190 PE=2 SV=1 && PF00642:Zinc finger C-x8-C-x5-C-x3-H type (and similar)
AT1G49360	0.587404	0.00133108	0.0129996	AT1G49360	protein_coding	F-box family protein && sp|Q9XIA2|FB49_ARATH F-box protein At1g49360 OS=Arabidopsis thaliana OX=3702 GN=At1g49360 PE=2 SV=1 && PF00646:F-box domain
AT5G60680	0.587311	1.53676e-06	4.15704e-05	AT5G60680	protein_coding	transcription initiation factor TFIID subunit (Protein of unknown function%2C DUF584) && - && PF04520:Senescence regulator
AT3G47460	0.586798	0.00375911	0.0292541	ATSMC2	protein_coding	Structural maintenance of chromosomes (SMC) family protein && sp|Q9SN90|SMC22_ARATH Structural maintenance of chromosomes protein 2-2 OS=Arabidopsis thaliana OX=3702 GN=SMC2-2 PE=2 SV=1 && PF06470:SMC proteins Flexible Hinge Domain|PF02463:RecF/RecN/SMC N terminal domain
AT3G48120	0.586746	0.000136076	0.00194013	AT3G48120	protein_coding	serine/arginine-rich splicing factor && - && -
AT5G52570	0.586639	0.0142023	0.0789517	BETA-OHASE_2	protein_coding	beta-carotene hydroxylase 2 && sp|Q9LTG0|BCH2_ARATH Beta-carotene 3-hydroxylase 2, chloroplastic OS=Arabidopsis thaliana OX=3702 GN=BETA-OHASE 2 PE=2 SV=1 && PF04116:Fatty acid hydroxylase superfamily
AT5G05300	0.586548	0.011946	0.0699958	AT5G05300	protein_coding	hypothetical protein && - && -
AT1G73805	0.586458	0.0102276	0.0626301	SARD1	protein_coding	Calmodulin binding protein-like protein && sp|Q9C9T2|SARD1_ARATH Protein SAR DEFICIENT 1 OS=Arabidopsis thaliana OX=3702 GN=SARD1 PE=1 SV=1 && PF07887:Calmodulin binding protein-like
AT4G21120	0.585491	0.0152129	0.0833883	AAT1	protein_coding	amino acid transporter 1 && sp|Q84MA5|CAAT1_ARATH Cationic amino acid transporter 1 OS=Arabidopsis thaliana OX=3702 GN=CAT1 PE=1 SV=1 && -
AT5G24800	0.585076	0.00030128	0.00378914	BZIP9	protein_coding	basic leucine zipper 9 && sp|Q9FUD3|BZIP9_ARATH Basic leucine zipper 9 OS=Arabidopsis thaliana OX=3702 GN=BZIP9 PE=1 SV=1 && PF00170:bZIP transcription factor
AT3G10020	0.584814	5.71851e-06	0.000130292	AT3G10020	protein_coding	plant/protein && - && -
AT5G24970	0.58476	0.000530305	0.00600986	AT5G24970	protein_coding	Protein kinase superfamily protein && sp|Q55680|Y005_SYNY3 Uncharacterized protein sll0005 OS=Synechocystis sp. (strain PCC 6803 / Kazusa) OX=1111708 GN=sll0005 PE=3 SV=1 && PF03109:ABC1 family
AT1G29465	0.584709	0.00309361	0.0250586	AT1G29465	protein_coding	transmembrane protein && - && -
AT3G54670	0.584533	1.94634e-06	5.08639e-05	TTN8	protein_coding	Structural maintenance of chromosomes (SMC) family protein && sp|Q6Q1P4|SMC1_ARATH Structural maintenance of chromosomes protein 1 OS=Arabidopsis thaliana OX=3702 GN=SMC1 PE=2 SV=2 && PF06470:SMC proteins Flexible Hinge Domain|PF02463:RecF/RecN/SMC N terminal domain
AT1G22190	0.584026	0.000173209	0.00237828	AT1G22190	protein_coding	Integrase-type DNA-binding superfamily protein && sp|Q9LM15|RA213_ARATH Ethylene-responsive transcription factor RAP2-13 OS=Arabidopsis thaliana OX=3702 GN=RAP2-13 PE=1 SV=1 && PF00847:AP2 domain
AT2G42890	0.58348	0.000143379	0.00202483	ML2	protein_coding	MEI2-like 2 && sp|Q9SJG8|AML2_ARATH Protein MEI2-like 2 OS=Arabidopsis thaliana OX=3702 GN=ML2 PE=2 SV=2 && PF04059:RNA recognition motif 2|PF00076:RNA recognition motif. (a.k.a. RRM, RBD, or RNP domain)
AT1G16220	0.582296	0.00429713	0.032189	AT1G16220	protein_coding	Protein phosphatase 2C family protein && sp|Q9SA22|P2C06_ARATH Probable protein phosphatase 2C 6 OS=Arabidopsis thaliana OX=3702 GN=At1g16220 PE=2 SV=1 && PF00481:Protein phosphatase 2C
AT3G14760	0.581879	0.0157085	0.0850296	AT3G14760	protein_coding	transmembrane protein && - && -
AT1G27300	0.581753	0.00370684	0.0289234	AT1G27300	protein_coding	transmembrane protein && - && -
AT3G13100	0.581617	0.0137737	0.0771254	ABCC7	protein_coding	multidrug resistance-associated protein 7 && sp|Q9LK62|AB7C_ARATH ABC transporter C family member 7 OS=Arabidopsis thaliana OX=3702 GN=ABCC7 PE=1 SV=1 && PF00005:ABC transporter|PF00664:ABC transporter transmembrane region
AT4G39580	0.581513	0.0117284	0.0691927	AT4G39580	protein_coding	Galactose oxidase/kelch repeat superfamily protein && sp|Q9SVA0|FK101_ARATH F-box/kelch-repeat protein At4g39580 OS=Arabidopsis thaliana OX=3702 GN=At4g39580 PE=4 SV=1 && PF01344:Kelch motif
AT2G28350	0.580903	0.0010535	0.0106746	ARF10	protein_coding	auxin response factor 10 && sp|Q9SKN5|ARFJ_ARATH Auxin response factor 10 OS=Arabidopsis thaliana OX=3702 GN=ARF10 PE=1 SV=1 && PF02362:B3 DNA binding domain|PF06507:Auxin response factor
AT5G51550	0.580045	0.000405603	0.00484071	EXL3	protein_coding	EXORDIUM like 3 && sp|Q9FHM9|EXOL3_ARATH Protein EXORDIUM-like 3 OS=Arabidopsis thaliana OX=3702 GN=EXL3 PE=2 SV=1 && PF04674:Phosphate-induced protein 1 conserved region
AT2G25180	0.579444	0.000135715	0.00193631	RR12	protein_coding	response regulator 12 && sp|P62598|ARR12_ARATH Two-component response regulator ARR12 OS=Arabidopsis thaliana OX=3702 GN=ARR12 PE=2 SV=2 && PF00072:Response regulator receiver domain|PF00249:Myb-like DNA-binding domain
AT5G05690	0.579395	2.13725e-07	7.26457e-06	CPD	protein_coding	Cytochrome P450 superfamily protein && sp|Q42569|C90A1_ARATH Cytochrome P450 90A1 OS=Arabidopsis thaliana OX=3702 GN=CYP90A1 PE=1 SV=1 && PF00067:Cytochrome P450
AT3G13980	0.579245	0.00731052	0.0485703	AT3G13980	protein_coding	SKI/DACH domain protein && sp|Q9LVK2|BIG1A_ARATH Protein BIG GRAIN 1-like A OS=Arabidopsis thaliana OX=3702 GN=At3g13980 PE=3 SV=1 && -
AT1G10410	0.578743	0.000712455	0.00773108	AT1G10410	protein_coding	CW14 protein (DUF1336) && - && PF07059:Protein of unknown function (DUF1336)
AT1G30880	0.577484	3.14913e-05	0.000563753	AT1G30880	protein_coding	hypothetical protein && - && -
AT1G69840	0.577127	4.38108e-05	0.000746517	AT1G69840	protein_coding	SPFH/Band 7/PHB domain-containing membrane-associated protein family && sp|Q9CAR7|HIR2_ARATH Hypersensitive-induced response protein 2 OS=Arabidopsis thaliana OX=3702 GN=HIR2 PE=1 SV=1 && PF01145:SPFH domain / Band 7 family
AT4G29900	0.576744	1.44032e-05	0.000288368	ACA10	protein_coding	autoinhibited Ca(2+)-ATPase 10 && sp|Q9SZR1|ACA10_ARATH Calcium-transporting ATPase 10, plasma membrane-type OS=Arabidopsis thaliana OX=3702 GN=ACA10 PE=1 SV=2 && PF00689:Cation transporting ATPase, C-terminus|PF12515:Ca2+-ATPase N terminal autoinhibitory domain|PF00122:E1-E2 ATPase|PF00702:haloacid dehalogenase-like hydrolase|PF00690:Cation transporter/ATPase, N-terminus
AT5G66610	0.576152	0.0035202	0.0277691	DAR7	protein_coding	DA1-related protein 7 && sp|Q9FJX9|DAR7_ARATH Protein DA1-related 7 OS=Arabidopsis thaliana OX=3702 GN=DAR7 PE=2 SV=2 && PF00412:LIM domain|PF12315:Protein DA1
AT2G02710	0.575616	2.86209e-05	0.000519522	PLPB	protein_coding	PAS/LOV protein B && sp|O64511|TLOV1_ARATH Protein TWIN LOV 1 OS=Arabidopsis thaliana OX=3702 GN=TLP1 PE=1 SV=2 && PF13426:PAS domain
AT2G44040	0.575497	0.000876611	0.00915425	AT2G44040	protein_coding	Dihydrodipicolinate reductase%2C bacterial/plant && sp|O80574|DAPB1_ARATH 4-hydroxy-tetrahydrodipicolinate reductase 1, chloroplastic OS=Arabidopsis thaliana OX=3702 GN=DAPB1 PE=1 SV=2 && PF05173:Dihydrodipicolinate reductase, C-terminus|PF01113:Dihydrodipicolinate reductase, N-terminus
AT1G34770	0.575479	0.0052815	0.0378326	AT1G34770	protein_coding	melanoma-associated antigen G1-like protein && - && PF01454:MAGE family
AT3G27940	0.574913	0.00674801	0.0456198	LBD26	protein_coding	LOB domain-containing protein 26 && sp|Q9LIJ0|LBD26_ARATH LOB domain-containing protein 26 OS=Arabidopsis thaliana OX=3702 GN=LBD26 PE=2 SV=2 && PF03195:Lateral organ boundaries (LOB) domain
AT4G23990	0.57353	0.0121429	0.0708545	CSLG3	protein_coding	cellulose synthase like G3 && sp|Q0WVN5|CSLG3_ARATH Cellulose synthase-like protein G3 OS=Arabidopsis thaliana OX=3702 GN=CSLG3 PE=2 SV=2 && PF03552:Cellulose synthase
AT1G08260	0.572141	0.0012786	0.0126354	TIL1	protein_coding	DNA polymerase epsilon catalytic subunit && sp|F4HW04|DPOE1_ARATH DNA polymerase epsilon catalytic subunit A OS=Arabidopsis thaliana OX=3702 GN=POL2A PE=1 SV=1 && -
AT1G51270	0.5714	9.79372e-05	0.00147309	AT1G51270	protein_coding	vesicle-associated protein 1-4 && sp|Q9SYC9|VAP14_ARATH Vesicle-associated protein 1-4 OS=Arabidopsis thaliana OX=3702 GN=PVA14 PE=2 SV=1 && PF00635:MSP (Major sperm protein) domain|PF01582:TIR domain
AT2G03760	0.570641	0.000712373	0.00773108	SOT12	protein_coding	sulfotransferase 12 && sp|P52839|SOT12_ARATH Cytosolic sulfotransferase 12 OS=Arabidopsis thaliana OX=3702 GN=SOT12 PE=1 SV=2 && PF00685:Sulfotransferase domain
AT4G01975	0.569497	0.0156298	0.0847799	AT4G01975	pseudogene	hypothetical protein && - && -
AT2G02010	0.569422	0.0103219	0.0630589	GAD4	protein_coding	glutamate decarboxylase 4 && sp|Q9ZPS3|DCE4_ARATH Glutamate decarboxylase 4 OS=Arabidopsis thaliana OX=3702 GN=GAD4 PE=1 SV=1 && PF00282:Pyridoxal-dependent decarboxylase conserved domain
AT3G24000	0.566991	0.000650756	0.00718526	AT3G24000	protein_coding	Tetratricopeptide repeat (TPR)-like superfamily protein && sp|Q9LIQ7|PP252_ARATH Pentatricopeptide repeat-containing protein At3g24000, mitochondrial OS=Arabidopsis thaliana OX=3702 GN=PCMP-H87 PE=3 SV=1 && PF13041:PPR repeat family|PF14432:DYW family of nucleic acid deaminases
NA	0.566135	4.69883e-05	0.000792742	RLP18	transcribed_pseudogene	pseudogene of receptor like protein 53~AT2G15040.2 && sp|Q9ZUK7|RLP18_ARATH Receptor-like protein 18 OS=Arabidopsis thaliana OX=3702 GN=RLP18 PE=2 SV=3 && PF13855:Leucine rich repeat
AT2G37180	0.56142	0.00111422	0.0112133	RD28	protein_coding	Aquaporin-like superfamily protein && sp|P30302|PIP23_ARATH Aquaporin PIP2-3 OS=Arabidopsis thaliana OX=3702 GN=PIP2-3 PE=1 SV=1 && PF00230:Major intrinsic protein
AT3G50070	0.560733	0.00311974	0.0252125	CYCD3%3B3	protein_coding	CYCLIN D3%3B3 && sp|Q9SN11|CCD33_ARATH Cyclin-D3-3 OS=Arabidopsis thaliana OX=3702 GN=CYCD3-3 PE=2 SV=1 && PF00134:Cyclin, N-terminal domain|PF02984:Cyclin, C-terminal domain
AT3G02120	0.558905	0.00894566	0.0566994	AT3G02120	protein_coding	hydroxyproline-rich glycoprotein family protein && - && -
AT5G41120	0.558452	0.00150788	0.0143228	AT5G41120	protein_coding	Esterase/lipase/thioesterase family protein && sp|Q9LW26|Y3684_ARATH Acyltransferase-like protein At3g26840, chloroplastic OS=Arabidopsis thaliana OX=3702 GN=At3g26840 PE=1 SV=1 && PF12697:Alpha/beta hydrolase family|PF03982:Diacylglycerol acyltransferase
AT1G63840	0.558242	0.017444	0.0916107	AT1G63840	protein_coding	RING/U-box superfamily protein && sp|Q9XF92|BRH1_ARATH Brassinosteroid-responsive RING protein 1 OS=Arabidopsis thaliana OX=3702 GN=BRH1 PE=2 SV=1 && PF13639:Ring finger domain
AT3G08720	0.557376	0.000744708	0.00802664	S6K2	protein_coding	serine/threonine protein kinase 2 && sp|Q39030|KPK2_ARATH Serine/threonine-protein kinase AtPK2/AtPK19 OS=Arabidopsis thaliana OX=3702 GN=ATPK2 PE=1 SV=2 && PF00069:Protein kinase domain
AT1G78410	0.556033	0.0177602	0.092857	AT1G78410	protein_coding	VQ motif-containing protein && sp|Q8VYI5|VQ10_ARATH VQ motif-containing protein 10 OS=Arabidopsis thaliana OX=3702 GN=VQ10 PE=1 SV=1 && PF05678:VQ motif
AT4G37080	0.555563	0.000229841	0.0030184	AT4G37080	protein_coding	ternary complex factor MIP1 leucine-zipper protein (Protein of unknown function%2C DUF547) && - && PF14389:Leucine-zipper of ternary complex factor MIP1|PF04784:Protein of unknown function, DUF547
AT1G72230	0.555493	0.00791932	0.0516395	AT1G72230	protein_coding	Cupredoxin superfamily protein && sp|Q41001|BCP_PEA Blue copper protein OS=Pisum sativum OX=3888 PE=2 SV=1 && PF02298:Plastocyanin-like domain
AT3G14640	0.55522	0.0157911	0.0852546	CYP72A10	protein_coding	cytochrome P450%2C family 72%2C subfamily A%2C polypeptide 10 && sp|Q9LUC8|C7A13_ARATH Cytochrome P450 72A13 OS=Arabidopsis thaliana OX=3702 GN=CYP72A13 PE=2 SV=1 && PF00067:Cytochrome P450
AT5G28380	0.554827	0.0123406	0.0715821	AT5G28380	protein_coding	Tetratricopeptide repeat (TPR)-like superfamily protein && sp|Q9LEX6|PP289_ARATH Pentatricopeptide repeat-containing protein At3g60960, mitochondrial OS=Arabidopsis thaliana OX=3702 GN=At3g60960 PE=2 SV=2 && PF12854:PPR repeat
AT1G78600	0.554745	9.19859e-08	3.40479e-06	LZF1	protein_coding	light-regulated zinc finger protein 1 && sp|Q9SYM2|BBX22_ARATH B-box zinc finger protein 22 OS=Arabidopsis thaliana OX=3702 GN=BBX22 PE=1 SV=2 && PF00643:B-box zinc finger
AT3G50470	0.554689	0.000334656	0.00413146	HR3	protein_coding	homolog of RPW8 3 && sp|Q9SCS7|HR3_ARATH RPW8-like protein 3 OS=Arabidopsis thaliana OX=3702 GN=HR3 PE=2 SV=1 && PF05659:Arabidopsis broad-spectrum mildew resistance protein RPW8
AT2G21790	0.553318	0.000383868	0.00461307	RNR1	protein_coding	ribonucleotide reductase 1 && sp|Q9SJ20|RIR1_ARATH Ribonucleoside-diphosphate reductase large subunit OS=Arabidopsis thaliana OX=3702 GN=RNR1 PE=1 SV=1 && PF03477:ATP cone domain|PF02867:Ribonucleotide reductase, barrel domain|PF00317:Ribonucleotide reductase, all-alpha domain
AT5G05987	0.552681	0.000998505	0.0101868	PRA1.A2	protein_coding	prenylated RAB acceptor 1.A2 && sp|Q8GWC3|PR1A2_ARATH PRA1 family protein A2 OS=Arabidopsis thaliana OX=3702 GN=PRA1A2 PE=2 SV=1 && PF03208:PRA1 family protein
AT3G45610	0.552676	0.0115984	0.0686436	DOF6	protein_coding	Dof-type zinc finger DNA-binding family protein && sp|Q9M1E6|DOF32_ARATH Dof zinc finger protein DOF3.2 OS=Arabidopsis thaliana OX=3702 GN=DOF3.2 PE=1 SV=1 && PF02701:Dof domain, zinc finger
AT4G29270	0.552348	0.013671	0.0767984	AT4G29270	protein_coding	HAD superfamily%2C subfamily IIIB acid phosphatase && sp|P27061|PPA1_SOLLC Acid phosphatase 1 OS=Solanum lycopersicum OX=4081 GN=APS1 PE=2 SV=1 && PF03767:HAD superfamily, subfamily IIIB (Acid phosphatase)
AT1G73310	0.552291	0.0013441	0.0130946	scpl4	protein_coding	serine carboxypeptidase-like 4 && sp|Q9CAU4|SCP4_ARATH Serine carboxypeptidase-like 4 OS=Arabidopsis thaliana OX=3702 GN=SCPL4 PE=2 SV=1 && PF00450:Serine carboxypeptidase
AT5G59870	0.551291	0.00179333	0.016492	HTA6	protein_coding	histone H2A 6 && sp|Q9FJE8|H2A7_ARATH Probable histone H2A.7 OS=Arabidopsis thaliana OX=3702 GN=At5g59870 PE=1 SV=1 && PF16211:C-terminus of histone H2A|PF00125:Core histone H2A/H2B/H3/H4
AT1G68930	0.550355	0.00574451	0.040439	AT1G68930	protein_coding	pentatricopeptide (PPR) repeat-containing protein && sp|Q9CAA8|PP108_ARATH Putative pentatricopeptide repeat-containing protein At1g68930 OS=Arabidopsis thaliana OX=3702 GN=PCMP-H22 PE=3 SV=1 && PF13041:PPR repeat family|PF14432:DYW family of nucleic acid deaminases
AT5G67050	0.549571	0.0151076	0.0829891	AT5G67050	protein_coding	alpha/beta-Hydrolases superfamily protein && sp|A0A1S3ZP85|OBL1_TOBAC Triacylglycerol lipase OBL1 OS=Nicotiana tabacum OX=4097 GN=OBL1 PE=1 SV=1 && PF01764:Lipase (class 3)
AT3G04640	0.549512	0.00343242	0.0272628	AT3G04640	protein_coding	glycine-rich protein && - && -
AT3G01970	0.549444	0.0169243	0.0895268	WRKY45	protein_coding	WRKY DNA-binding protein 45 && sp|Q9S763|WRK45_ARATH Probable WRKY transcription factor 45 OS=Arabidopsis thaliana OX=3702 GN=WRKY45 PE=1 SV=1 && -
AT3G13600	0.548647	0.0183397	0.095114	AT3G13600	protein_coding	calmodulin-binding family protein && sp|Q9LHN9|IQM2_ARATH IQ domain-containing protein IQM2 OS=Arabidopsis thaliana OX=3702 GN=IQM2 PE=2 SV=1 && -
AT1G09570	0.548556	3.42762e-05	0.000604248	PHYA	protein_coding	phytochrome A && sp|P14712|PHYA_ARATH Phytochrome A OS=Arabidopsis thaliana OX=3702 GN=PHYA PE=1 SV=2 && PF08446:PAS fold|PF00360:Phytochrome region|PF02518:Histidine kinase-, DNA gyrase B-, and HSP90-like ATPase|PF00989:PAS fold|PF01590:GAF domain
AT1G07710	0.547643	0.0183	0.0949792	AT1G07710	protein_coding	Ankyrin repeat family protein && sp|Q6AWW5|Y5262_ARATH Ankyrin repeat-containing protein At5g02620 OS=Arabidopsis thaliana OX=3702 GN=At5g02620 PE=1 SV=1 && PF13962:Domain of unknown function|PF12796:Ankyrin repeats (3 copies)
AT1G59590	0.54717	0.00667961	0.04534	ZCF37	protein_coding	ZCF37 && - && -
AT4G05520	0.54713	0.00370277	0.0289025	EHD2	protein_coding	EPS15 homology domain 2 && sp|B3LF48|EHD2_ARATH EH domain-containing protein 2 OS=Arabidopsis thaliana OX=3702 GN=EHD2 PE=1 SV=1 && PF12763:Cytoskeletal-regulatory complex EF hand|PF18150:Domain of unknown function (DUF5600)|PF00350:Dynamin family|PF16880:N-terminal EH-domain containing protein
AT2G25420	0.546944	0.000794573	0.00846758	AT2G25420	protein_coding	transducin family protein / WD-40 repeat family protein && sp|Q27GK7|TPR4_ARATH Topless-related protein 4 OS=Arabidopsis thaliana OX=3702 GN=TPR4 PE=1 SV=2 && -
AT2G19240	0.546928	0.0129486	0.0738366	AT2G19240	protein_coding	Ypt/Rab-GAP domain of gyp1p superfamily protein && sp|Q92609|TBCD5_HUMAN TBC1 domain family member 5 OS=Homo sapiens OX=9606 GN=TBC1D5 PE=1 SV=1 && PF00566:Rab-GTPase-TBC domain
AT5G14620	0.546378	0.000229545	0.00301642	DRM2	protein_coding	domains rearranged methyltransferase 2 && sp|Q9M548|DRM2_ARATH DNA (cytosine-5)-methyltransferase DRM2 OS=Arabidopsis thaliana OX=3702 GN=DRM2 PE=1 SV=1 && PF00145:C-5 cytosine-specific DNA methylase
AT2G18193	0.544458	0.0119382	0.0699958	AT2G18193	protein_coding	P-loop containing nucleoside triphosphate hydrolases superfamily protein && sp|Q8GW96|AATP3_ARATH AAA-ATPase At2g18193 OS=Arabidopsis thaliana OX=3702 GN=At2g18193 PE=2 SV=1 && PF14363:Domain associated at C-terminal with AAA|PF00004:ATPase family associated with various cellular activities (AAA)
AT3G54870	0.544129	0.0182764	0.0949279	MRH2	protein_coding	Armadillo/beta-catenin repeat family protein / kinesin motor family protein && sp|Q9SV36|KINUC_ARATH Kinesin-like protein KIN-UC OS=Arabidopsis thaliana OX=3702 GN=KINUC PE=1 SV=2 && PF00225:Kinesin motor domain
AT2G01420	0.543839	4.58499e-05	0.000777319	PIN4	protein_coding	Auxin efflux carrier family protein && sp|Q8RWZ6|PIN4_ARATH Auxin efflux carrier component 4 OS=Arabidopsis thaliana OX=3702 GN=PIN4 PE=1 SV=1 && PF03547:Membrane transport protein
AT4G26415	0.543314	0.0176614	0.0924956	AT4G26415	protein_coding	hypothetical protein && - && -
AT4G13395	0.543032	0.0188364	0.0970126	RTFL12	protein_coding	ROTUNDIFOLIA like 12 && sp|Q6IM91|DVL10_ARATH Small polypeptide DEVIL 10 OS=Arabidopsis thaliana OX=3702 GN=DVL10 PE=3 SV=1 && -
AT3G16620	0.542941	0.00455837	0.033769	TOC120	protein_coding	translocon outer complex protein 120 && sp|Q9LUS2|TC120_ARATH Translocase of chloroplast 120, chloroplastic OS=Arabidopsis thaliana OX=3702 GN=TOC120 PE=1 SV=1 && PF11886:Translocase of chloroplast 159/132, membrane anchor domain|PF04548:AIG1 family
AT5G55790	0.542735	2.48893e-05	0.000461903	AT5G55790	protein_coding	hypothetical protein && - && -
AT5G06320	0.541831	0.000337051	0.00415364	NHL3	protein_coding	NDR1/HIN1-like 3 && sp|Q9FNH6|NHL3_ARATH NDR1/HIN1-like protein 3 OS=Arabidopsis thaliana OX=3702 GN=NHL3 PE=1 SV=1 && PF03168:Late embryogenesis abundant protein
AT1G30700	0.541605	0.00981634	0.0605753	AT1G30700	protein_coding	FAD-binding Berberine family protein && sp|Q9SA85|BBE8_ARATH Berberine bridge enzyme-like 8 OS=Arabidopsis thaliana OX=3702 GN=At1g30700 PE=2 SV=1 && PF01565:FAD binding domain|PF08031:Berberine and berberine like
AT1G68620	0.539799	0.0163733	0.0874445	AT1G68620	protein_coding	alpha/beta-Hydrolases superfamily protein && sp|Q9SX25|CXE6_ARATH Probable carboxylesterase 6 OS=Arabidopsis thaliana OX=3702 GN=CXE6 PE=2 SV=1 && PF07859:alpha/beta hydrolase fold
AT4G29740	0.538575	0.000511188	0.00584215	CKX4	protein_coding	cytokinin oxidase 4 && sp|Q9FUJ2|CKX4_ARATH Cytokinin dehydrogenase 4 OS=Arabidopsis thaliana OX=3702 GN=CKX4 PE=1 SV=2 && -
AT5G57655	0.538352	0.000148731	0.00208906	AT5G57655	protein_coding	xylose isomerase family protein && sp|Q9FKK7|XYLA_ARATH Xylose isomerase OS=Arabidopsis thaliana OX=3702 GN=XYLA PE=2 SV=2 && -
AT3G56980	0.538247	0.017948	0.0935023	bHLH39	protein_coding	basic helix-loop-helix (bHLH) DNA-binding superfamily protein && sp|Q9M1K0|ORG3_ARATH Transcription factor ORG3 OS=Arabidopsis thaliana OX=3702 GN=ORG3 PE=1 SV=1 && PF00010:Helix-loop-helix DNA-binding domain
AT3G44410	0.537777	0.0136488	0.0767219	AT3G44410	transcribed_pseudogene	pseudogene of Disease resistance protein (TIR-NBS-LRR class) family~AT3G44410.1 && sp|F4J339|RPP1_ARATH Probable disease resistance protein RPP1 OS=Arabidopsis thaliana OX=3702 GN=RPP1 PE=1 SV=1 && -
AT3G02875	0.535195	0.00150596	0.0143176	ILR1	protein_coding	Peptidase M20/M25/M40 family protein && sp|P54968|ILR1_ARATH IAA-amino acid hydrolase ILR1 OS=Arabidopsis thaliana OX=3702 GN=ILR1 PE=1 SV=2 && -
AT4G27450	0.535138	0.00484138	0.0353855	AT4G27450	protein_coding	aluminum induced protein with YGL and LRDR motifs && sp|P24805|TSJT1_TOBAC Stem-specific protein TSJT1 OS=Nicotiana tabacum OX=4097 GN=TSJT1 PE=2 SV=1 && PF12481:Aluminium induced protein
AT5G62690	0.53318	1.52862e-07	5.35327e-06	TUB2	protein_coding	tubulin beta chain 2 && sp|Q56YW9|TBB2_ARATH Tubulin beta-2 chain OS=Arabidopsis thaliana OX=3702 GN=TUBB2 PE=2 SV=2 && PF00091:Tubulin/FtsZ family, GTPase domain|PF03953:Tubulin C-terminal domain
AT4G25180	0.532719	0.00105187	0.0106633	AT4G25180	protein_coding	RNA polymerase III RPC4 && - && PF05132:RNA polymerase III RPC4
AT1G20350	0.531843	0.0120171	0.0702979	TIM17-1	protein_coding	translocase inner membrane subunit 17-1 && sp|Q9LN27|TI171_ARATH Mitochondrial import inner membrane translocase subunit TIM17-1 OS=Arabidopsis thaliana OX=3702 GN=TIM17-1 PE=2 SV=1 && PF02466:Tim17/Tim22/Tim23/Pmp24 family
AT5G62620	0.529831	0.000124004	0.0018001	AT5G62620	protein_coding	Galactosyltransferase family protein && sp|Q9LV16|B3GTJ_ARATH Hydroxyproline O-galactosyltransferase GALT6 OS=Arabidopsis thaliana OX=3702 GN=GALT6 PE=2 SV=2 && -
AT1G21170	0.529227	2.2707e-05	0.000424462	SEC5B	protein_coding	Exocyst complex component SEC5 && sp|F4HWE6|SEC5B_ARATH Exocyst complex component SEC5B OS=Arabidopsis thaliana OX=3702 GN=SEC5B PE=1 SV=1 && PF15469:Exocyst complex component Sec5
AT1G05360	0.528593	0.000378209	0.00455318	KMS2	protein_coding	vacuole membrane-like protein && sp|F4I8Q7|KMS2_ARATH Vacuole membrane protein KMS2 OS=Arabidopsis thaliana OX=3702 GN=KMS2 PE=1 SV=1 && -
AT3G62420	0.528107	4.73008e-05	0.000796721	BZIP53	protein_coding	basic region/leucine zipper motif 53 && sp|Q9LZP8|BZP53_ARATH bZIP transcription factor 53 OS=Arabidopsis thaliana OX=3702 GN=BZIP53 PE=1 SV=1 && PF00170:bZIP transcription factor
AT5G60690	0.527726	1.45419e-05	0.000289676	REV	protein_coding	Homeobox-leucine zipper family protein / lipid-binding START domain-containing protein && sp|Q9SE43|REV_ARATH Homeobox-leucine zipper protein REVOLUTA OS=Arabidopsis thaliana OX=3702 GN=REV PE=1 SV=2 && PF01852:START domain|PF08670:MEKHLA domain|PF00046:Homeodomain
AT2G22990	0.526762	1.96029e-06	5.11001e-05	SNG1	protein_coding	sinapoylglucose 1 && sp|Q8RUW5|SCP8_ARATH Serine carboxypeptidase-like 8 OS=Arabidopsis thaliana OX=3702 GN=SCPL8 PE=1 SV=2 && PF00450:Serine carboxypeptidase
AT3G02380	0.524498	0.00465049	0.0343413	COL2	protein_coding	CONSTANS-like 2 && sp|Q96502|COL2_ARATH Zinc finger protein CONSTANS-LIKE 2 OS=Arabidopsis thaliana OX=3702 GN=COL2 PE=1 SV=1 && PF00643:B-box zinc finger|PF06203:CCT motif
AT3G57880	0.524237	0.000796951	0.00847988	AT3G57880	protein_coding	Calcium-dependent lipid-binding (CaLB domain) plant phosphoribosyltransferase family protein && sp|Q9M2R0|FTIP3_ARATH FT-interacting protein 3 OS=Arabidopsis thaliana OX=3702 GN=FTIP3 PE=1 SV=1 && PF00168:C2 domain|PF08372:Plant phosphoribosyltransferase C-terminal
AT3G62290	0.524057	5.64785e-10	3.48625e-08	ARFA1E	protein_coding	ADP-ribosylation factor A1E && sp|P36397|ARF1_ARATH ADP-ribosylation factor 1 OS=Arabidopsis thaliana OX=3702 GN=ARF1 PE=1 SV=2 && PF00025:ADP-ribosylation factor family
AT4G31010	0.523389	0.000998444	0.0101868	AT4G31010	protein_coding	RNA-binding CRS1 / YhbY (CRM) domain-containing protein && sp|Q8VYD9|CAF1M_ARATH CRS2-associated factor 1, mitochondrial OS=Arabidopsis thaliana OX=3702 GN=At4g31010 PE=2 SV=1 && PF01985:CRS1 / YhbY (CRM) domain
AT3G18035	0.522845	1.05859e-06	2.97981e-05	HON4	protein_coding	winged-helix DNA-binding transcription factor family protein && sp|Q00423|HMGYA_SOYBN HMG-Y-related protein A OS=Glycine max OX=3847 PE=2 SV=1 && -
AT2G21710	0.521723	0.000512767	0.00584791	EMB2219	protein_coding	Mitochondrial transcription termination factor family protein && sp|F4IHL3|MTEF2_ARATH Transcription termination factor MTERF2, chloroplastic OS=Arabidopsis thaliana OX=3702 GN=MTERF2 PE=3 SV=1 && PF02536:mTERF
AT1G64660	0.520058	0.00212466	0.0187594	MGL	protein_coding	methionine gamma-lyase && sp|Q9SGU9|MGL_ARATH Methionine gamma-lyase OS=Arabidopsis thaliana OX=3702 GN=MGL PE=1 SV=1 && PF01053:Cys/Met metabolism PLP-dependent enzyme
AT1G06283	0.52004	0.0105304	0.0639943	AT1G06283	snoRNA	other RNA && - && -
AT5G26000	0.519689	0.000166213	0.00229739	TGG1	protein_coding	thioglucoside glucohydrolase 1 && sp|P37702|BGL38_ARATH Myrosinase 1 OS=Arabidopsis thaliana OX=3702 GN=TGG1 PE=1 SV=1 && PF00232:Glycosyl hydrolase family 1
AT5G56380	0.519419	0.000168483	0.00232259	AT5G56380	protein_coding	F-box/RNI-like/FBD-like domains-containing protein && sp|Q9FM93|FBD38_ARATH FBD-associated F-box protein At5g56380 OS=Arabidopsis thaliana OX=3702 GN=At5g56380 PE=2 SV=2 && PF08387:FBD
AT2G42780	0.519076	2.76016e-05	0.000504099	AT2G42780	protein_coding	transcription elongation factor B polypeptide && - && PF06881:RNA polymerase II transcription factor SIII (Elongin) subunit A
AT4G13980	0.519074	0.00029458	0.0037161	AT-HSFA5	protein_coding	winged-helix DNA-binding transcription factor family protein && sp|Q94BZ5|HSFA5_ARATH Heat stress transcription factor A-5 OS=Arabidopsis thaliana OX=3702 GN=HSFA5 PE=2 SV=1 && PF00447:HSF-type DNA-binding
AT2G33760	0.518814	0.0117828	0.0693567	AT2G33760	protein_coding	Pentatricopeptide repeat (PPR) superfamily protein && sp|P93011|PP182_ARATH Pentatricopeptide repeat-containing protein At2g33760 OS=Arabidopsis thaliana OX=3702 GN=PCMP-H6 PE=3 SV=1 && PF13041:PPR repeat family|PF14432:DYW family of nucleic acid deaminases
AT3G13065	0.518765	0.00326294	0.0261765	SRF4	protein_coding	STRUBBELIG-receptor family 4 && sp|Q6R2K2|SRF4_ARATH Protein STRUBBELIG-RECEPTOR FAMILY 4 OS=Arabidopsis thaliana OX=3702 GN=SRF4 PE=2 SV=1 && PF08263:Leucine rich repeat N-terminal domain|PF07714:Protein tyrosine kinase|PF13855:Leucine rich repeat
NA	0.518218	7.55115e-06	0.000167462	MUG8	pseudogene	hypothetical protein && - && -
NA	0.518073	0.00369088	0.0288421	MIR167d	miRNA	microRNA ath-MIR167d precursor && - && -
AT1G60610	0.517992	0.00366331	0.0286913	AT1G60610	protein_coding	SBP (S-ribonuclease binding protein) family protein && - && PF13920:Zinc finger, C3HC4 type (RING finger)
AT4G22390	0.517825	0.0196467	0.0999244	AT4G22390	protein_coding	F-box associated ubiquitination effector family protein && sp|Q9SUY0|FB244_ARATH F-box protein At4g22390 OS=Arabidopsis thaliana OX=3702 GN=At4g22390 PE=2 SV=3 && -
AT1G10380	0.517724	0.000912448	0.00945256	AT1G10380	protein_coding	Putative membrane lipoprotein && - && PF13947:Wall-associated receptor kinase galacturonan-binding|PF14380:Wall-associated receptor kinase C-terminal
AT1G05680	0.517673	0.0206699	0.103981	UGT74E2	protein_coding	Uridine diphosphate glycosyltransferase 74E2 && sp|Q9SYK9|U74E2_ARATH UDP-glycosyltransferase 74E2 OS=Arabidopsis thaliana OX=3702 GN=UGT74E2 PE=1 SV=1 && PF00201:UDP-glucoronosyl and UDP-glucosyl transferase
AT5G13790	0.516482	0.0191224	0.0980246	AGL15	protein_coding	AGAMOUS-like 15 && sp|Q38847|AGL15_ARATH Agamous-like MADS-box protein AGL15 OS=Arabidopsis thaliana OX=3702 GN=AGL15 PE=1 SV=1 && PF00319:SRF-type transcription factor (DNA-binding and dimerisation domain)|PF01486:K-box region
AT3G54560	0.516311	0.00959082	0.0596259	HTA11	protein_coding	histone H2A 11 && sp|O23628|H2AV1_ARATH Histone H2A variant 1 OS=Arabidopsis thaliana OX=3702 GN=H2AV PE=1 SV=1 && PF00125:Core histone H2A/H2B/H3/H4|PF16211:C-terminus of histone H2A
AT1G30515	0.513878	0.0177872	0.0928972	AT1G30515	protein_coding	GATA zinc finger protein && - && -
AT2G02350	0.513336	0.0059492	0.0414483	SKIP3	protein_coding	SKP1 interacting partner 3 && sp|Q9FV02|SKIP3_ARATH F-box protein SKIP3 OS=Arabidopsis thaliana OX=3702 GN=SKIP3 PE=1 SV=2 && PF14299:Phloem protein 2
AT1G04000	0.512534	0.000488588	0.00565273	AT1G04000	protein_coding	hypothetical protein && - && -
AT1G53540	0.511945	0.017385	0.091416	AT1G53540	protein_coding	HSP20-like chaperones superfamily protein && sp|P13853|HS17C_ARATH 17.6 kDa class I heat shock protein 3 OS=Arabidopsis thaliana OX=3702 GN=HSP17.6C PE=2 SV=2 && PF00011:Hsp20/alpha crystallin family
AT5G25820	0.511945	0.00921902	0.0578329	AT5G25820	protein_coding	Exostosin family protein && sp|Q9FFN2|GLYT3_ARATH Probable glycosyltransferase At5g03795 OS=Arabidopsis thaliana OX=3702 GN=At5g03795 PE=3 SV=2 && PF03016:Exostosin family
AT2G12170	0.5108	0.0105291	0.0639943	AT2G12170	protein_coding	hypothetical protein && sp|Q8GYM4|REM14_ARATH B3 domain-containing protein REM14 OS=Arabidopsis thaliana OX=3702 GN=REM14 PE=2 SV=2 && -
AT2G17370	0.510252	0.00217659	0.0191286	HMG2	protein_coding	3-hydroxy-3-methylglutaryl-CoA reductase 2 && sp|P43256|HMDH2_ARATH 3-hydroxy-3-methylglutaryl-coenzyme A reductase 2 OS=Arabidopsis thaliana OX=3702 GN=HMG2 PE=2 SV=1 && PF00368:Hydroxymethylglutaryl-coenzyme A reductase
AT5G41240	0.509936	0.000340214	0.00418023	GSTT2	protein_coding	glutathione S-transferase THETA 2 && sp|Q8L727|GSTT2_ARATH Glutathione S-transferase T2 OS=Arabidopsis thaliana OX=3702 GN=GSTT2 PE=2 SV=1 && -
AT5G64700	0.509842	0.0127252	0.0730665	UMAMIT21	protein_coding	nodulin MtN21 /EamA-like transporter family protein && sp|Q9FGG3|WTR45_ARATH WAT1-related protein At5g64700 OS=Arabidopsis thaliana OX=3702 GN=At5g64700 PE=2 SV=1 && -
AT5G47060	0.509526	0.00065586	0.00723394	AT5G47060	protein_coding	hypothetical protein (DUF581) && sp|Q9FGQ9|FLZ1_ARATH FCS-Like Zinc finger 1 OS=Arabidopsis thaliana OX=3702 GN=FLZ1 PE=1 SV=1 && PF04570:zinc-finger of the FCS-type, C2-C2
NA	0.508832	0.0212024	0.105743	MIR169j	miRNA	microRNA ath-MIR169j precursor && - && -
AT1G10140	0.507798	0.00762244	0.0501982	AT1G10140	protein_coding	Uncharacterized conserved protein UCP031279 && - && -
AT5G15860	0.507516	0.00194037	0.0174734	PCME	protein_coding	prenylcysteine methylesterase && sp|Q94AS5|ICME_ARATH Isoprenylcysteine alpha-carbonyl methylesterase ICME OS=Arabidopsis thaliana OX=3702 GN=ICME PE=2 SV=1 && PF07859:alpha/beta hydrolase fold
AT4G15560	0.507069	2.15419e-07	7.31019e-06	CLA1	protein_coding	Deoxyxylulose-5-phosphate synthase && sp|Q38854|DXS_ARATH 1-deoxy-D-xylulose-5-phosphate synthase, chloroplastic OS=Arabidopsis thaliana OX=3702 GN=DXS PE=1 SV=2 && PF02780:Transketolase, C-terminal domain|PF13292:1-deoxy-D-xylulose-5-phosphate synthase|PF02779:Transketolase, pyrimidine binding domain
AT4G21070	0.506957	0.00904196	0.0571531	BRCA1	protein_coding	breast cancer susceptibility1 && sp|Q8RXD4|BRCA1_ARATH Protein BREAST CANCER SUSCEPTIBILITY 1 homolog OS=Arabidopsis thaliana OX=3702 GN=BRCA1 PE=1 SV=1 && PF13771:PHD-like zinc-binding domain|PF00533:BRCA1 C Terminus (BRCT) domain|PF13923:Zinc finger, C3HC4 type (RING finger)|PF16589:BRCT domain, a BRCA1 C-terminus domain
AT3G06120	0.506927	0.0188541	0.0970558	MUTE	protein_coding	basic helix-loop-helix (bHLH) DNA-binding superfamily protein && sp|Q9M8K6|MUTE_ARATH Transcription factor MUTE OS=Arabidopsis thaliana OX=3702 GN=MUTE PE=2 SV=1 && PF00010:Helix-loop-helix DNA-binding domain
AT5G40160	0.506886	2.10303e-05	0.000398426	EMB506	protein_coding	Ankyrin repeat family protein && sp|Q9SQK3|EM506_ARATH Ankyrin repeat domain-containing protein EMB506, chloroplastic OS=Arabidopsis thaliana OX=3702 GN=EMB506 PE=1 SV=1 && PF12796:Ankyrin repeats (3 copies)
AT2G04450	0.506625	0.0207912	0.104342	NUDT6	protein_coding	nudix hydrolase homolog 6 && sp|Q9SJC4|NUDT6_ARATH Nudix hydrolase 6 OS=Arabidopsis thaliana OX=3702 GN=NUDT6 PE=1 SV=1 && PF18290:Nudix hydrolase domain|PF00293:NUDIX domain
AT3G29180	0.505739	0.000654339	0.00722098	AT3G29180	protein_coding	DUF1336 family protein (DUF1336) && - && PF07059:Protein of unknown function (DUF1336)
AT2G13130	0.505585	0.00872645	0.0556492	AT2G13130	transcribed_pseudogene	pseudogene of F-box and associated interaction domains-containing protein~AT2G13130.2 && sp|Q9LUP4|FBK60_ARATH Putative F-box/kelch-repeat protein At3g17540 OS=Arabidopsis thaliana OX=3702 GN=At3g17540 PE=4 SV=1 && -
AT4G08910	0.505451	0.0199771	0.101283	AT4G08910	protein_coding	homeobox protein && - && -
AT5G66960	0.505209	0.00708371	0.0473811	AT5G66960	protein_coding	Prolyl oligopeptidase family protein && sp|O07834|DAPB1_PSEMX Dipeptidyl aminopeptidase BI OS=Pseudoxanthomonas mexicana OX=128785 GN=dapb1 PE=1 SV=1 && PF02897:Prolyl oligopeptidase, N-terminal beta-propeller domain|PF00326:Prolyl oligopeptidase family
AT4G08100	0.504403	0.0131506	0.0747021	AT4G08100	pseudogene	hypothetical protein && sp|P04323|POL3_DROME Retrovirus-related Pol polyprotein from transposon 17.6 OS=Drosophila melanogaster OX=7227 GN=pol PE=4 SV=1 && -
AT5G12930	0.504179	0.00988726	0.0609046	AT5G12930	protein_coding	inactive rhomboid protein && - && -
AT1G20610	0.503824	0.0195546	0.0996019	CYCB2%3B3	protein_coding	Cyclin B2%3B3 && sp|Q9LDM4|CCB23_ARATH Cyclin-B2-3 OS=Arabidopsis thaliana OX=3702 GN=CYCB2-3 PE=2 SV=2 && PF00134:Cyclin, N-terminal domain|PF02984:Cyclin, C-terminal domain
AT5G46910	0.503655	0.00796098	0.0518674	AT5G46910	protein_coding	Transcription factor jumonji (jmj) family protein / zinc finger (C5HC2 type) family protein && sp|Q336N8|JM706_ORYSJ Lysine-specific demethylase JMJ706 OS=Oryza sativa subsp. japonica OX=39947 GN=JMJ706 PE=2 SV=1 && PF02375:jmjN domain|PF02928:C5HC2 zinc finger|PF02373:JmjC domain, hydroxylase
AT4G23215	0.503625	0.0185777	0.0960132	AT4G23215	transcribed_pseudogene	pseudogene of cysteine-rich RECEPTOR-like kinase~AT4G23215.1 && sp|Q8H199|CRK14_ARATH Cysteine-rich receptor-like protein kinase 14 OS=Arabidopsis thaliana OX=3702 GN=CRK14 PE=2 SV=2 && PF01657:Salt stress response/antifungal
NA	0.503478	0.00524375	0.037627	rpoC1	protein_coding	RNA polymerase beta' subunit && sp|P56763|RPOC1_ARATH DNA-directed RNA polymerase subunit beta' OS=Arabidopsis thaliana OX=3702 GN=rpoC1 PE=3 SV=1 && PF04997:RNA polymerase Rpb1, domain 1|PF00623:RNA polymerase Rpb1, domain 2
AT2G36630	0.502414	0.00346491	0.0274507	AT2G36630	protein_coding	Sulfite exporter TauE/SafE family protein && sp|Q8S9J0|TAUE4_ARATH Sulfite exporter TauE/SafE family protein 4 OS=Arabidopsis thaliana OX=3702 GN=At2g36630 PE=2 SV=1 && PF01925:Sulfite exporter TauE/SafE
AT2G44570	0.501994	0.0219751	0.108324	GH9B12	protein_coding	glycosyl hydrolase 9B12 && sp|O80497|GUN15_ARATH Endoglucanase 15 OS=Arabidopsis thaliana OX=3702 GN=At2g44570 PE=3 SV=1 && PF00759:Glycosyl hydrolase family 9
AT3G03130	0.5009	0.0171117	0.0902988	AT3G03130	protein_coding	lisH domain-like protein && - && -
AT2G28400	0.500219	0.00383785	0.0297005	AT2G28400	protein_coding	senescence regulator (Protein of unknown function%2C DUF584) && - && PF04520:Senescence regulator
AT4G16680	0.499472	0.00590017	0.0411964	AT4G16680	protein_coding	P-loop containing nucleoside triphosphate hydrolases superfamily protein && sp|F4JMJ3|DEAH8_ARATH Probable pre-mRNA-splicing factor ATP-dependent RNA helicase DEAH8 OS=Arabidopsis thaliana OX=3702 GN=At4g16680 PE=2 SV=2 && -
AT5G27600	0.49859	0.000499435	0.00574309	LACS7	protein_coding	long-chain acyl-CoA synthetase 7 && sp|Q8LKS5|LACS7_ARATH Long chain acyl-CoA synthetase 7, peroxisomal OS=Arabidopsis thaliana OX=3702 GN=LACS7 PE=1 SV=2 && PF00501:AMP-binding enzyme
AT4G23320	0.498296	0.00788278	0.0514844	CRK24	protein_coding	cysteine-rich RLK (RECEPTOR-like protein kinase) 24 && sp|O65483|CRK24_ARATH Cysteine-rich receptor-like protein kinase 24 OS=Arabidopsis thaliana OX=3702 GN=CRK24 PE=3 SV=2 && PF07714:Protein tyrosine kinase|PF01657:Salt stress response/antifungal
AT4G13630	0.497182	0.000849338	0.00891503	AT4G13630	protein_coding	zein-binding protein (Protein of unknown function%2C DUF593) && sp|Q9LMC8|MYOB5_ARATH Probable myosin-binding protein 5 OS=Arabidopsis thaliana OX=3702 GN=MYOB5 PE=2 SV=1 && PF04576:Zein-binding
AT4G12120	0.497181	0.000476738	0.00554958	SEC1B	protein_coding	Sec1/munc18-like (SM) proteins superfamily && sp|Q9SZ77|SEC1B_ARATH Protein transport Sec1b OS=Arabidopsis thaliana OX=3702 GN=SEC1B PE=2 SV=3 && PF00995:Sec1 family
AT2G04430	0.497116	0.00264259	0.0221401	NUDT5	protein_coding	nudix hydrolase homolog 5 && sp|Q9SJC6|NUDT5_ARATH Nudix hydrolase 5 OS=Arabidopsis thaliana OX=3702 GN=NUDT5 PE=2 SV=3 && PF00293:NUDIX domain|PF18290:Nudix hydrolase domain
AT2G03070	0.49694	0.000278037	0.00352666	MED8	protein_coding	mediator subunit 8 && sp|Q4V3C1|MED8_ARATH Mediator of RNA polymerase II transcription subunit 8 OS=Arabidopsis thaliana OX=3702 GN=MED8 PE=1 SV=1 && -
AT1G75170	0.4959	0.00424656	0.0319137	AT1G75170	protein_coding	Sec14p-like phosphatidylinositol transfer family protein && sp|P53844|PDR17_YEAST Phosphatidylinositol transfer protein PDR17 OS=Saccharomyces cerevisiae (strain ATCC 204508 / S288c) OX=559292 GN=PDR17 PE=1 SV=1 && PF03765:CRAL/TRIO, N-terminal domain|PF00650:CRAL/TRIO domain
AT2G38860	0.495278	0.013091	0.0744259	YLS5	protein_coding	Class I glutamine amidotransferase-like superfamily protein && sp|Q9ZV19|DJ1E_ARATH DJ-1 protein homolog E OS=Arabidopsis thaliana OX=3702 GN=DJ1E PE=1 SV=1 && PF01965:DJ-1/PfpI family
AT2G19910	0.495239	0.0228271	0.111336	AT2G19910	protein_coding	RNA-dependent RNA polymerase family protein && sp|O82190|RDR3_ARATH Probable RNA-dependent RNA polymerase 3 OS=Arabidopsis thaliana OX=3702 GN=RDR3 PE=3 SV=2 && PF05183:RNA dependent RNA polymerase
AT3G12530	0.495051	0.00313551	0.0253104	PSF2	protein_coding	PSF2 && sp|Q9C7A8|PSF2_ARATH DNA replication complex GINS protein PSF2 OS=Arabidopsis thaliana OX=3702 GN=GINS2 PE=2 SV=2 && PF05916:GINS complex protein
AT5G57785	0.494507	0.0230204	0.112017	AT5G57785	protein_coding	hypothetical protein && - && -
AT3G44630	0.493892	1.44994e-05	0.000289459	AT3G44630	protein_coding	Disease resistance protein (TIR-NBS-LRR class) family && sp|F4J339|RPP1_ARATH Probable disease resistance protein RPP1 OS=Arabidopsis thaliana OX=3702 GN=RPP1 PE=1 SV=1 && PF00931:NB-ARC domain|PF07725:Leucine Rich Repeat|PF01582:TIR domain
AT1G55610	0.493493	0.00324751	0.0260728	BRL1	protein_coding	BRI1 like && sp|Q9ZWC8|BRL1_ARATH Serine/threonine-protein kinase BRI1-like 1 OS=Arabidopsis thaliana OX=3702 GN=BRL1 PE=1 SV=1 && PF00069:Protein kinase domain|PF13855:Leucine rich repeat|PF08263:Leucine rich repeat N-terminal domain
AT4G13650	0.493455	0.00348911	0.0275634	AT4G13650	protein_coding	Pentatricopeptide repeat (PPR) superfamily protein && sp|Q9SVP7|PP307_ARATH Pentatricopeptide repeat-containing protein At4g13650 OS=Arabidopsis thaliana OX=3702 GN=PCMP-H42 PE=2 SV=2 && PF14432:DYW family of nucleic acid deaminases|PF13041:PPR repeat family
AT5G65300	0.493098	0.0223241	0.109732	AT5G65300	protein_coding	hypothetical protein && - && -
AT2G24850	0.49305	0.0229637	0.111845	TAT3	protein_coding	tyrosine aminotransferase 3 && sp|Q9SK47|TAT3_ARATH Probable aminotransferase TAT3 OS=Arabidopsis thaliana OX=3702 GN=TAT3 PE=2 SV=1 && PF00155:Aminotransferase class I and II
AT4G36670	0.492448	0.00199754	0.017843	PMT6	protein_coding	Major facilitator superfamily protein && sp|Q8GXR2|PLT6_ARATH Probable polyol transporter 6 OS=Arabidopsis thaliana OX=3702 GN=PLT6 PE=2 SV=2 && PF00083:Sugar (and other) transporter
AT5G19530	0.492439	0.000250052	0.00323884	ACL5	protein_coding	S-adenosyl-L-methionine-dependent methyltransferases superfamily protein && sp|Q9S7X6|ACL5_ARATH Thermospermine synthase ACAULIS5 OS=Arabidopsis thaliana OX=3702 GN=ACL5 PE=1 SV=1 && PF17284:Spermidine synthase tetramerisation domain|PF01564:Spermine/spermidine synthase domain
AT2G26110	0.492193	0.000199328	0.0026803	AT2G26110	protein_coding	bromodomain protein (DUF761) && sp|F4K956|A70_ARATH Pathogen-associated molecular patterns-induced protein A70 OS=Arabidopsis thaliana OX=3702 GN=A70 PE=1 SV=1 && PF05553:Cotton fibre expressed protein|PF14364:Domain of unknown function (DUF4408)
AT3G52490	0.491869	0.00407646	0.0309604	AT3G52490	protein_coding	Double Clp-N motif-containing P-loop nucleoside triphosphate hydrolases superfamily protein && sp|Q9SVD0|SMXL3_ARATH Protein SMAX1-LIKE 3 OS=Arabidopsis thaliana OX=3702 GN=SMXL3 PE=2 SV=1 && -
AT1G63080	0.491066	0.00954834	0.0594328	AT1G63080	protein_coding	Pentatricopeptide repeat (PPR) superfamily protein && sp|Q9CAN5|PPR98_ARATH Pentatricopeptide repeat-containing protein At1g63080, mitochondrial OS=Arabidopsis thaliana OX=3702 GN=At1g63080 PE=2 SV=1 && PF13041:PPR repeat family|PF12854:PPR repeat
AT1G72420	0.490745	0.00140578	0.0135518	AT1G72420	protein_coding	NADH_ubiquinone oxidoreductase intermediate-associated protein 30 && sp|Q9LQI7|CIA30_ARATH Probable complex I intermediate-associated protein 30 OS=Arabidopsis thaliana OX=3702 GN=At1g17350 PE=1 SV=2 && PF08547:Complex I intermediate-associated protein 30 (CIA30)
AT5G60440	0.490334	0.0211309	0.105513	AGL62	protein_coding	AGAMOUS-like 62 && sp|Q9FKK2|AGL62_ARATH Agamous-like MADS-box protein AGL62 OS=Arabidopsis thaliana OX=3702 GN=AGL62 PE=1 SV=1 && PF00319:SRF-type transcription factor (DNA-binding and dimerisation domain)
AT3G54880	0.49028	0.00833617	0.0537869	AT3G54880	protein_coding	zinc finger protein && - && PF13259:Protein of unknown function (DUF4050)
AT2G25470	0.490156	0.0233536	0.113134	RLP21	protein_coding	receptor like protein 21 && sp|Q9SKK2|RLP21_ARATH Receptor like protein 21 OS=Arabidopsis thaliana OX=3702 GN=RLP21 PE=3 SV=2 && PF08263:Leucine rich repeat N-terminal domain|PF13855:Leucine rich repeat
AT4G21840	0.490136	0.0218922	0.108146	MSRB8	protein_coding	methionine sulfoxide reductase B8 && sp|O49707|MSRB8_ARATH Peptide methionine sulfoxide reductase B8 OS=Arabidopsis thaliana OX=3702 GN=MSRB8 PE=2 SV=1 && PF01641:SelR domain
AT5G13190	0.489901	0.00284305	0.0235528	GILP	protein_coding	GSH-induced LITAF domain protein && sp|Q94CD4|GILP_ARATH GSH-induced LITAF domain protein OS=Arabidopsis thaliana OX=3702 GN=GILP PE=1 SV=1 && PF10601:LITAF-like zinc ribbon domain
AT2G47190	0.488886	0.0225507	0.110428	MYB2	protein_coding	myb domain protein 2 && sp|Q9FGY3|MYB78_ARATH Transcription factor MYB78 OS=Arabidopsis thaliana OX=3702 GN=MYB78 PE=1 SV=1 && PF00249:Myb-like DNA-binding domain
AT5G39980	0.488772	0.000534027	0.00604727	AT5G39980	protein_coding	Tetratricopeptide repeat (TPR)-like superfamily protein && sp|Q9FLD8|PP408_ARATH Pentatricopeptide repeat-containing protein At5g39980, chloroplastic OS=Arabidopsis thaliana OX=3702 GN=At5g39980 PE=2 SV=1 && PF13812:Pentatricopeptide repeat domain|PF13041:PPR repeat family
AT5G49740	0.488325	0.000774425	0.0082819	FRO7	protein_coding	ferric reduction oxidase 7 && sp|Q3KTM0|FRO7_ARATH Ferric reduction oxidase 7, chloroplastic OS=Arabidopsis thaliana OX=3702 GN=FRO7 PE=2 SV=1 && PF08022:FAD-binding domain|PF01794:Ferric reductase like transmembrane component|PF08030:Ferric reductase NAD binding domain
AT3G19680	0.4883	0.000678658	0.00743806	AT3G19680	protein_coding	hypothetical protein (DUF1005) && - && PF06219:Protein of unknown function (DUF1005)
AT4G01250	0.488024	0.00892306	0.0566079	WRKY22	protein_coding	WRKY family transcription factor && sp|O04609|WRK22_ARATH WRKY transcription factor 22 OS=Arabidopsis thaliana OX=3702 GN=WRKY22 PE=2 SV=1 && PF03106:WRKY DNA -binding domain
AT2G38540	0.487894	0.00145492	0.0139348	LP1	protein_coding	lipid transfer protein 1 && sp|Q42589|NLTP1_ARATH Non-specific lipid-transfer protein 1 OS=Arabidopsis thaliana OX=3702 GN=LTP1 PE=2 SV=1 && PF00234:Protease inhibitor/seed storage/LTP family
AT1G10120	0.486879	0.00112044	0.0112688	AT1G10120	protein_coding	basic helix-loop-helix (bHLH) DNA-binding superfamily protein && sp|Q6NKN9|BH074_ARATH Transcription factor bHLH74 OS=Arabidopsis thaliana OX=3702 GN=BHLH74 PE=1 SV=1 && PF00010:Helix-loop-helix DNA-binding domain
AT1G56145	0.486413	0.00040206	0.00480669	AT1G56145	protein_coding	Leucine-rich repeat transmembrane protein kinase && sp|C0LGH3|Y5614_ARATH Probable LRR receptor-like serine/threonine-protein kinase At1g56140 OS=Arabidopsis thaliana OX=3702 GN=At1g56140 PE=2 SV=2 && PF07714:Protein tyrosine kinase|PF11721:Malectin domain
AT1G19320	0.486324	0.0228691	0.111474	AT1G19320	protein_coding	Pathogenesis-related thaumatin superfamily protein && sp|P28493|PR5_ARATH Pathogenesis-related protein 5 OS=Arabidopsis thaliana OX=3702 GN=At1g75040 PE=1 SV=1 && PF00314:Thaumatin family
AT5G63550	0.486312	0.001424	0.0136826	AT5G63550	protein_coding	DEK domain-containing chromatin associated protein && - && PF08766:DEK C terminal domain
AT1G67120	0.485872	3.61948e-07	1.15657e-05	AT1G67120	protein_coding	midasin-like protein && sp|A0A1P8AUY4|MDN1_ARATH Midasin OS=Arabidopsis thaliana OX=3702 GN=MDN1 PE=1 SV=1 && PF07728:AAA domain (dynein-related subfamily)|PF17865:Midasin AAA lid domain|PF17867:Midasin AAA lid domain
AT1G74790	0.48559	0.00428081	0.0321048	AT1G74790	protein_coding	catalytics && sp|Q9SSG3|HIPL1_ARATH HIPL1 protein OS=Arabidopsis thaliana OX=3702 GN=HIPL1 PE=3 SV=2 && PF07995:Glucose / Sorbosone dehydrogenase
AT3G08970	0.485299	0.00369698	0.0288789	ATERDJ3A	protein_coding	DNAJ heat shock N-terminal domain-containing protein && sp|Q9SR96|DNJ63_ARATH DnaJ protein ERDJ3A OS=Arabidopsis thaliana OX=3702 GN=ERDJ3A PE=1 SV=1 && PF00226:DnaJ domain
AT4G05070	0.485031	0.000353075	0.00430773	AT4G05070	protein_coding	Wound-responsive family protein && - && PF12609:Wound-induced protein
AT5G46460	0.484426	0.00776088	0.0508638	AT5G46460	protein_coding	Pentatricopeptide repeat (PPR) superfamily protein && sp|Q9FHF9|PP419_ARATH Pentatricopeptide repeat-containing protein At5g46460, mitochondrial OS=Arabidopsis thaliana OX=3702 GN=PCMP-H49 PE=2 SV=1 && PF14432:DYW family of nucleic acid deaminases|PF13041:PPR repeat family|PF01535:PPR repeat
AT1G13800	0.483753	0.0171788	0.0905608	FAC19	protein_coding	Tetratricopeptide repeat (TPR)-like superfamily protein && sp|Q9LMH5|PPR42_ARATH Putative pentatricopeptide repeat-containing protein At1g13800 OS=Arabidopsis thaliana OX=3702 GN=At1g13800 PE=3 SV=1 && PF12854:PPR repeat|PF13041:PPR repeat family
AT2G44798	0.48285	0.0240164	0.115245	AT2G44798	lncRNA	other RNA && - && -
AT2G45880	0.482198	0.000204416	0.00273282	BAM7	protein_coding	beta-amylase 7 && sp|O80831|BAM7_ARATH Beta-amylase 7 OS=Arabidopsis thaliana OX=3702 GN=BAM7 PE=1 SV=2 && -
AT2G42400	0.481812	0.000128624	0.00185454	VOZ2	protein_coding	vascular plant one zinc finger protein 2 && sp|Q9SLB9|VOZ2_ARATH Transcription factor VOZ2 OS=Arabidopsis thaliana OX=3702 GN=VOZ2 PE=1 SV=2 && -
AT5G06870	0.481204	0.000545442	0.00615976	PGIP2	protein_coding	polygalacturonase inhibiting protein 2 && sp|Q9M5J8|PGIP2_ARATH Polygalacturonase inhibitor 2 OS=Arabidopsis thaliana OX=3702 GN=PGIP2 PE=2 SV=2 && PF13855:Leucine rich repeat|PF08263:Leucine rich repeat N-terminal domain
AT1G35230	0.480704	0.0188449	0.0970328	AGP5	protein_coding	arabinogalactan protein 5 && sp|Q8LCE4|AGP5_ARATH Classical arabinogalactan protein 5 OS=Arabidopsis thaliana OX=3702 GN=AGP5 PE=2 SV=2 && -
AT5G43810	0.480454	1.91272e-05	0.000366714	AGO10	protein_coding	Stabilizer of iron transporter SufD / Polynucleotidyl transferase && sp|Q9XGW1|AGO10_ARATH Protein argonaute 10 OS=Arabidopsis thaliana OX=3702 GN=AGO10 PE=1 SV=1 && PF08699:Argonaute linker 1 domain|PF16487:Mid domain of argonaute|PF16486:N-terminal domain of argonaute|PF16488:Argonaute linker 2 domain|PF02171:Piwi domain|PF02170:PAZ domain
AT1G56690	0.479807	0.00946614	0.0590449	AT1G56690	protein_coding	Pentatricopeptide repeat (PPR) superfamily protein && sp|Q9FXB9|PPR84_ARATH Pentatricopeptide repeat-containing protein At1g56690, mitochondrial OS=Arabidopsis thaliana OX=3702 GN=PCMP-H69 PE=2 SV=1 && PF01535:PPR repeat|PF13041:PPR repeat family|PF14432:DYW family of nucleic acid deaminases
AT2G44190	0.479638	0.0241757	0.115663	EDE1	protein_coding	ENDOSPERM DEFECTIVE protein (DUF566) && sp|O80588|EDE1_ARATH Protein ENDOSPERM DEFECTIVE 1 OS=Arabidopsis thaliana OX=3702 GN=EDE1 PE=1 SV=1 && PF04484:QWRF family
AT4G14310	0.479455	0.0067436	0.0456156	AT4G14310	protein_coding	Transducin/WD40 repeat-like superfamily protein && sp|F4JUQ2|KCAI_ARATH KIN14B-interacting protein At4g14310 OS=Arabidopsis thaliana OX=3702 GN=At4g14310 PE=1 SV=1 && -
AT2G42120	0.479346	0.00101906	0.010361	POLD2	protein_coding	DNA polymerase delta small subunit && sp|O48520|DPOD2_ARATH DNA polymerase delta small subunit OS=Arabidopsis thaliana OX=3702 GN=POLD2 PE=2 SV=2 && PF18018:DNA polymerase delta subunit OB-fold domain|PF04042:DNA polymerase alpha/epsilon subunit B
AT3G62590	0.479132	0.0123948	0.0717797	AT3G62590	protein_coding	alpha/beta-Hydrolases superfamily protein && sp|Q940L4|PLIP3_ARATH Phospholipase A1 PLIP3, chloroplastic OS=Arabidopsis thaliana OX=3702 GN=PLIP3 PE=1 SV=1 && PF01764:Lipase (class 3)
AT3G57450	0.47888	0.0033167	0.0264954	AT3G57450	protein_coding	hypothetical protein && - && -
AT1G12320	0.478403	0.00639921	0.0438459	AT1G12320	protein_coding	ankyrin repeat/KH domain protein (DUF1442) && sp|Q94AZ4|CML13_ARATH Probable calcium-binding protein CML13 OS=Arabidopsis thaliana OX=3702 GN=CML13 PE=2 SV=1 && -
AT1G49660	0.477376	8.06294e-05	0.00125637	CXE5	protein_coding	carboxyesterase 5 && sp|Q9FX94|CXE5_ARATH Probable carboxylesterase 5 OS=Arabidopsis thaliana OX=3702 GN=CXE5 PE=2 SV=1 && PF07859:alpha/beta hydrolase fold
AT2G38430	0.477298	0.0128137	0.0734501	AT2G38430	protein_coding	hypothetical protein && - && -
AT5G19340	0.477264	0.0189463	0.0973858	AT5G19340	protein_coding	hypothetical protein && - && -
AT3G03020	0.47577	0.000273795	0.00349631	AT3G03020	protein_coding	hypothetical protein && - && -
AT5G11020	0.474908	0.0099052	0.060979	AT5G11020	protein_coding	Protein kinase superfamily protein && sp|Q0V7T5|Y1864_ARATH Probable receptor-like protein kinase At1g80640 OS=Arabidopsis thaliana OX=3702 GN=At1g80640 PE=2 SV=1 && PF00069:Protein kinase domain
AT1G01040	0.474724	1.74031e-06	4.61759e-05	DCL1	protein_coding	dicer-like 1 && sp|Q9SP32|DCL1_ARATH Endoribonuclease Dicer homolog 1 OS=Arabidopsis thaliana OX=3702 GN=DCL1 PE=1 SV=2 && PF00271:Helicase conserved C-terminal domain|PF04851:Type III restriction enzyme, res subunit|PF02170:PAZ domain|PF14709:double strand RNA binding domain from DEAD END PROTEIN 1|PF03368:Dicer dimerisation domain|PF00636:Ribonuclease III domain
AT3G17810	0.474362	9.37872e-05	0.00142823	PYD1	protein_coding	pyrimidine 1 && sp|Q9LVI9|DPYD_ARATH Dihydropyrimidine dehydrogenase (NADP(+)), chloroplastic OS=Arabidopsis thaliana OX=3702 GN=PYD1 PE=1 SV=1 && PF01180:Dihydroorotate dehydrogenase
AT1G08830	0.474159	0.000134859	0.00193073	CSD1	protein_coding	copper/zinc superoxide dismutase 1 && sp|P24704|SODC1_ARATH Superoxide dismutase [Cu-Zn] 1 OS=Arabidopsis thaliana OX=3702 GN=CSD1 PE=1 SV=2 && PF00080:Copper/zinc superoxide dismutase (SODC)
AT1G27980	0.474061	0.00158508	0.0149131	DPL1	protein_coding	dihydrosphingosine phosphate lyase && sp|Q9C509|SGPL_ARATH Sphingosine-1-phosphate lyase OS=Arabidopsis thaliana OX=3702 GN=DPL1 PE=1 SV=1 && PF00282:Pyridoxal-dependent decarboxylase conserved domain
AT4G16690	0.473553	0.00391826	0.0300877	MES16	protein_coding	methyl esterase 16 && sp|O23512|PPD_ARATH Probable pheophorbidase OS=Arabidopsis thaliana OX=3702 GN=PPD PE=1 SV=1 && PF12697:Alpha/beta hydrolase family
AT1G21830	0.473088	0.00289939	0.0238864	AT1G21830	protein_coding	hypothetical protein && - && PF05340:Protein of unknown function (DUF740)
AT1G10040	0.472228	0.012628	0.0726598	AT1G10040	protein_coding	alpha/beta-Hydrolases superfamily protein && sp|Q08448|LPL1_YEAST Lipid droplet phospholipase 1 OS=Saccharomyces cerevisiae (strain ATCC 204508 / S288c) OX=559292 GN=LPL1 PE=1 SV=1 && PF05057:Putative serine esterase (DUF676)
AT5G25210	0.471703	0.00170133	0.0157644	AT5G25210	protein_coding	hypothetical protein && - && -
AT3G04670	0.470755	0.00158047	0.0148765	WRKY39	protein_coding	WRKY DNA-binding protein 39 && sp|Q9SR07|WRK39_ARATH Probable WRKY transcription factor 39 OS=Arabidopsis thaliana OX=3702 GN=WRKY39 PE=2 SV=1 && -
AT1G59890	0.469779	0.000171349	0.00235584	SNL5	protein_coding	SIN3-like 5 && sp|Q9XIE1|SNL5_ARATH Paired amphipathic helix protein Sin3-like 5 OS=Arabidopsis thaliana OX=3702 GN=SNL5 PE=3 SV=3 && PF02671:Paired amphipathic helix repeat|PF16879:C-terminal domain of Sin3a protein|PF08295:Sin3 family co-repressor
AT3G48190	0.46958	5.95301e-05	0.000972778	ATM	protein_coding	Serine/Threonine-kinase ATM-like protein && sp|Q9M3G7|ATM_ARATH Serine/threonine-protein kinase ATM OS=Arabidopsis thaliana OX=3702 GN=ATM PE=1 SV=1 && -
AT3G15140	0.469484	0.00342074	0.0271907	AT3G15140	protein_coding	Polynucleotidyl transferase%2C ribonuclease H-like superfamily protein && sp|Q8W566|Y3514_ARATH Uncharacterized exonuclease domain-containing protein At3g15140 OS=Arabidopsis thaliana OX=3702 GN=At3g15140 PE=2 SV=1 && PF00929:Exonuclease
AT1G70530	0.469204	4.87749e-06	0.000112361	CRK3	protein_coding	cysteine-rich RLK (RECEPTOR-like protein kinase) 3 && sp|Q9CAL2|CRK3_ARATH Cysteine-rich receptor-like protein kinase 3 OS=Arabidopsis thaliana OX=3702 GN=CRK3 PE=2 SV=1 && -
AT3G54090	0.468063	3.92089e-05	0.00067912	FLN1	protein_coding	fructokinase-like 1 && sp|Q9M394|SCKL1_ARATH Fructokinase-like 1, chloroplastic OS=Arabidopsis thaliana OX=3702 GN=FLN1 PE=1 SV=1 && PF00294:pfkB family carbohydrate kinase
AT5G60800	0.467503	0.00168563	0.0156608	AT5G60800	protein_coding	Heavy metal transport/detoxification superfamily protein && sp|Q9FJH5|HIP3_ARATH Heavy metal-associated isoprenylated plant protein 3 OS=Arabidopsis thaliana OX=3702 GN=HIPP03 PE=1 SV=1 && PF00403:Heavy-metal-associated domain
AT5G25930	0.46748	0.0161152	0.0865435	AT5G25930	protein_coding	kinase family with leucine-rich repeat domain-containing protein && sp|Q7FZR1|RLP52_ARATH Receptor-like protein 52 OS=Arabidopsis thaliana OX=3702 GN=RLP52 PE=2 SV=1 && PF00069:Protein kinase domain|PF13855:Leucine rich repeat|PF08263:Leucine rich repeat N-terminal domain|PF12799:Leucine Rich repeats (2 copies)
AT3G50900	0.467274	0.00848083	0.0544236	AT3G50900	protein_coding	hypothetical protein && - && -
AT5G26850	0.466771	3.09268e-05	0.00055556	AT5G26850	protein_coding	Uncharacterized protein && sp|Q10MI0|SRL2_ORYSJ Protein SEMI-ROLLED LEAF 2 OS=Oryza sativa subsp. japonica OX=39947 GN=SRL2 PE=2 SV=1 && -
AT2G16780	0.466684	0.00193632	0.0174445	MSI2	protein_coding	Transducin family protein / WD-40 repeat family protein && sp|O22468|MSI2_ARATH WD-40 repeat-containing protein MSI2 OS=Arabidopsis thaliana OX=3702 GN=MSI2 PE=2 SV=1 && PF12265:Histone-binding protein RBBP4 or subunit C of CAF1 complex
AT5G66180	0.466395	0.00158783	0.0149254	AT5G66180	protein_coding	S-adenosyl-L-methionine-dependent methyltransferases superfamily protein && - && PF01189:16S rRNA methyltransferase RsmB/F
AT1G14480	0.466359	0.00539034	0.038427	AT1G14480	protein_coding	Ankyrin repeat family protein && sp|Q8GYH5|BAD1_ARATH Ankyrin repeat-containing protein BDA1 OS=Arabidopsis thaliana OX=3702 GN=BAD1 PE=1 SV=1 && PF13962:Domain of unknown function|PF12796:Ankyrin repeats (3 copies)
AT1G76650	0.466358	0.0223425	0.109771	CML38	protein_coding	calmodulin-like 38 && sp|Q9SRE6|CML38_ARATH Calcium-binding protein CML38 OS=Arabidopsis thaliana OX=3702 GN=CML38 PE=1 SV=1 && PF13833:EF-hand domain pair
AT3G45930	0.466073	0.00220438	0.0192994	AT3G45930	protein_coding	Histone superfamily protein && sp|P62785|H41_WHEAT Histone H4 variant TH011 OS=Triticum aestivum OX=4565 PE=3 SV=2 && PF15511:Centromere kinetochore component CENP-T histone fold
AT1G33265	0.466046	0.00151783	0.0144042	AT1G33265	protein_coding	Transmembrane proteins 14C && sp|Q8LPG1|FAX4_ARATH Protein FATTY ACID EXPORT 4, chloroplastic OS=Arabidopsis thaliana OX=3702 GN=FAX4 PE=2 SV=1 && PF03647:Transmembrane proteins 14C
NA	0.465911	0.00996557	0.0612238	rpoC2	protein_coding	RNA polymerase beta'' subunit && sp|P56764|RPOC2_ARATH DNA-directed RNA polymerase subunit beta'' OS=Arabidopsis thaliana OX=3702 GN=rpoC2 PE=3 SV=1 && PF04998:RNA polymerase Rpb1, domain 5|PF05000:RNA polymerase Rpb1, domain 4
AT5G55125	0.465398	0.00191242	0.0172891	AT5G55125	protein_coding	Ribosomal protein L31 && - && -
NA	0.465349	0.00301956	0.0246422	rpoB	protein_coding	RNA polymerase beta subunit && sp|P50546|RPOB_ARATH DNA-directed RNA polymerase subunit beta OS=Arabidopsis thaliana OX=3702 GN=rpoB PE=3 SV=4 && PF04565:RNA polymerase Rpb2, domain 3|PF00562:RNA polymerase Rpb2, domain 6|PF04561:RNA polymerase Rpb2, domain 2|PF04560:RNA polymerase Rpb2, domain 7|PF04563:RNA polymerase beta subunit
AT1G63690	0.464497	6.33141e-05	0.00102575	SPPL2	protein_coding	SIGNAL PEPTIDE PEPTIDASE-LIKE 2 && sp|Q8W469|SIPL2_ARATH Signal peptide peptidase-like 2 OS=Arabidopsis thaliana OX=3702 GN=SPPL2 PE=2 SV=1 && PF04258:Signal peptide peptidase|PF02225:PA domain
AT3G60670	0.464122	0.0212641	0.105974	AT3G60670	protein_coding	PLATZ transcription factor family protein && sp|Q1G3Q4|RITF1_ARATH Protein RGF1 INDUCIBLE TRANSCRIPTION FACTOR 1 OS=Arabidopsis thaliana OX=3702 GN=RITF1 PE=1 SV=1 && PF04640:PLATZ transcription factor
AT5G20960	0.463157	0.0257898	0.121211	AO1	protein_coding	aldehyde oxidase 1 && sp|Q7G193|ALDO1_ARATH Indole-3-acetaldehyde oxidase OS=Arabidopsis thaliana OX=3702 GN=AAO1 PE=1 SV=2 && PF01799:[2Fe-2S] binding domain|PF01315:Aldehyde oxidase and xanthine dehydrogenase, a/b hammerhead domain|PF00111:2Fe-2S iron-sulfur cluster binding domain|PF00941:FAD binding domain in molybdopterin dehydrogenase|PF03450:CO dehydrogenase flavoprotein C-terminal domain|P…
AT3G18610	0.462641	0.0247143	0.117725	NUC-L2	protein_coding	nucleolin like 2 && sp|Q1PEP5|NUCL2_ARATH Nucleolin 2 OS=Arabidopsis thaliana OX=3702 GN=NUCL2 PE=1 SV=1 && PF00076:RNA recognition motif. (a.k.a. RRM, RBD, or RNP domain)
AT5G26860	0.462551	0.000125193	0.00181482	LON1	protein_coding	lon protease 1 && sp|P93655|LONM1_ARATH Lon protease homolog 1, mitochondrial OS=Arabidopsis thaliana OX=3702 GN=LON1 PE=1 SV=2 && PF00004:ATPase family associated with various cellular activities (AAA)|PF02190:ATP-dependent protease La (LON) substrate-binding domain|PF05362:Lon protease (S16) C-terminal proteolytic domain
AT4G36080	0.462429	0.000412185	0.00491362	AT4G36080	protein_coding	phosphotransferases/inositol or phosphatidylinositol kinase && sp|Q9Y4A5|TRRAP_HUMAN Transformation/transcription domain-associated protein OS=Homo sapiens OX=9606 GN=TRRAP PE=1 SV=3 && PF02260:FATC domain|PF02259:FAT domain|PF00454:Phosphatidylinositol 3- and 4-kinase
AT3G52630	0.461389	0.0177656	0.092857	AT3G52630	protein_coding	Nucleic acid-binding%2C OB-fold-like protein && sp|Q9LXK1|RFA3A_ARATH Replication protein A 14 kDa subunit A OS=Arabidopsis thaliana OX=3702 GN=RPA3A PE=3 SV=1 && PF08661:Replication factor A protein 3
AT1G65500	0.461013	0.0143343	0.0795154	AT1G65500	protein_coding	transmembrane protein && - && -
AT1G26450	0.460096	0.0190143	0.0976446	AT1G26450	protein_coding	Carbohydrate-binding X8 domain superfamily protein && sp|Q9FZD0|CBX8D_ARATH Carbohydrate-binding X8 domain-containing protein OS=Arabidopsis thaliana OX=3702 GN=At1g26450 PE=2 SV=1 && PF07983:X8 domain
AT2G04865	0.459338	0.000333342	0.00411768	AT2G04865	protein_coding	Aminotransferase-like%2C plant mobile domain family protein && sp|F4IFD0|MAIL2_ARATH Protein MAIN-LIKE 2 OS=Arabidopsis thaliana OX=3702 GN=At2g04865 PE=1 SV=1 && PF10536:Plant mobile domain
AT5G06670	0.459315	0.00256647	0.0217112	AT5G06670	protein_coding	P-loop containing nucleoside triphosphate hydrolases superfamily protein && sp|F4K3X8|KN7L_ARATH Kinesin-like protein KIN-7L, chloroplastic OS=Arabidopsis thaliana OX=3702 GN=KIN7L PE=3 SV=2 && -
AT5G49410	0.459071	0.00916191	0.0576665	AT5G49410	protein_coding	thiamine-phosphate synthase && - && -
AT5G40010	0.459011	0.026272	0.122866	AATP1	protein_coding	AAA-ATPase 1 && sp|Q9FLD5|ASD_ARATH AAA-ATPase ASD, mitochondrial OS=Arabidopsis thaliana OX=3702 GN=AATP1 PE=1 SV=1 && PF14363:Domain associated at C-terminal with AAA|PF00004:ATPase family associated with various cellular activities (AAA)
AT3G28910	0.458958	0.00072701	0.0078767	MYB30	protein_coding	myb domain protein 30 && sp|Q9SCU7|MYB30_ARATH Transcription factor MYB30 OS=Arabidopsis thaliana OX=3702 GN=MYB30 PE=1 SV=1 && PF00249:Myb-like DNA-binding domain
AT2G02060	0.45853	0.0137658	0.0771228	AT2G02060	protein_coding	Homeodomain-like superfamily protein && sp|Q700D9|MYBF_ARATH Putative Myb family transcription factor At1g14600 OS=Arabidopsis thaliana OX=3702 GN=At1g14600 PE=2 SV=2 && PF00249:Myb-like DNA-binding domain
AT5G60970	0.458435	0.0023005	0.0199843	TCP5	protein_coding	TEOSINTE BRANCHED 1%2C cycloidea and PCF transcription factor 5 && sp|Q9FME3|TCP5_ARATH Transcription factor TCP5 OS=Arabidopsis thaliana OX=3702 GN=TCP5 PE=1 SV=1 && PF03634:TCP family transcription factor
AT3G53540	0.458222	0.000835585	0.0088188	TRM19	protein_coding	afadin && - && PF14309:Domain of unknown function (DUF4378)|PF12552:Protein of unknown function (DUF3741)|PF14383:DUF761-associated sequence motif
AT1G72240	0.457706	0.0206323	0.10387	AT1G72240	protein_coding	hypothetical protein && - && -
AT1G18910	0.457231	0.00211926	0.0187204	AT1G18910	protein_coding	zinc ion binding protein && sp|F4IDY5|BTSL1_ARATH Zinc finger protein BRUTUS-like At1g18910 OS=Arabidopsis thaliana OX=3702 GN=At1g18910 PE=2 SV=1 && PF05495:CHY zinc finger|PF01814:Hemerythrin HHE cation binding domain|PF14599:Zinc-ribbon|PF13639:Ring finger domain
AT5G02890	0.4572	0.0137716	0.0771254	AT5G02890	protein_coding	HXXXD-type acyl-transferase family protein && - && PF02458:Transferase family
AT2G33051	0.457016	0.0272312	0.126217	AT2G33051	lncRNA	other RNA && sp|O49328|RLP26_ARATH Receptor like protein 26 OS=Arabidopsis thaliana OX=3702 GN=RLP26 PE=2 SV=1 && PF13855:Leucine rich repeat
AT3G54970	0.456598	0.00353381	0.0278238	AT3G54970	protein_coding	D-aminoacid aminotransferase-like PLP-dependent enzymes superfamily protein && - && PF01063:Amino-transferase class IV
AT1G62300	0.456197	0.0223327	0.109748	WRKY6	protein_coding	WRKY family transcription factor && sp|Q9C519|WRKY6_ARATH WRKY transcription factor 6 OS=Arabidopsis thaliana OX=3702 GN=WRKY6 PE=1 SV=1 && PF03106:WRKY DNA -binding domain
AT2G43500	0.455668	0.00499943	0.0362995	AT2G43500	protein_coding	Plant regulator RWP-RK family protein && sp|O22864|NLP8_ARATH Protein NLP8 OS=Arabidopsis thaliana OX=3702 GN=NLP8 PE=2 SV=1 && PF02042:RWP-RK domain|PF00564:PB1 domain
AT4G19810	0.455406	0.0202891	0.102515	ChiC	protein_coding	Glycosyl hydrolase family protein with chitinase insertion domain-containing protein && sp|O81862|CHIC_ARATH Class V chitinase OS=Arabidopsis thaliana OX=3702 GN=ChiC PE=1 SV=1 && PF00704:Glycosyl hydrolases family 18
AT2G22570	0.454173	0.00129228	0.0127524	NIC1	protein_coding	nicotinamidase 1 && sp|Q8S8F9|NIC1_ARATH Nicotinamidase 1 OS=Arabidopsis thaliana OX=3702 GN=NIC1 PE=1 SV=1 && PF00857:Isochorismatase family
AT3G12710	0.453869	0.0159234	0.0857688	AT3G12710	protein_coding	DNA glycosylase superfamily protein && sp|P05100|3MG1_ECOLI DNA-3-methyladenine glycosylase 1 OS=Escherichia coli (strain K12) OX=83333 GN=tag PE=1 SV=1 && PF03352:Methyladenine glycosylase
AT3G54180	0.45349	0.0213413	0.106232	CDKB1%3B1	protein_coding	cyclin-dependent kinase B1%3B1 && sp|P25859|CKB11_ARATH Cyclin-dependent kinase B1-1 OS=Arabidopsis thaliana OX=3702 GN=CDKB1-1 PE=1 SV=2 && PF00069:Protein kinase domain
AT3G60900	0.452796	0.0267507	0.124545	FLA10	protein_coding	FASCICLIN-like arabinogalactan-protein 10 && sp|Q9LZX4|FLA10_ARATH Fasciclin-like arabinogalactan protein 10 OS=Arabidopsis thaliana OX=3702 GN=FLA10 PE=2 SV=1 && PF02469:Fasciclin domain
AT5G43270	0.452697	0.000572314	0.00642833	SPL2	protein_coding	squamosa promoter binding protein-like 2 && sp|Q9S840|SPL2_ARATH Squamosa promoter-binding-like protein 2 OS=Arabidopsis thaliana OX=3702 GN=SPL2 PE=2 SV=1 && PF03110:SBP domain
AT3G43862	0.452684	0.0228715	0.111474	AT3G43862	pseudogene	hypothetical protein && - && PF03078:ATHILA ORF-1 family
AT4G18372	0.452533	0.0128858	0.073721	AT4G18372	protein_coding	Small nuclear ribonucleoprotein family protein && - && PF01423:LSM domain
AT1G56140	0.451981	0.000289278	0.00365143	AT1G56140	protein_coding	Leucine-rich repeat transmembrane protein kinase && sp|C0LGH3|Y5614_ARATH Probable LRR receptor-like serine/threonine-protein kinase At1g56140 OS=Arabidopsis thaliana OX=3702 GN=At1g56140 PE=2 SV=2 && PF11721:Malectin domain|PF13855:Leucine rich repeat|PF07714:Protein tyrosine kinase
AT1G04920	0.451855	0.0178424	0.0931153	SPS3F	protein_coding	sucrose phosphate synthase 3F && sp|Q8RY24|SPSA3_ARATH Probable sucrose-phosphate synthase 3 OS=Arabidopsis thaliana OX=3702 GN=SPS3 PE=2 SV=1 && PF00534:Glycosyl transferases group 1|PF00862:Sucrose synthase|PF05116:Sucrose-6F-phosphate phosphohydrolase
AT2G21840	0.451153	0.0279869	0.128522	AT2G21840	protein_coding	Cysteine/Histidine-rich C1 domain family protein && - && PF03107:C1 domain
NA	0.451035	0.011292	0.0673034	rps3	protein_coding	cosRNA M73 && sp|Q95749|RT03_ARATH Ribosomal protein S3, mitochondrial OS=Arabidopsis thaliana OX=3702 GN=RPS3 PE=1 SV=3 && PF00189:Ribosomal protein S3, C-terminal domain
AT3G15095	0.450591	3.49659e-05	0.000613806	HCF243	protein_coding	Serine/Threonine-kinase pakA-like protein && - && -
AT2G26870	0.450204	0.00806798	0.0523815	NPC2	protein_coding	non-specific phospholipase C2 && sp|O81020|NPC2_ARATH Non-specific phospholipase C2 OS=Arabidopsis thaliana OX=3702 GN=NPC2 PE=2 SV=1 && PF04185:Phosphoesterase family
AT1G13110	0.44948	1.31894e-07	4.682e-06	CYP71B7	protein_coding	cytochrome P450%2C family 71 subfamily B%2C polypeptide 7 && sp|Q96514|C71B7_ARATH Cytochrome P450 71B7 OS=Arabidopsis thaliana OX=3702 GN=CYP71B7 PE=1 SV=1 && PF00067:Cytochrome P450
AT1G34210	0.449427	0.00136796	0.0132725	SERK2	protein_coding	somatic embryogenesis receptor-like kinase 2 && sp|Q9XIC7|SERK2_ARATH Somatic embryogenesis receptor kinase 2 OS=Arabidopsis thaliana OX=3702 GN=SERK2 PE=1 SV=1 && PF00069:Protein kinase domain|PF08263:Leucine rich repeat N-terminal domain
AT5G17350	0.449321	0.0278626	0.128143	AT5G17350	protein_coding	hypothetical protein && - && PF14009:Domain of unknown function (DUF4228)
AT4G27020	0.449237	0.00196792	0.017668	AT4G27020	protein_coding	inositol-1%2C4%2C5-trisphosphate 5-phosphatase && - && -
AT2G37470	0.44857	0.0046736	0.034463	AT2G37470	protein_coding	Histone superfamily protein && sp|Q9ZUS0|H2B4_ARATH Histone H2B.4 OS=Arabidopsis thaliana OX=3702 GN=At2g37470 PE=1 SV=3 && PF00125:Core histone H2A/H2B/H3/H4
AT1G68690	0.446347	0.0110255	0.0663061	PERK9	protein_coding	Protein kinase superfamily protein && sp|Q9SX31|PERK9_ARATH Proline-rich receptor-like protein kinase PERK9 OS=Arabidopsis thaliana OX=3702 GN=PERK9 PE=1 SV=1 && PF00069:Protein kinase domain
AT5G42450	0.446282	0.0162452	0.0869738	AT5G42450	protein_coding	Pentatricopeptide repeat (PPR) superfamily protein && sp|Q9FIH2|PP414_ARATH Pentatricopeptide repeat-containing protein At5g42450, mitochondrial OS=Arabidopsis thaliana OX=3702 GN=PCMP-E102 PE=2 SV=1 && PF13041:PPR repeat family
AT3G46080	0.44594	0.0178102	0.0929707	AT3G46080	protein_coding	C2H2-type zinc finger family protein && sp|Q9LX85|ZAT8_ARATH Zinc finger protein ZAT8 OS=Arabidopsis thaliana OX=3702 GN=ZAT8 PE=2 SV=1 && PF13912:C2H2-type zinc finger
NA	0.445839	0.025319	0.119648	ccmFC	protein_coding	cosRNA M34 && sp|P93286|CCMFC_ARATH Cytochrome c biogenesis CcmF C-terminal-like mitochondrial protein OS=Arabidopsis thaliana OX=3702 GN=CCMFC PE=1 SV=2 && PF16327:Cytochrome c-type biogenesis protein CcmF C-terminal
AT1G06620	0.445766	0.0227643	0.11116	AT1G06620	protein_coding	2-oxoglutarate (2OG) and Fe(II)-dependent oxygenase superfamily protein && sp|Q84MB3|ACCH1_ARATH 1-aminocyclopropane-1-carboxylate oxidase homolog 1 OS=Arabidopsis thaliana OX=3702 GN=At1g06620 PE=2 SV=1 && PF14226:non-haem dioxygenase in morphine synthesis N-terminal|PF03171:2OG-Fe(II) oxygenase superfamily
AT3G10010	0.445344	4.88775e-05	0.00081864	DML2	protein_coding	demeter-like 2 && sp|Q9SR66|DML2_ARATH DEMETER-like protein 2 OS=Arabidopsis thaliana OX=3702 GN=DML2 PE=3 SV=2 && PF15629:Permuted single zf-CXXC unit|PF15628:RRM in Demeter
AT3G19380	0.445042	0.00250734	0.0213062	PUB25	protein_coding	plant U-box 25 && sp|Q9LT79|PUB25_ARATH U-box domain-containing protein 25 OS=Arabidopsis thaliana OX=3702 GN=PUB25 PE=2 SV=1 && PF04564:U-box domain
AT1G69200	0.445012	0.00213639	0.018855	FLN2	protein_coding	fructokinase-like protein && sp|F4I0K2|SCKL2_ARATH Fructokinase-like 2, chloroplastic OS=Arabidopsis thaliana OX=3702 GN=FLN2 PE=1 SV=2 && PF00294:pfkB family carbohydrate kinase
AT4G33050	0.444686	0.0145873	0.080682	EDA39	protein_coding	calmodulin-binding family protein && sp|O82645|IQM1_ARATH IQ domain-containing protein IQM1 OS=Arabidopsis thaliana OX=3702 GN=IQM1 PE=1 SV=1 && -
AT3G20200	0.444607	0.0080657	0.0523815	AT3G20200	protein_coding	kinase with adenine nucleotide alpha hydrolases-like domain-containing protein && sp|Q8S8S7|PUB34_ARATH U-box domain-containing protein 34 OS=Arabidopsis thaliana OX=3702 GN=PUB34 PE=3 SV=1 && PF07714:Protein tyrosine kinase|PF00582:Universal stress protein family
AT5G10020	0.444558	0.000305878	0.00383769	AT5G10020	protein_coding	Leucine-rich receptor-like protein kinase family protein && sp|Q0WR59|Y5020_ARATH Probable inactive receptor kinase At5g10020 OS=Arabidopsis thaliana OX=3702 GN=At5g10020 PE=1 SV=2 && PF00069:Protein kinase domain|PF13855:Leucine rich repeat
AT1G31950	0.443948	0.0166579	0.0885103	AT1G31950	protein_coding	Terpenoid cyclases/Protein prenyltransferases superfamily protein && sp|Q9C6W6|TPS29_ARATH Terpenoid synthase 29 OS=Arabidopsis thaliana OX=3702 GN=TPS29 PE=2 SV=2 && PF01397:Terpene synthase, N-terminal domain|PF03936:Terpene synthase family, metal binding domain
AT3G03950	0.443699	4.334e-05	0.000740804	ECT1	protein_coding	evolutionarily conserved C-terminal region 1 && sp|Q3MK94|ECT1_ARATH YTH domain-containing protein ECT1 OS=Arabidopsis thaliana OX=3702 GN=ECT1 PE=1 SV=1 && PF04146:YT521-B-like domain
AT5G49390	0.443674	0.0111643	0.0668797	AT5G49390	protein_coding	serine/threonine-protein phosphatase 4 regulatory subunit-like protein && sp|Q4S6U8|PP4R3_TETNG Serine/threonine-protein phosphatase 4 regulatory subunit 3 OS=Tetraodon nigroviridis OX=99883 GN=smek1 PE=3 SV=1 && PF04802:Component of IIS longevity pathway SMK-1
AT5G48600	0.443132	0.00339474	0.0270151	SMC3	protein_coding	structural maintenance of chromosome 3 && sp|Q9FJL0|SMC4_ARATH Structural maintenance of chromosomes protein 4 OS=Arabidopsis thaliana OX=3702 GN=SMC4 PE=1 SV=1 && PF06470:SMC proteins Flexible Hinge Domain|PF02463:RecF/RecN/SMC N terminal domain
AT5G25150	0.442788	0.000250013	0.00323884	TAF5	protein_coding	TBP-associated factor 5 && sp|Q6S7B0|TAF5_ARATH Transcription initiation factor TFIID subunit 5 OS=Arabidopsis thaliana OX=3702 GN=TAF5 PE=1 SV=1 && PF04494:WD40 associated region in TFIID subunit, NTD2 domain|PF00400:WD domain, G-beta repeat
AT4G21400	0.442747	0.00186451	0.0169443	CRK28	protein_coding	cysteine-rich RLK (RECEPTOR-like protein kinase) 28 && sp|O65405|CRK28_ARATH Cysteine-rich receptor-like protein kinase 28 OS=Arabidopsis thaliana OX=3702 GN=CRK28 PE=3 SV=2 && PF01657:Salt stress response/antifungal|PF07714:Protein tyrosine kinase
AT1G14860	0.441977	0.0234682	0.113442	NUDT18	protein_coding	nudix hydrolase homolog 18 && sp|Q9LQU5|NUD18_ARATH Nudix hydrolase 18, mitochondrial OS=Arabidopsis thaliana OX=3702 GN=NUDT18 PE=2 SV=1 && PF00293:NUDIX domain
AT1G78180	0.441977	0.00134275	0.013089	AT1G78180	protein_coding	Mitochondrial substrate carrier family protein && sp|Q9C9R4|BRTL2_ARATH Probable mitochondrial adenine nucleotide transporter BTL2 OS=Arabidopsis thaliana OX=3702 GN=At1g78180 PE=2 SV=1 && PF00153:Mitochondrial carrier protein
AT4G38010	0.441885	0.0112445	0.0671185	AT4G38010	protein_coding	Pentatricopeptide repeat (PPR-like) superfamily protein && sp|Q9SZK1|PP355_ARATH Pentatricopeptide repeat-containing protein At4g38010 OS=Arabidopsis thaliana OX=3702 GN=PCMP-E45 PE=3 SV=1 && PF13041:PPR repeat family|PF12854:PPR repeat
AT3G58820	0.441857	0.00702511	0.0470722	AT3G58820	protein_coding	F-box/RNI-like superfamily protein && sp|Q9LXS0|FB206_ARATH Putative F-box protein At3g58820 OS=Arabidopsis thaliana OX=3702 GN=At3g58820 PE=4 SV=1 && PF00646:F-box domain
AT5G23405	0.441339	0.0060027	0.041748	AT5G23405	protein_coding	HMG-box (high mobility group) DNA-binding family protein && sp|Q941D1|HMG12_ARATH High mobility group B protein 12 OS=Arabidopsis thaliana OX=3702 GN=HMGB12 PE=2 SV=1 && PF00505:HMG (high mobility group) box
AT1G15110	0.44087	0.00980617	0.0605485	PSS1	protein_coding	phosphatidyl serine synthase family protein && sp|F4HXY7|PSS1_ARATH CDP-diacylglycerol--serine O-phosphatidyltransferase 1 OS=Arabidopsis thaliana OX=3702 GN=PSS1 PE=1 SV=1 && PF03034:Phosphatidyl serine synthase
AT3G23890	0.44026	0.00975352	0.0603129	TOPII	protein_coding	topoisomerase II && sp|P30182|TOP2_ARATH DNA topoisomerase 2 OS=Arabidopsis thaliana OX=3702 GN=TOP2 PE=2 SV=2 && PF00204:DNA gyrase B|PF01751:Toprim domain|PF16898:C-terminal associated domain of TOPRIM|PF00521:DNA gyrase/topoisomerase IV, subunit A|PF02518:Histidine kinase-, DNA gyrase B-, and HSP90-like ATPase
AT1G17510	0.439831	0.00299142	0.0244796	AT1G17510	protein_coding	hypothetical protein && - && -
AT4G18470	0.43967	0.0204895	0.103302	SNI1	protein_coding	negative regulator of systemic acquired resistance (SNI1) && sp|Q9SWA6|SNI1_ARATH Negative regulator of systemic acquired resistance SNI1 OS=Arabidopsis thaliana OX=3702 GN=SNI1 PE=1 SV=1 && -
AT2G41550	0.439381	0.0198708	0.100892	AT2G41550	protein_coding	Rho termination factor && - && PF07498:Rho termination factor, N-terminal domain
AT1G32930	0.439263	0.021511	0.106974	AT1G32930	protein_coding	Galactosyltransferase family protein && sp|Q9MAP8|B3GT6_ARATH Beta-1,6-galactosyltransferase GALT31A OS=Arabidopsis thaliana OX=3702 GN=GALT31A PE=1 SV=1 && PF13334:Domain of unknown function (DUF4094)|PF01762:Galactosyltransferase
AT3G04450	0.438785	0.00973233	0.0602356	AT3G04450	protein_coding	Homeodomain-like superfamily protein && sp|F4J3P7|PHLD_ARATH Myb family transcription factor PHL13 OS=Arabidopsis thaliana OX=3702 GN=PHL13 PE=2 SV=1 && PF14379:MYB-CC type transfactor, LHEQLE motif|PF00249:Myb-like DNA-binding domain
AT4G17790	0.438495	0.00631945	0.0434426	AT4G17790	protein_coding	SNARE associated Golgi protein family && sp|Q8L586|Y4958_ARATH Uncharacterized membrane protein At4g09580 OS=Arabidopsis thaliana OX=3702 GN=At4g09580 PE=1 SV=1 && PF09335:SNARE associated Golgi protein
AT1G52790	0.438436	0.0297157	0.134088	AT1G52790	protein_coding	2-oxoglutarate (2OG) and Fe(II)-dependent oxygenase superfamily protein && sp|Q945B6|AOP1L_ARATH Probable 2-oxoglutarate-dependent dioxygenase AOP1.2 OS=Arabidopsis thaliana OX=3702 GN=AOP1.2 PE=2 SV=1 && PF03171:2OG-Fe(II) oxygenase superfamily|PF14226:non-haem dioxygenase in morphine synthesis N-terminal
AT1G18450	0.438388	0.000193385	0.00260882	ARP4	protein_coding	actin-related protein 4 && sp|Q84M92|ARP4_ARATH Actin-related protein 4 OS=Arabidopsis thaliana OX=3702 GN=ARP4 PE=1 SV=1 && PF00022:Actin
AT5G62230	0.437716	0.0295141	0.133375	ERL1	protein_coding	ERECTA-like 1 && sp|C0LGW6|ERL1_ARATH LRR receptor-like serine/threonine-protein kinase ERL1 OS=Arabidopsis thaliana OX=3702 GN=ERL1 PE=1 SV=1 && PF13855:Leucine rich repeat|PF00069:Protein kinase domain|PF08263:Leucine rich repeat N-terminal domain
AT2G42330	0.43767	0.000498214	0.00573222	AT2G42330	protein_coding	GC-rich sequence DNA-binding factor-like protein with Tuftelin interacting domain-containing protein && sp|Q9SLC6|STIP2_ARATH Septin and tuftelin-interacting protein 1 homolog 2 OS=Arabidopsis thaliana OX=3702 GN=STIPL2 PE=2 SV=1 && PF07842:GC-rich sequence DNA-binding factor-like protein|PF01585:G-patch domain|PF12457:Tuftelin interacting protein N terminal
AT3G01015	0.437308	0.0216473	0.107344	AT3G01015	protein_coding	TPX2 (targeting protein for Xklp2) protein family && sp|F4I2H7|TPX2_ARATH Protein TPX2 OS=Arabidopsis thaliana OX=3702 GN=TPX2 PE=1 SV=1 && PF06886:Targeting protein for Xklp2 (TPX2)
AT5G25620	0.437258	0.00772534	0.0506788	YUC6	protein_coding	Flavin-binding monooxygenase family protein && sp|Q8VZ59|YUC6_ARATH Indole-3-pyruvate monooxygenase YUCCA6 OS=Arabidopsis thaliana OX=3702 GN=YUC6 PE=1 SV=1 && PF00743:Flavin-binding monooxygenase-like
AT1G76965	0.43631	0.0265751	0.123909	AT1G76965	protein_coding	hypothetical protein && - && -
AT1G25550	0.435906	0.000983643	0.0100648	AT1G25550	protein_coding	myb-like transcription factor family protein && sp|Q9FPE8|HHO3_ARATH Transcription factor HHO3 OS=Arabidopsis thaliana OX=3702 GN=HHO3 PE=1 SV=1 && -
AT1G66230	0.435233	0.0090163	0.0570602	MYB20	protein_coding	myb domain protein 20 && sp|Q9C7U7|MYB20_ARATH Transcription factor MYB20 OS=Arabidopsis thaliana OX=3702 GN=MYB20 PE=2 SV=1 && PF00249:Myb-like DNA-binding domain
AT5G21970	0.435169	0.00611789	0.0423365	AT5G21970	protein_coding	Ubiquitin carboxyl-terminal hydrolase family protein && sp|A0MFS5|WTF1_ARATH Protein WHAT'S THIS FACTOR 1 homolog, chloroplastic OS=Arabidopsis thaliana OX=3702 GN=At4g01037 PE=3 SV=1 && PF11955:Plant organelle RNA recognition domain
AT1G70290	0.435106	0.000223781	0.00295373	TPS8	protein_coding	trehalose-6-phosphatase synthase S8 && sp|Q0WUI9|TPS8_ARATH Probable alpha,alpha-trehalose-phosphate synthase [UDP-forming] 8 OS=Arabidopsis thaliana OX=3702 GN=TPS8 PE=2 SV=1 && PF00982:Glycosyltransferase family 20|PF02358:Trehalose-phosphatase
AT2G16850	0.434166	0.00720103	0.0479653	PIP2%3B8	protein_coding	plasma membrane intrinsic protein 2%3B8 && sp|Q9ZVX8|PIP28_ARATH Probable aquaporin PIP2-8 OS=Arabidopsis thaliana OX=3702 GN=PIP2-8 PE=1 SV=1 && PF00230:Major intrinsic protein
AT5G54980	0.433882	0.00505541	0.0366293	AT5G54980	protein_coding	Uncharacterized protein family (UPF0497) && sp|Q9FFT2|CSPLX_ARATH CASP-like protein 2D1 OS=Arabidopsis thaliana OX=3702 GN=At5g54980 PE=2 SV=1 && PF04535:Domain of unknown function (DUF588)
AT4G29360	0.433654	0.00870114	0.0555266	AT4G29360	protein_coding	O-Glycosyl hydrolases family 17 protein && sp|Q8VYE5|E1312_ARATH Glucan endo-1,3-beta-glucosidase 12 OS=Arabidopsis thaliana OX=3702 GN=At4g29360 PE=2 SV=1 && PF00332:Glycosyl hydrolases family 17|PF07983:X8 domain
AT3G49320	0.433613	0.013975	0.0780424	AT3G49320	protein_coding	Metal-dependent protein hydrolase && sp|Q9JK81|MYG1_MOUSE MYG1 exonuclease OS=Mus musculus OX=10090 GN=Myg1 PE=1 SV=1 && PF03690:Uncharacterised protein family (UPF0160)
AT2G33060	0.433447	0.0113293	0.0674737	RLP27	protein_coding	receptor like protein 27 && sp|F4IUU1|RLP27_ARATH Receptor like protein 27 OS=Arabidopsis thaliana OX=3702 GN=RLP27 PE=2 SV=1 && PF13855:Leucine rich repeat|PF12799:Leucine Rich repeats (2 copies)
AT5G66170	0.433434	0.020725	0.104136	STR18	protein_coding	sulfurtransferase 18 && sp|Q9FKW8|STR18_ARATH Thiosulfate sulfurtransferase 18 OS=Arabidopsis thaliana OX=3702 GN=STR18 PE=1 SV=1 && PF00581:Rhodanese-like domain
AT1G27960	0.432045	0.0110448	0.0663643	ECT9	protein_coding	evolutionarily conserved C-terminal region 9 && sp|Q9LJE5|ECT2_ARATH YTH domain-containing protein ECT2 OS=Arabidopsis thaliana OX=3702 GN=ECT2 PE=1 SV=1 && -
AT1G07820	0.431287	0.00192186	0.0173518	AT1G07820	protein_coding	Histone superfamily protein && sp|P62785|H41_WHEAT Histone H4 variant TH011 OS=Triticum aestivum OX=4565 PE=3 SV=2 && PF15511:Centromere kinetochore component CENP-T histone fold
AT4G29380	0.43127	0.000156671	0.00218652	VPS15	protein_coding	protein kinase family protein / WD-40 repeat family protein && sp|Q9M0E5|VPS15_ARATH Serine/threonine-protein kinase VPS15 OS=Arabidopsis thaliana OX=3702 GN=VPS15 PE=1 SV=1 && PF00400:WD domain, G-beta repeat|PF00069:Protein kinase domain
AT5G46050	0.430422	0.0298354	0.134395	PTR3	protein_coding	peptide transporter 3 && sp|Q9FNL7|PTR3_ARATH Protein NRT1/ PTR FAMILY 5.2 OS=Arabidopsis thaliana OX=3702 GN=NPF5.2 PE=2 SV=1 && PF00854:POT family
AT5G07660	0.430322	0.0140982	0.0786038	SMC6A	protein_coding	structural maintenance of chromosomes 6A && sp|Q9FLR5|SMC6A_ARATH Structural maintenance of chromosomes protein 6A OS=Arabidopsis thaliana OX=3702 GN=SMC6A PE=2 SV=1 && PF02463:RecF/RecN/SMC N terminal domain
AT1G31120	0.430236	0.00149932	0.0142675	KUP10	protein_coding	K+ uptake permease 10 && sp|Q9SA05|POT10_ARATH Potassium transporter 10 OS=Arabidopsis thaliana OX=3702 GN=POT10 PE=2 SV=2 && PF02705:K+ potassium transporter
AT5G56747	0.430016	0.00690397	0.0464627	AT5G56747	pseudogene	hypothetical protein && - && PF03732:Retrotransposon gag protein|PF14244:gag-polypeptide of LTR copia-type
AT1G16250	0.429551	0.00458924	0.0339532	AT1G16250	protein_coding	Galactose oxidase/kelch repeat superfamily protein && sp|Q0WW40|FBK5_ARATH F-box/kelch-repeat protein At1g16250 OS=Arabidopsis thaliana OX=3702 GN=At1g16250 PE=2 SV=1 && PF01344:Kelch motif
AT3G27350	0.429168	0.00917341	0.0576949	AT3G27350	protein_coding	transcriptional regulator ATRX-like protein && sp|Q67Y69|WDL7_ARATH Protein WVD2-like 7 OS=Arabidopsis thaliana OX=3702 GN=WDL7 PE=2 SV=1 && -
AT5G49290	0.428936	0.013751	0.077071	RLP56	protein_coding	receptor like protein 56 && sp|F4K4T3|RLP56_ARATH Receptor-like protein 56 OS=Arabidopsis thaliana OX=3702 GN=RLP56 PE=2 SV=2 && PF12799:Leucine Rich repeats (2 copies)|PF08263:Leucine rich repeat N-terminal domain|PF13855:Leucine rich repeat
AT5G02515	0.428634	0.00615479	0.0424791	AT5G02515	lncRNA	other RNA && - && -
AT1G10610	0.428609	0.00390554	0.0300566	AT1G10610	protein_coding	basic helix-loop-helix (bHLH) DNA-binding superfamily protein && sp|Q0WNR2|BH090_ARATH Transcription factor bHLH90 OS=Arabidopsis thaliana OX=3702 GN=BHLH90 PE=1 SV=1 && PF14215:bHLH-MYC and R2R3-MYB transcription factors N-terminal|PF00010:Helix-loop-helix DNA-binding domain
AT1G17930	0.42764	0.00238155	0.0204969	AT1G17930	protein_coding	Aminotransferase-like%2C plant mobile domain family protein && sp|Q9LMT7|MAIN_ARATH Protein MAINTENANCE OF MERISTEMS OS=Arabidopsis thaliana OX=3702 GN=MAIN PE=1 SV=1 && PF10536:Plant mobile domain
AT1G21520	0.427224	0.00636527	0.0436998	AT1G21520	protein_coding	hypothetical protein && - && -
AT2G34710	0.426911	0.000136398	0.00194339	PHB	protein_coding	Homeobox-leucine zipper family protein / lipid-binding START domain-containing protein && sp|O04291|ATB14_ARATH Homeobox-leucine zipper protein ATHB-14 OS=Arabidopsis thaliana OX=3702 GN=ATHB-14 PE=1 SV=1 && PF01852:START domain|PF00046:Homeodomain|PF08670:MEKHLA domain
AT3G10390	0.426902	0.000502288	0.00576316	FLD	protein_coding	protein FLOWERING locus D-like protein && sp|Q9CAE3|FLD_ARATH Protein FLOWERING LOCUS D OS=Arabidopsis thaliana OX=3702 GN=FLD PE=1 SV=1 && PF04433:SWIRM domain|PF01593:Flavin containing amine oxidoreductase
AT1G67000	0.426754	0.00539281	0.0384314	AT1G67000	protein_coding	Protein kinase superfamily protein && sp|Q3ECH2|LRL28_ARATH LEAF RUST 10 DISEASE-RESISTANCE LOCUS RECEPTOR-LIKE PROTEIN KINASE-like 2.8 OS=Arabidopsis thaliana OX=3702 GN=LRK10L-2.8 PE=2 SV=2 && PF07714:Protein tyrosine kinase|PF14380:Wall-associated receptor kinase C-terminal|PF13947:Wall-associated receptor kinase galacturonan-binding
AT4G18360	0.426542	0.0303526	0.135871	GOX3	protein_coding	Aldolase-type TIM barrel family protein && sp|O49506|GLO5_ARATH Peroxisomal (S)-2-hydroxy-acid oxidase GLO5 OS=Arabidopsis thaliana OX=3702 GN=GLO5 PE=1 SV=1 && PF01070:FMN-dependent dehydrogenase
AT3G49840	0.42605	0.00590696	0.0412061	AT3G49840	protein_coding	transmembrane protein (DUF2215) && - && PF10225:NEMP family
AT5G18630	0.425517	0.000915194	0.00947157	AT5G18630	protein_coding	alpha/beta-Hydrolases superfamily protein && sp|P19515|LIP_RHIMI Lipase OS=Rhizomucor miehei OX=4839 PE=1 SV=2 && PF01764:Lipase (class 3)
AT5G24240	0.425445	0.0297637	0.134217	AT5G24240	protein_coding	phosphatidylinositol 4-kinase gamma-like protein && sp|Q9FNF8|P4KG3_ARATH Phosphatidylinositol 4-kinase gamma 3 OS=Arabidopsis thaliana OX=3702 GN=PI4KG3 PE=2 SV=1 && PF00454:Phosphatidylinositol 3- and 4-kinase|PF00240:Ubiquitin family
AT1G27290	0.425417	9.66856e-05	0.00146045	AT1G27290	protein_coding	transmembrane protein && - && -
AT1G09070	0.425302	0.000413271	0.00492093	SRC2	protein_coding	soybean gene regulated by cold-2 && sp|O04023|SRC2_ARATH Protein SRC2 homolog OS=Arabidopsis thaliana OX=3702 GN=SRC2 PE=1 SV=1 && PF00168:C2 domain
AT1G32090	0.425198	0.00284715	0.023568	AT1G32090	protein_coding	early-responsive to dehydration stress protein (ERD4) && sp|Q9FVQ5|CSCL1_ARATH CSC1-like protein At1g32090 OS=Arabidopsis thaliana OX=3702 GN=At1g32090 PE=1 SV=1 && PF14703:Cytosolic domain of 10TM putative phosphate transporter|PF13967:Late exocytosis, associated with Golgi transport|PF02714:Calcium-dependent channel, 7TM region, putative phosphate
AT5G13700	0.425145	0.0316736	0.139622	PAO1	protein_coding	polyamine oxidase 1 && sp|Q9FNA2|PAO1_ARATH Polyamine oxidase 1 OS=Arabidopsis thaliana OX=3702 GN=PAO1 PE=1 SV=1 && PF01593:Flavin containing amine oxidoreductase
AT5G51630	0.424401	0.00385394	0.0297885	AT5G51630	protein_coding	Disease resistance protein (TIR-NBS-LRR class) family && sp|F4JNB7|RPP5_ARATH Disease resistance protein RPP5 OS=Arabidopsis thaliana OX=3702 GN=RPP5 PE=1 SV=1 && -
AT4G31230	0.423489	0.0281548	0.128933	AT4G31230	protein_coding	kinase with adenine nucleotide alpha hydrolases-like domain-containing protein && sp|Q9FKG6|PUB52_ARATH U-box domain-containing protein 52 OS=Arabidopsis thaliana OX=3702 GN=PUB52 PE=2 SV=1 && PF00582:Universal stress protein family|PF00069:Protein kinase domain
AT4G03205	0.423346	0.00235879	0.02036	hemf2	protein_coding	Coproporphyrinogen III oxidase && sp|Q93Z96|HEM62_ARATH Coproporphyrinogen-III oxidase 2, chloroplastic OS=Arabidopsis thaliana OX=3702 GN=CPX2 PE=2 SV=1 && PF01218:Coproporphyrinogen III oxidase
AT1G67850	0.422546	0.00221514	0.0193692	AT1G67850	protein_coding	lysine ketoglutarate reductase trans-splicing protein (DUF707) && - && PF05212:Protein of unknown function (DUF707)
AT5G67360	0.422395	2.47279e-05	0.000460099	ARA12	protein_coding	Subtilase family protein && sp|O65351|SBT17_ARATH Subtilisin-like protease SBT1.7 OS=Arabidopsis thaliana OX=3702 GN=SBT1.7 PE=1 SV=1 && PF00082:Subtilase family|PF17766:Fibronectin type-III domain|PF02225:PA domain|PF05922:Peptidase inhibitor I9
AT4G04595	0.422227	0.0220261	0.10855	AT4G04595	misc_RNA	uncharacterized misc_RNA && - && -
AT1G80610	0.421934	0.0030839	0.0250102	AT1G80610	protein_coding	hypothetical protein && - && -
AT2G36840	0.421501	0.010585	0.0642778	ACR10	protein_coding	ACT-like superfamily protein && sp|Q9SJM1|ACR10_ARATH ACT domain-containing protein ACR10 OS=Arabidopsis thaliana OX=3702 GN=ACR10 PE=2 SV=1 && PF01842:ACT domain
AT4G25720	0.421231	0.0017971	0.0165121	QC	protein_coding	glutaminyl cyclase && sp|Q84WV9|QPCT_ARATH Glutaminyl-peptide cyclotransferase OS=Arabidopsis thaliana OX=3702 GN=QCT PE=1 SV=1 && PF05096:Glutamine cyclotransferase
AT3G07290	0.420982	0.0235025	0.113513	AT3G07290	protein_coding	Pentatricopeptide repeat (PPR) superfamily protein && sp|Q9SFV9|PP218_ARATH Pentatricopeptide repeat-containing protein At3g07290, mitochondrial OS=Arabidopsis thaliana OX=3702 GN=At3g07290 PE=2 SV=1 && PF12854:PPR repeat|PF13041:PPR repeat family
AT1G76930	0.420538	0.0303348	0.13585	EXT4	protein_coding	extensin 4 && - && -
AT5G61460	0.420496	0.00613114	0.042371	MIM	protein_coding	P-loop containing nucleoside triphosphate hydrolases superfamily protein && sp|Q9FII7|SMC6B_ARATH Structural maintenance of chromosomes protein 6B OS=Arabidopsis thaliana OX=3702 GN=SMC6B PE=2 SV=1 && PF13476:AAA domain
AT1G10865	0.420157	0.00668047	0.04534	AT1G10865	protein_coding	cytochrome C oxidase assembly factor && - && -
AT5G45110	0.419447	0.00476122	0.0349357	NPR3	protein_coding	NPR1-like protein 3 && sp|Q8L746|NPR3_ARATH Regulatory protein NPR3 OS=Arabidopsis thaliana OX=3702 GN=NPR3 PE=1 SV=1 && -
AT3G54000	0.419348	0.0237541	0.114303	AT3G54000	protein_coding	TIP41-like protein && - && -
AT2G31400	0.419001	6.43586e-07	1.92079e-05	GUN1	protein_coding	s uncoupled 1 && sp|Q9SIC9|PP178_ARATH Pentatricopeptide repeat-containing protein At2g31400, chloroplastic OS=Arabidopsis thaliana OX=3702 GN=At2g31400 PE=2 SV=1 && PF13812:Pentatricopeptide repeat domain|PF13041:PPR repeat family|PF01535:PPR repeat
AT2G32090	0.418833	0.000845651	0.00889794	AT2G32090	protein_coding	Lactoylglutathione lyase / glyoxalase I family protein && - && PF00903:Glyoxalase/Bleomycin resistance protein/Dioxygenase superfamily
AT3G59310	0.418784	0.00198414	0.0177682	AT3G59310	protein_coding	solute carrier family 35 protein (DUF914) && sp|Q7TML3|S35F2_MOUSE Solute carrier family 35 member F2 OS=Mus musculus OX=10090 GN=Slc35f2 PE=1 SV=2 && PF06027:Solute carrier family 35
NA	0.41869	0.0307639	0.13724	SADHU3-2	pseudogene	hypothetical protein && - && -
AT3G14740	0.417743	0.0199318	0.101152	AT3G14740	protein_coding	RING/FYVE/PHD zinc finger superfamily protein && sp|P55201|BRPF1_HUMAN Peregrin OS=Homo sapiens OX=9606 GN=BRPF1 PE=1 SV=2 && PF13832:PHD-zinc-finger like domain|PF00628:PHD-finger
AT3G25020	0.417554	0.0058944	0.0411875	RLP42	protein_coding	receptor like protein 42 && sp|Q9LJS0|RLP42_ARATH Receptor-like protein 42 OS=Arabidopsis thaliana OX=3702 GN=RLP42 PE=1 SV=1 && PF13855:Leucine rich repeat
AT1G28250	0.417298	0.00131403	0.0128934	AT1G28250	protein_coding	transmembrane protein && - && -
AT4G30560	0.417194	0.00327421	0.0262568	CNGC9	protein_coding	cyclic nucleotide gated channel 9 && sp|Q9M0A4|CNGC9_ARATH Putative cyclic nucleotide-gated ion channel 9 OS=Arabidopsis thaliana OX=3702 GN=CNGC9 PE=3 SV=1 && PF00027:Cyclic nucleotide-binding domain|PF00520:Ion transport protein
AT3G57570	0.417136	0.000645283	0.00713239	AT3G57570	protein_coding	ARM repeat superfamily protein && - && -
AT2G34580	0.417052	0.0330326	0.143792	AT2G34580	protein_coding	cytomegalovirus UL139 protein && - && PF12507:Human Cytomegalovirus UL139 protein
AT1G63245	0.416233	0.0310601	0.138089	CLE14	protein_coding	CLAVATA3/ESR-RELATED 14 && sp|Q3ECJ5|CLE14_ARATH CLAVATA3/ESR (CLE)-related protein 14 OS=Arabidopsis thaliana OX=3702 GN=CLE14 PE=1 SV=1 && -
AT4G27370	0.416064	0.00848452	0.0544236	VIIIB	protein_coding	P-loop containing nucleoside triphosphate hydrolases superfamily protein && sp|F4JIU4|MYO4_ARATH Myosin-4 OS=Arabidopsis thaliana OX=3702 GN=VIII-B PE=3 SV=1 && PF00063:Myosin head (motor domain)
AT2G37750	0.41547	0.0209155	0.104688	AT2G37750	protein_coding	hypothetical protein && - && -
AT4G28460	0.41542	0.0271168	0.125827	AT4G28460	protein_coding	transmembrane protein && sp|Q1PE40|PIP1_ARATH PAMP-induced secreted peptide 1 OS=Arabidopsis thaliana OX=3702 GN=PIP1 PE=1 SV=1 && -
AT5G22270	0.414934	0.0005649	0.00635879	AT5G22270	protein_coding	hypothetical protein && sp|Q9FMS4|SIED1_ARATH Protein salt-induced and EIN3/EIL1-dependent 1 OS=Arabidopsis thaliana OX=3702 GN=SIED1 PE=1 SV=1 && -
AT1G64530	0.414557	0.00373923	0.0291324	AT1G64530	protein_coding	Plant regulator RWP-RK family protein && sp|Q8RWY4|NLP6_ARATH Protein NLP6 OS=Arabidopsis thaliana OX=3702 GN=NLP6 PE=2 SV=2 && PF02042:RWP-RK domain|PF00564:PB1 domain
AT1G19050	0.41417	0.00564347	0.0398626	ARR7	protein_coding	response regulator 7 && sp|Q9ZWS7|ARR7_ARATH Two-component response regulator ARR7 OS=Arabidopsis thaliana OX=3702 GN=ARR7 PE=1 SV=1 && PF00072:Response regulator receiver domain
AT4G30100	0.413933	3.28144e-05	0.000580941	AT4G30100	protein_coding	P-loop containing nucleoside triphosphate hydrolases superfamily protein && sp|Q00416|SEN1_YEAST Helicase SEN1 OS=Saccharomyces cerevisiae (strain ATCC 204508 / S288c) OX=559292 GN=SEN1 PE=1 SV=2 && PF13087:AAA domain|PF13086:AAA domain
AT5G33300	0.413811	0.031256	0.138603	AT5G33300	protein_coding	chromosome-associated kinesin-like protein && sp|F4K0J3|KN4C_ARATH Kinesin-like protein KIN-4C OS=Arabidopsis thaliana OX=3702 GN=KIN4C PE=2 SV=2 && -
AT4G08615	0.41362	0.0316157	0.139499	AT4G08615	snoRNA	other RNA && - && -
AT1G04030	0.413082	0.014262	0.0792199	AT1G04030	protein_coding	eisosome protein && sp|F4IDQ5|JASON_ARATH Protein JASON OS=Arabidopsis thaliana OX=3702 GN=JASON PE=2 SV=1 && -
AT1G29290	0.412607	0.0337761	0.146103	AT1G29290	protein_coding	B-cell lymphoma 6 protein && sp|Q52K95|PCP14_ARATH Precursor of CEP14 OS=Arabidopsis thaliana OX=3702 GN=CEP14 PE=2 SV=1 && -
AT2G17780	0.412462	0.00409638	0.0310769	MCA2	protein_coding	PLAC8 family protein && sp|Q3EBY6|MCAC2_ARATH Protein MID1-COMPLEMENTING ACTIVITY 2 OS=Arabidopsis thaliana OX=3702 GN=MCA2 PE=2 SV=1 && PF04749:PLAC8 family
AT2G37770	0.41187	0.0308071	0.137345	ChlAKR	protein_coding	NAD(P)-linked oxidoreductase superfamily protein && sp|Q0PGJ6|AKRC9_ARATH NADPH-dependent aldo-keto reductase, chloroplastic OS=Arabidopsis thaliana OX=3702 GN=AKR4C9 PE=1 SV=1 && PF00248:Aldo/keto reductase family
AT5G14840	0.411681	0.00858489	0.0549317	AT5G14840	transcribed_pseudogene	pseudogene of hypothetical protein~AT5G14840.1 && - && -
AT3G01180	0.411633	0.000743476	0.00801752	SS2	protein_coding	starch synthase 2 && sp|Q9MAC8|SSY2_ARATH Starch synthase 2, chloroplastic/amyloplastic OS=Arabidopsis thaliana OX=3702 GN=SS2 PE=1 SV=1 && PF08323:Starch synthase catalytic domain|PF00534:Glycosyl transferases group 1
AT5G20270	0.411188	0.0127257	0.0730665	HHP1	protein_coding	heptahelical transmembrane protein1 && sp|Q93ZH9|HHP1_ARATH Heptahelical transmembrane protein 1 OS=Arabidopsis thaliana OX=3702 GN=HHP1 PE=1 SV=1 && PF03006:Haemolysin-III related
AT2G39450	0.411181	0.0016706	0.015542	MTP11	protein_coding	Cation efflux family protein && sp|O80632|MTP11_ARATH Metal tolerance protein 11 OS=Arabidopsis thaliana OX=3702 GN=MTP11 PE=2 SV=1 && PF01545:Cation efflux family|PF16916:Dimerisation domain of Zinc Transporter
AT5G02520	0.410978	0.0240106	0.115244	AT5G02520	protein_coding	dentin sialophosphoprotein-like protein && sp|F4KCE9|KNL2_ARATH Kinetochore-associated protein KNL-2 homolog OS=Arabidopsis thaliana OX=3702 GN=KNL2 PE=1 SV=1 && PF09133:SANTA (SANT Associated)
AT5G47070	0.410924	0.00261654	0.0219828	AT5G47070	protein_coding	Protein kinase superfamily protein && sp|Q9LTC0|PBL19_ARATH Probable serine/threonine-protein kinase PBL19 OS=Arabidopsis thaliana OX=3702 GN=PBL19 PE=1 SV=1 && PF07714:Protein tyrosine kinase
AT1G07745	0.410917	0.00756525	0.0498961	RAD51D	protein_coding	DNA repair RAD51-like protein && sp|Q9LQQ2|RA51D_ARATH DNA repair protein RAD51 homolog 4 OS=Arabidopsis thaliana OX=3702 GN=RAD51D PE=2 SV=2 && PF08423:Rad51
AT3G61580	0.410699	0.000216151	0.00286576	SLD1	protein_coding	Fatty acid/sphingolipid desaturase && sp|Q9ZRP7|SLD1_ARATH Delta(8)-fatty-acid desaturase 1 OS=Arabidopsis thaliana OX=3702 GN=SLD1 PE=1 SV=1 && PF00173:Cytochrome b5-like Heme/Steroid binding domain|PF00487:Fatty acid desaturase
AT1G14720	0.4106	0.000325722	0.00404276	XTH28	protein_coding	xyloglucan endotransglucosylase/hydrolase 28 && sp|Q38909|XTH28_ARATH Probable xyloglucan endotransglucosylase/hydrolase protein 28 OS=Arabidopsis thaliana OX=3702 GN=XTH28 PE=2 SV=1 && PF00722:Glycosyl hydrolases family 16|PF06955:Xyloglucan endo-transglycosylase (XET) C-terminus
AT1G49500	0.410171	2.31985e-05	0.000433191	AT1G49500	protein_coding	transcription initiation factor TFIID subunit 1b-like protein && - && -
AT3G14550	0.410154	0.0279712	0.128502	GGPS3	protein_coding	geranylgeranyl pyrophosphate synthase 3 && sp|Q9LUD9|GGPP3_ARATH Geranylgeranyl pyrophosphate synthase 3, chloroplastic OS=Arabidopsis thaliana OX=3702 GN=GGPP3 PE=1 SV=1 && PF00348:Polyprenyl synthetase
AT5G10400	0.409579	0.014842	0.0818081	AT5G10400	protein_coding	Histone superfamily protein && sp|P59226|H32_ARATH Histone H3.2 OS=Arabidopsis thaliana OX=3702 GN=HTR2 PE=1 SV=2 && PF00125:Core histone H2A/H2B/H3/H4
AT4G38320	0.409562	0.00291499	0.0239864	HHP5	protein_coding	heptahelical protein 5 && sp|Q9SVF3|HPP5_ARATH Heptahelical transmembrane protein 5 OS=Arabidopsis thaliana OX=3702 GN=HHP5 PE=2 SV=1 && PF03006:Haemolysin-III related
AT2G01850	0.40928	0.000211878	0.00281629	EXGT-A3	protein_coding	endoxyloglucan transferase A3 && sp|Q8LDS2|XTH27_ARATH Probable xyloglucan endotransglucosylase/hydrolase protein 27 OS=Arabidopsis thaliana OX=3702 GN=XTH27 PE=2 SV=2 && PF00722:Glycosyl hydrolases family 16|PF06955:Xyloglucan endo-transglycosylase (XET) C-terminus
AT4G17730	0.409024	0.00032552	0.00404267	SYP23	protein_coding	syntaxin of plants 23 && sp|O04378|SYP23_ARATH Syntaxin-23 OS=Arabidopsis thaliana OX=3702 GN=SYP23 PE=1 SV=1 && PF14523:Syntaxin-like protein|PF00804:Syntaxin
AT5G46330	0.408516	0.000165916	0.0022948	FLS2	protein_coding	Leucine-rich receptor-like protein kinase family protein && sp|Q9FL28|FLS2_ARATH LRR receptor-like serine/threonine-protein kinase FLS2 OS=Arabidopsis thaliana OX=3702 GN=FLS2 PE=1 SV=1 && PF00069:Protein kinase domain|PF13855:Leucine rich repeat|PF08263:Leucine rich repeat N-terminal domain
AT2G25590	0.4084	0.00163717	0.0153062	AT2G25590	protein_coding	Plant Tudor-like protein && - && PF05641:Agenet domain
AT3G54640	0.40836	0.0186909	0.0964783	TSA1	protein_coding	tryptophan synthase alpha chain && sp|Q42529|TRPA2_ARATH Tryptophan synthase alpha chain, chloroplastic OS=Arabidopsis thaliana OX=3702 GN=TSA1 PE=1 SV=1 && PF00290:Tryptophan synthase alpha chain
AT5G62480	0.408231	0.0287393	0.130903	GSTU9	protein_coding	glutathione S-transferase tau 9 && sp|Q9FUT0|GSTU9_ARATH Glutathione S-transferase U9 OS=Arabidopsis thaliana OX=3702 GN=GSTU9 PE=2 SV=1 && PF13417:Glutathione S-transferase, N-terminal domain
AT3G24670	0.408057	0.00770048	0.0505796	AT3G24670	protein_coding	Pectin lyase-like superfamily protein && sp|Q9LJ42|PLY10_ARATH Probable pectate lyase 10 OS=Arabidopsis thaliana OX=3702 GN=At3g24670 PE=2 SV=2 && PF00544:Pectate lyase
AT1G24090	0.407563	0.0191459	0.0980965	AT1G24090	protein_coding	RNase H family protein && sp|Q9HSF6|RNH_HALSA Ribonuclease HI OS=Halobacterium salinarum (strain ATCC 700922 / JCM 11081 / NRC-1) OX=64091 GN=rnhA PE=1 SV=1 && PF13456:Reverse transcriptase-like
AT2G30250	0.407423	0.00361731	0.0284059	WRKY25	protein_coding	WRKY DNA-binding protein 25 && sp|O22921|WRK25_ARATH Probable WRKY transcription factor 25 OS=Arabidopsis thaliana OX=3702 GN=WRKY25 PE=1 SV=1 && PF03106:WRKY DNA -binding domain
AT1G50770	0.407397	0.0343529	0.148037	AT1G50770	protein_coding	Aminotransferase-like%2C plant mobile domain family protein && - && PF10536:Plant mobile domain
AT5G48385	0.406373	1.59313e-05	0.000314126	AT5G48385	protein_coding	FRIGIDA-like protein && sp|Q67ZB3|FRL3_ARATH FRIGIDA-like protein 3 OS=Arabidopsis thaliana OX=3702 GN=FRL3 PE=1 SV=1 && PF07899:Frigida-like protein
AT3G05380	0.4058	0.00136279	0.0132409	ALY2	protein_coding	ALWAYS EARLY 2 && sp|Q6A333|ALY2_ARATH Protein ALWAYS EARLY 2 OS=Arabidopsis thaliana OX=3702 GN=ALY2 PE=1 SV=1 && PF06584:DIRP
NA	0.405585	0.0268996	0.125043	MIR864	miRNA	microRNA ath-MIR864 precursor && - && -
AT5G43060	0.405286	0.00180444	0.0165575	RD21B	protein_coding	Granulin repeat cysteine protease family protein && sp|Q9FMH8|RD21B_ARATH Probable cysteine protease RD21B OS=Arabidopsis thaliana OX=3702 GN=RD21B PE=1 SV=1 && PF00112:Papain family cysteine protease|PF00396:Granulin|PF08246:Cathepsin propeptide inhibitor domain (I29)
AT2G01930	0.405256	0.00187707	0.0170138	BPC1	protein_coding	basic pentacysteine1 && sp|Q9SKD0|BPC1_ARATH Protein BASIC PENTACYSTEINE1 OS=Arabidopsis thaliana OX=3702 GN=BPC1 PE=1 SV=1 && -
AT5G24430	0.404459	0.000346556	0.00424312	AT5G24430	protein_coding	Calcium-dependent protein kinase (CDPK) family protein && sp|Q9FIM9|CAMK4_ARATH CDPK-related kinase 4 OS=Arabidopsis thaliana OX=3702 GN=CRK4 PE=1 SV=1 && PF00069:Protein kinase domain
AT2G27690	0.404393	0.0314551	0.13916	CYP94C1	protein_coding	cytochrome P450%2C family 94%2C subfamily C%2C polypeptide 1 && sp|Q9ZUX1|C94C1_ARATH Cytochrome P450 94C1 OS=Arabidopsis thaliana OX=3702 GN=CYP94C1 PE=1 SV=1 && PF00067:Cytochrome P450
AT3G12080	0.404385	0.00014053	0.00198865	emb2738	protein_coding	GTP-binding family protein && sp|Q8YZH7|DER_NOSS1 GTPase Der OS=Nostoc sp. (strain PCC 7120 / SAG 25.82 / UTEX 2576) OX=103690 GN=der PE=3 SV=1 && PF14714:KH-domain-like of EngA bacterial GTPase enzymes, C-terminal|PF01926:50S ribosome-binding GTPase
AT5G53010	0.403993	0.000895243	0.00931142	AT5G53010	protein_coding	calcium-transporting ATPase && sp|Q9LF79|ACA8_ARATH Calcium-transporting ATPase 8, plasma membrane-type OS=Arabidopsis thaliana OX=3702 GN=ACA8 PE=1 SV=1 && PF00689:Cation transporting ATPase, C-terminus|PF00122:E1-E2 ATPase|PF00690:Cation transporter/ATPase, N-terminus|PF13246:Cation transport ATPase (P-type)
AT4G15720	0.403442	0.0336922	0.145826	AT4G15720	protein_coding	Tetratricopeptide repeat (TPR)-like superfamily protein && sp|Q8VYH0|PP313_ARATH Pentatricopeptide repeat-containing protein At4g15720 OS=Arabidopsis thaliana OX=3702 GN=PCMP-H1 PE=2 SV=1 && PF13041:PPR repeat family|PF14432:DYW family of nucleic acid deaminases
AT3G12070	0.402567	0.022306	0.109669	RGTB2	protein_coding	RAB geranylgeranyl transferase beta subunit 2 && sp|Q9LHL5|PGTB2_ARATH Geranylgeranyl transferase type-2 subunit beta 2 OS=Arabidopsis thaliana OX=3702 GN=RGTB2 PE=1 SV=1 && -
AT1G64270	0.402423	0.00485017	0.0354136	AT1G64270	pseudogene	hypothetical protein && - && -
AT5G05560	0.402294	0.000468879	0.00546727	EMB2771	protein_coding	E3 ubiquitin ligase && sp|Q9FFF9|APC1_ARATH Anaphase-promoting complex subunit 1 OS=Arabidopsis thaliana OX=3702 GN=APC1 PE=2 SV=1 && -
AT1G23480	0.401896	0.00756349	0.0498961	CSLA03	protein_coding	cellulose synthase-like A3 && sp|Q9LQC9|CSLA3_ARATH Probable glucomannan 4-beta-mannosyltransferase 3 OS=Arabidopsis thaliana OX=3702 GN=CSLA3 PE=2 SV=1 && -
AT4G13180	0.401861	0.00541803	0.0385847	AT4G13180	protein_coding	NAD(P)-binding Rossmann-fold superfamily protein && sp|Q9SQR4|ADRC3_ARATH NADPH-dependent aldehyde reductase-like protein, chloroplastic OS=Arabidopsis thaliana OX=3702 GN=At3g03980 PE=3 SV=1 && PF13561:Enoyl-(Acyl carrier protein) reductase
AT5G13690	0.40158	0.000100341	0.0015049	CYL1	protein_coding	alpha-N-acetylglucosaminidase family / NAGLU family && sp|Q9FNA3|NAGLU_ARATH Alpha-N-acetylglucosaminidase OS=Arabidopsis thaliana OX=3702 GN=NAGLU PE=2 SV=1 && PF12971:Alpha-N-acetylglucosaminidase (NAGLU) N-terminal domain|PF12972:Alpha-N-acetylglucosaminidase (NAGLU) C-terminal domain|PF05089:Alpha-N-acetylglucosaminidase (NAGLU) tim-barrel domain
AT3G61670	0.401244	0.000634814	0.00703913	AT3G61670	protein_coding	extra-large G-like protein%2C putative (DUF3133) && - && PF11331:Probable zinc-ribbon domain
AT3G52390	0.401005	0.0115208	0.0682857	AT3G52390	protein_coding	TatD related DNase && sp|Q640V9|TATD1_XENLA Putative deoxyribonuclease TATDN1 OS=Xenopus laevis OX=8355 GN=tatdn1 PE=2 SV=1 && PF01026:TatD related DNase
AT2G46800	0.40061	0.000787571	0.00840156	ZAT	protein_coding	zinc transporter && sp|Q9ZT63|MTP1_ARATH Metal tolerance protein 1 OS=Arabidopsis thaliana OX=3702 GN=MTP1 PE=1 SV=2 && PF01545:Cation efflux family
AT5G54140	0.400544	0.0156078	0.0847387	ILL3	protein_coding	IAA-leucine-resistant (ILR1)-like 3 && sp|O81641|ILL3_ARATH IAA-amino acid hydrolase ILR1-like 3 OS=Arabidopsis thaliana OX=3702 GN=ILL3 PE=2 SV=1 && PF01546:Peptidase family M20/M25/M40
AT2G03770	0.400528	0.034346	0.148037	AT2G03770	protein_coding	P-loop containing nucleoside triphosphate hydrolases superfamily protein && sp|Q9ZPQ5|SOT13_ARATH Cytosolic sulfotransferase 13 OS=Arabidopsis thaliana OX=3702 GN=SOT13 PE=3 SV=1 && PF00685:Sulfotransferase domain
AT5G66270	0.400389	0.034269	0.147867	AT5G66270	protein_coding	Zinc finger C-x8-C-x5-C-x3-H type family protein && sp|Q9FH61|C3H68_ARATH Zinc finger CCCH domain-containing protein 68 OS=Arabidopsis thaliana OX=3702 GN=At5g66270 PE=2 SV=1 && -
AT1G19180	0.400095	0.00506873	0.0366996	JAZ1	protein_coding	jasmonate-zim-domain protein 1 && sp|Q9LMA8|TI10A_ARATH Protein TIFY 10A OS=Arabidopsis thaliana OX=3702 GN=TIFY10A PE=1 SV=1 && PF09425:Divergent CCT motif|PF06200:tify domain
AT3G52770	0.398309	0.0359795	0.152744	ZPR3	protein_coding	binding protein && sp|Q9LXI8|ZPR3_ARATH Protein LITTLE ZIPPER 3 OS=Arabidopsis thaliana OX=3702 GN=ZPR3 PE=1 SV=1 && -
AT3G26520	0.398303	0.000349336	0.00426962	TIP2	protein_coding	tonoplast intrinsic protein 2 && sp|Q41963|TIP12_ARATH Aquaporin TIP1-2 OS=Arabidopsis thaliana OX=3702 GN=TIP1-2 PE=1 SV=2 && PF00230:Major intrinsic protein
AT2G40770	0.397406	0.000337885	0.00415653	AT2G40770	protein_coding	RING-finger%2C DEAD-like helicase%2C PHD and SNF2 domain-containing protein && sp|Q7TPQ3|SHPRH_MOUSE E3 ubiquitin-protein ligase SHPRH OS=Mus musculus OX=10090 GN=Shprh PE=1 SV=1 && PF00271:Helicase conserved C-terminal domain|PF00176:SNF2 family N-terminal domain
AT1G13245	0.397058	0.00235021	0.0203112	RTFL17	protein_coding	ROTUNDIFOLIA like 17 && sp|Q9SAF8|DVL4_ARATH Small polypeptide DEVIL 4 OS=Arabidopsis thaliana OX=3702 GN=DVL4 PE=2 SV=1 && -
AT2G48010	0.396935	0.00517714	0.0373163	RKF3	protein_coding	receptor-like kinase in in flowers 3 && sp|P93050|RKF3_ARATH Probable LRR receptor-like serine/threonine-protein kinase RKF3 OS=Arabidopsis thaliana OX=3702 GN=RKF3 PE=2 SV=1 && PF07714:Protein tyrosine kinase
AT5G13590	0.396789	5.33677e-06	0.000122129	AT5G13590	protein_coding	hypothetical protein && - && -
AT5G24510	0.396595	0.0297517	0.134192	AT5G24510	protein_coding	60S acidic ribosomal protein family && sp|P29763|RLA1_CHLRE 60S acidic ribosomal protein P1 OS=Chlamydomonas reinhardtii OX=3055 PE=3 SV=1 && PF00428:60s Acidic ribosomal protein
AT3G04220	0.396555	0.0324494	0.142018	AT3G04220	protein_coding	Disease resistance protein (TIR-NBS-LRR class) family && sp|Q9FI14|TAO1_ARATH Disease resistance protein TAO1 OS=Arabidopsis thaliana OX=3702 GN=TAO1 PE=3 SV=1 && PF01582:TIR domain|PF07725:Leucine Rich Repeat|PF00931:NB-ARC domain
AT2G42920	0.39631	0.00401889	0.030668	AT2G42920	protein_coding	Pentatricopeptide repeat (PPR-like) superfamily protein && sp|Q9SJG6|PP200_ARATH Pentatricopeptide repeat-containing protein At2g42920, chloroplastic OS=Arabidopsis thaliana OX=3702 GN=PCMP-E75 PE=2 SV=1 && -
AT4G23700	0.39593	0.0204583	0.103245	CHX17	protein_coding	cation/H+ exchanger 17 && sp|Q9SUQ7|CHX17_ARATH Cation/H(+) antiporter 17 OS=Arabidopsis thaliana OX=3702 GN=CHX17 PE=1 SV=1 && PF00999:Sodium/hydrogen exchanger family
AT3G17225	0.395264	0.02867	0.130674	AT3G17225	protein_coding	Plant invertase/pectin methylesterase inhibitor superfamily protein && - && PF04043:Plant invertase/pectin methylesterase inhibitor
AT1G68560	0.39502	7.10585e-05	0.00112152	XYL1	protein_coding	alpha-xylosidase 1 && sp|Q9S7Y7|XYL1_ARATH Alpha-xylosidase 1 OS=Arabidopsis thaliana OX=3702 GN=XYL1 PE=1 SV=1 && PF16863:N-terminal barrel of NtMGAM and CtMGAM, maltase-glucoamylase|PF13802:Galactose mutarotase-like|PF01055:Glycosyl hydrolases family 31
AT1G11540	0.394589	0.0327571	0.142824	AT1G11540	protein_coding	Sulfite exporter TauE/SafE family protein && sp|F4I8X6|TAUE1_ARATH Sulfite exporter TauE/SafE family protein 1 OS=Arabidopsis thaliana OX=3702 GN=At1g11540 PE=2 SV=2 && PF01925:Sulfite exporter TauE/SafE
AT1G79890	0.393949	0.0344985	0.148421	AT1G79890	protein_coding	RAD3-like DNA-binding helicase protein && sp|F1R345|DDX11_DANRE ATP-dependent DNA helicase DDX11 OS=Danio rerio OX=7955 GN=ddx11 PE=2 SV=1 && PF13307:Helicase C-terminal domain|PF06733:DEAD_2
AT1G30220	0.393555	0.0372835	0.156491	INT2	protein_coding	inositol transporter 2 && sp|Q9C757|INT2_ARATH Probable inositol transporter 2 OS=Arabidopsis thaliana OX=3702 GN=INT2 PE=1 SV=1 && PF00083:Sugar (and other) transporter
AT1G22400	0.393472	0.0362667	0.153527	UGT85A1	protein_coding	UDP-Glycosyltransferase superfamily protein && sp|Q9SK82|U85A1_ARATH UDP-glycosyltransferase 85A1 OS=Arabidopsis thaliana OX=3702 GN=UGT85A1 PE=2 SV=1 && PF00201:UDP-glucoronosyl and UDP-glucosyl transferase
AT2G24350	0.392732	0.0136958	0.0768962	AT2G24350	protein_coding	RNA binding (RRM/RBD/RNP motifs) family protein && sp|A6NDY0|EPAB2_HUMAN Embryonic polyadenylate-binding protein 2 OS=Homo sapiens OX=9606 GN=PABPN1L PE=2 SV=1 && PF00076:RNA recognition motif. (a.k.a. RRM, RBD, or RNP domain)
AT3G14020	0.391567	0.0110417	0.0663643	NF-YA6	protein_coding	nuclear factor Y%2C subunit A6 && sp|Q9LVJ7|NFYA6_ARATH Nuclear transcription factor Y subunit A-6 OS=Arabidopsis thaliana OX=3702 GN=NFYA6 PE=1 SV=1 && PF02045:CCAAT-binding transcription factor (CBF-B/NF-YA) subunit B
AT3G12550	0.391451	0.00296442	0.0242975	FDM3	protein_coding	XH/XS domain-containing protein && sp|Q9LHB1|FDM3_ARATH Factor of DNA methylation 3 OS=Arabidopsis thaliana OX=3702 GN=FDM3 PE=4 SV=1 && PF03470:XS zinc finger domain|PF03468:XS domain|PF03469:XH domain
AT5G16080	0.391068	0.0358772	0.152434	CXE17	protein_coding	carboxyesterase 17 && sp|Q9LFR7|CXE17_ARATH Probable carboxylesterase 17 OS=Arabidopsis thaliana OX=3702 GN=CXE17 PE=1 SV=1 && PF07859:alpha/beta hydrolase fold
AT3G18960	0.390957	0.0350699	0.150055	AT3G18960	protein_coding	AP2/B3-like transcriptional factor family protein && sp|Q84R27|Y3896_ARATH B3 domain-containing protein At3g18960 OS=Arabidopsis thaliana OX=3702 GN=At3g18960 PE=1 SV=1 && PF02362:B3 DNA binding domain
AT3G26540	0.390815	0.01133	0.0674737	AT3G26540	protein_coding	Tetratricopeptide repeat (TPR)-like superfamily protein && sp|Q9LRV2|PP256_ARATH Pentatricopeptide repeat-containing protein At3g26540 OS=Arabidopsis thaliana OX=3702 GN=PCMP-A5 PE=2 SV=1 && PF01535:PPR repeat|PF13041:PPR repeat family
AT3G59330	0.390776	0.00671075	0.0454966	AT3G59330	protein_coding	solute carrier family 35 protein (DUF914) && sp|Q8IXU6|S35F2_HUMAN Solute carrier family 35 member F2 OS=Homo sapiens OX=9606 GN=SLC35F2 PE=1 SV=1 && PF06027:Solute carrier family 35
AT5G59790	0.390677	0.0129218	0.0738256	AT5G59790	protein_coding	UPSTREAM OF FLC protein (DUF966) && sp|Q9FJF5|SOK5_ARATH Protein SOSEKI 5 OS=Arabidopsis thaliana OX=3702 GN=SOK5 PE=1 SV=1 && PF06136:Domain of unknown function (DUF966)
AT3G49900	0.390487	0.0193396	0.0988389	AT3G49900	protein_coding	Phototropic-responsive NPH3 family protein && sp|Q9M2W8|Y3990_ARATH BTB/POZ domain-containing protein At3g49900 OS=Arabidopsis thaliana OX=3702 GN=At3g49900 PE=3 SV=1 && PF03000:NPH3 family
AT2G38420	0.39046	0.0150796	0.08292	AT2G38420	protein_coding	Pentatricopeptide repeat (PPR) superfamily protein && sp|Q8L6Y7|PP193_ARATH Pentatricopeptide repeat-containing protein At2g38420, mitochondrial OS=Arabidopsis thaliana OX=3702 GN=At2g38420 PE=2 SV=2 && PF13041:PPR repeat family|PF12854:PPR repeat
AT3G20310	0.389795	9.3352e-05	0.00142369	ERF7	protein_coding	ethylene response factor 7 && sp|Q9LDE4|ERF83_ARATH Ethylene-responsive transcription factor 7 OS=Arabidopsis thaliana OX=3702 GN=ERF7 PE=1 SV=1 && PF00847:AP2 domain
AT2G32200	0.389557	0.0362745	0.153527	AT2G32200	protein_coding	cysteine-rich/transmembrane domain A-like protein && - && PF12734:Cysteine-rich TM module stress tolerance
AT2G41380	0.388837	0.0380897	0.159137	AT2G41380	protein_coding	S-adenosyl-L-methionine-dependent methyltransferases superfamily protein && sp|Q55EX9|Y8948_DICDI Putative methyltransferase DDB_G0268948 OS=Dictyostelium discoideum OX=44689 GN=DDB_G0268948 PE=1 SV=2 && PF08241:Methyltransferase domain
AT5G07640	0.388728	0.0371831	0.156291	AT5G07640	protein_coding	RING/U-box superfamily protein && - && -
AT1G03230	0.388395	0.00229562	0.0199673	AT1G03230	protein_coding	Eukaryotic aspartyl protease family protein && sp|P0DO21|GIP2_NICBE Probable aspartic proteinase GIP2 OS=Nicotiana benthamiana OX=4100 GN=GIP2 PE=1 SV=1 && PF14543:Xylanase inhibitor N-terminal|PF14541:Xylanase inhibitor C-terminal
AT5G18270	0.387848	0.0380654	0.159067	ANAC087	protein_coding	NAC domain containing protein 87 && sp|Q9FK44|NAC87_ARATH NAC domain-containing protein 87 OS=Arabidopsis thaliana OX=3702 GN=NAC087 PE=2 SV=1 && PF02365:No apical meristem (NAM) protein
AT1G75500	0.38773	3.46549e-05	0.000608861	WAT1	protein_coding	Walls Are Thin 1 && sp|Q94AP3|WAT1_ARATH Protein WALLS ARE THIN 1 OS=Arabidopsis thaliana OX=3702 GN=WAT1 PE=1 SV=1 && PF00892:EamA-like transporter family
AT1G21730	0.386757	0.00132902	0.0129896	AT1G21730	protein_coding	P-loop containing nucleoside triphosphate hydrolases superfamily protein && sp|Q8W5R6|KN7C_ARATH Kinesin-like protein KIN-7C, mitochondrial OS=Arabidopsis thaliana OX=3702 GN=KIN7C PE=1 SV=1 && PF00225:Kinesin motor domain
AT3G44480	0.386671	4.34479e-05	0.00074204	RPP1	protein_coding	Disease resistance protein (TIR-NBS-LRR class) family && sp|F4J339|RPP1_ARATH Probable disease resistance protein RPP1 OS=Arabidopsis thaliana OX=3702 GN=RPP1 PE=1 SV=1 && PF01582:TIR domain|PF00931:NB-ARC domain|PF07725:Leucine Rich Repeat
AT5G62020	0.386593	0.0172416	0.0908231	HSFB2A	protein_coding	heat shock transcription factor B2A && sp|Q9SCW4|HFB2A_ARATH Heat stress transcription factor B-2a OS=Arabidopsis thaliana OX=3702 GN=HSFB2A PE=2 SV=1 && PF00447:HSF-type DNA-binding
AT3G57170	0.386586	0.000147274	0.00207561	AT3G57170	protein_coding	N-acetylglucosaminyl transferase component family protein / Gpi1 family protein && sp|O14357|GPI1_SCHPO N-acetylglucosaminyl-phosphatidylinositol biosynthetic protein gpi1 OS=Schizosaccharomyces pombe (strain 972 / ATCC 24843) OX=284812 GN=gpi1 PE=2 SV=1 && PF05024:N-acetylglucosaminyl transferase component (Gpi1)
AT5G61130	0.38657	0.00543839	0.0386849	PDCB1	protein_coding	plasmodesmata callose-binding protein 1 && sp|Q9FNQ2|PDCB1_ARATH PLASMODESMATA CALLOSE-BINDING PROTEIN 1 OS=Arabidopsis thaliana OX=3702 GN=PDCB1 PE=1 SV=1 && PF07983:X8 domain
AT3G53360	0.386511	0.0117402	0.0692429	AT3G53360	protein_coding	Tetratricopeptide repeat (TPR)-like superfamily protein && sp|Q9LFI1|PP280_ARATH Pentatricopeptide repeat-containing protein At3g53360, mitochondrial OS=Arabidopsis thaliana OX=3702 GN=PCMP-E86 PE=2 SV=1 && PF13041:PPR repeat family
AT1G68140	0.38644	0.000231659	0.00304036	AT1G68140	protein_coding	zinc finger/BTB domain protein%2C putative (DUF1644) && - && PF07800:Protein of unknown function (DUF1644)
AT3G48670	0.386437	0.00247596	0.0211463	IDN2	protein_coding	XH/XS domain-containing protein && sp|Q8VZ79|IDN2_ARATH Protein INVOLVED IN DE NOVO 2 OS=Arabidopsis thaliana OX=3702 GN=IDN2 PE=1 SV=1 && PF03468:XS domain|PF03470:XS zinc finger domain|PF03469:XH domain
AT5G47230	0.386266	0.0168178	0.0891095	ERF5	protein_coding	ethylene responsive element binding factor 5 && sp|O80341|EF102_ARATH Ethylene-responsive transcription factor 5 OS=Arabidopsis thaliana OX=3702 GN=ERF5 PE=2 SV=1 && PF00847:AP2 domain
AT5G02865	0.386218	0.0378979	0.158463	AT5G02865	lncRNA	other RNA && sp|Q9FJG0|SAU20_ARATH Auxin-responsive protein SAUR20 OS=Arabidopsis thaliana OX=3702 GN=SAUR20 PE=1 SV=1 && -
AT3G26910	0.386142	0.0107781	0.0651764	AT3G26910	protein_coding	hydroxyproline-rich glycoprotein family protein && sp|O22799|Y2349_ARATH Uncharacterized protein At2g33490 OS=Arabidopsis thaliana OX=3702 GN=At2g33490 PE=4 SV=2 && -
AT3G05180	0.386104	0.0128357	0.0735356	AT3G05180	protein_coding	GDSL-like Lipase/Acylhydrolase superfamily protein && sp|Q9MAA1|GDL49_ARATH GDSL esterase/lipase At3g05180 OS=Arabidopsis thaliana OX=3702 GN=At3g05180 PE=2 SV=1 && PF00657:GDSL-like Lipase/Acylhydrolase
AT3G62130	0.385876	0.000829087	0.00876618	LCD	protein_coding	Pyridoxal phosphate (PLP)-dependent transferases superfamily protein && sp|Q9M1R1|LCYD1_ARATH L-cysteine desulfhydrase OS=Arabidopsis thaliana OX=3702 GN=LCD PE=2 SV=1 && PF00266:Aminotransferase class-V
AT5G01970	0.385614	0.0117938	0.0693822	AT5G01970	protein_coding	heat-inducible transcription repressor && - && -
AT1G32950	0.385609	0.0388628	0.161207	AT1G32950	protein_coding	Subtilase family protein && sp|F4HPF1|SBT34_ARATH Subtilisin-like protease SBT3.4 OS=Arabidopsis thaliana OX=3702 GN=SBT3.4 PE=3 SV=1 && PF17766:Fibronectin type-III domain|PF02225:PA domain|PF00082:Subtilase family|PF05922:Peptidase inhibitor I9
AT3G45040	0.385558	0.000966201	0.00990582	AT3G45040	protein_coding	phosphatidate cytidylyltransferase family protein && sp|F4J4C8|EVN_ARATH Dolichol kinase EVAN OS=Arabidopsis thaliana OX=3702 GN=EVN PE=2 SV=1 && -
AT1G16330	0.385478	0.0366174	0.154695	CYCB3%3B1	protein_coding	cyclin b3%3B1 && sp|Q9SA32|CCB31_ARATH Putative cyclin-B3-1 OS=Arabidopsis thaliana OX=3702 GN=CYCB3-1 PE=3 SV=2 && PF02984:Cyclin, C-terminal domain|PF00134:Cyclin, N-terminal domain
AT5G47370	0.384821	0.00561312	0.0396887	HAT2	protein_coding	Homeobox-leucine zipper protein 4 (HB-4) / HD-ZIP protein && sp|P46601|HAT2_ARATH Homeobox-leucine zipper protein HAT2 OS=Arabidopsis thaliana OX=3702 GN=HAT2 PE=1 SV=2 && PF04618:HD-ZIP protein N terminus|PF02183:Homeobox associated leucine zipper|PF00046:Homeodomain
AT2G30600	0.384675	0.000894731	0.00931076	AT2G30600	protein_coding	BTB/POZ domain-containing protein && sp|Q8LEV3|Y2060_ARATH BTB/POZ domain-containing protein At2g30600 OS=Arabidopsis thaliana OX=3702 GN=At2g30600/At2g30610 PE=2 SV=1 && PF07707:BTB And C-terminal Kelch|PF00651:BTB/POZ domain|PF00754:F5/8 type C domain|PF12248:Farnesoic acid 0-methyl transferase
AT3G54950	0.38457	0.00731797	0.0486042	pPLAIIIbeta	protein_coding	patatin-like protein 6 && sp|Q9SV43|PLP7_ARATH Patatin-like protein 7 OS=Arabidopsis thaliana OX=3702 GN=PLP7 PE=2 SV=1 && PF01734:Patatin-like phospholipase
AT4G01540	0.38408	0.0238355	0.114536	NTM1	protein_coding	NAC with transmembrane motif1 && sp|A8MQY1|NAC68_ARATH NAC domain-containing protein 68 OS=Arabidopsis thaliana OX=3702 GN=NAC68 PE=1 SV=1 && PF02365:No apical meristem (NAM) protein
AT2G04515	0.384055	0.0390475	0.161613	AT2G04515	protein_coding	transmembrane protein && - && -
AT4G02760	0.383528	0.0127506	0.0731693	AT4G02760	protein_coding	RNI-like superfamily protein && sp|Q9SY03|FB219_ARATH F-box protein At4g02760 OS=Arabidopsis thaliana OX=3702 GN=At4g02760 PE=4 SV=2 && -
AT3G09900	0.383354	0.000765005	0.00820713	RABE1e	protein_coding	RAB GTPase homolog E1E && sp|Q9SF91|RAE1E_ARATH Ras-related protein RABE1e OS=Arabidopsis thaliana OX=3702 GN=RABE1E PE=1 SV=1 && PF00071:Ras family
AT1G10020	0.383115	0.00523386	0.0375972	AT1G10020	protein_coding	formin-like protein (DUF1005) && - && PF06219:Protein of unknown function (DUF1005)
AT1G62930	0.382888	0.0111725	0.0668797	RPF3	protein_coding	Tetratricopeptide repeat (TPR)-like superfamily protein && sp|Q9LQ14|PPR96_ARATH Pentatricopeptide repeat-containing protein At1g62930, chloroplastic OS=Arabidopsis thaliana OX=3702 GN=At1g62930 PE=2 SV=2 && PF12854:PPR repeat|PF13041:PPR repeat family
AT2G17290	0.382887	0.00202911	0.0180614	CPK6	protein_coding	Calcium-dependent protein kinase family protein && sp|Q38872|CDPK6_ARATH Calcium-dependent protein kinase 6 OS=Arabidopsis thaliana OX=3702 GN=CPK6 PE=1 SV=1 && PF13499:EF-hand domain pair|PF00069:Protein kinase domain
AT4G37900	0.382861	0.0336981	0.145826	AT4G37900	protein_coding	hypothetical protein (duplicated DUF1399) && sp|Q9SZJ2|GRDP2_ARATH Glycine-rich domain-containing protein 2 OS=Arabidopsis thaliana OX=3702 GN=GRDP2 PE=2 SV=1 && PF07173:Glycine-rich domain-containing protein-like
AT1G61000	0.382621	0.0115382	0.0683614	AT1G61000	protein_coding	kinetochore protein && sp|Q8RXJ0|NUF2_ARATH Kinetochore protein NUF2 homolog OS=Arabidopsis thaliana OX=3702 GN=NUF2 PE=1 SV=1 && PF03800:Nuf2 family
AT4G35020	0.38206	0.00234648	0.0202874	RAC3	protein_coding	RAC-like 3 && sp|Q38912|RAC3_ARATH Rac-like GTP-binding protein ARAC3 OS=Arabidopsis thaliana OX=3702 GN=ARAC3 PE=1 SV=1 && PF00071:Ras family
AT4G24380	0.381995	0.02034	0.102697	AT4G24380	protein_coding	dihydrofolate reductase && sp|Q9VDL1|LOVG_DROME Esterase CG5412 OS=Drosophila melanogaster OX=7227 GN=CG5412 PE=2 SV=1 && PF03959:Serine hydrolase (FSH1)
AT4G38860	0.381972	0.00256882	0.0217222	AT4G38860	protein_coding	SAUR-like auxin-responsive protein family && sp|O65695|SAU50_ARATH Auxin-responsive protein SAUR50 OS=Arabidopsis thaliana OX=3702 GN=SAUR50 PE=1 SV=1 && PF02519:Auxin responsive protein
AT1G48840	0.381934	0.00220299	0.0192954	AT1G48840	protein_coding	heat-inducible transcription repressor (DUF639) && - && PF04842:Plant protein of unknown function (DUF639)
AT1G67320	0.381792	0.00601699	0.0418257	EMB2813	protein_coding	DNA primase%2C large subunit family && sp|Q84WJ2|PRI2_ARATH Probable DNA primase large subunit OS=Arabidopsis thaliana OX=3702 GN=At1g67320 PE=2 SV=2 && PF04104:Eukaryotic and archaeal DNA primase, large subunit
AT4G16860	0.381764	0.000262146	0.00336615	RPP4	protein_coding	Disease resistance protein (TIR-NBS-LRR class) family && sp|F4JNA9|RPP4_ARATH Disease resistance protein RPP4 OS=Arabidopsis thaliana OX=3702 GN=RPP4 PE=1 SV=1 && PF07725:Leucine Rich Repeat|PF00931:NB-ARC domain|PF01582:TIR domain
AT1G09200	0.381429	0.00869848	0.0555266	AT1G09200	protein_coding	Histone superfamily protein && sp|P59226|H32_ARATH Histone H3.2 OS=Arabidopsis thaliana OX=3702 GN=HTR2 PE=1 SV=2 && PF00125:Core histone H2A/H2B/H3/H4
AT1G49840	0.381188	0.00711695	0.0475271	AT1G49840	protein_coding	glutamyl-tRNA (Gln) amidotransferase subunit A (DUF620) && - && PF04788:Protein of unknown function (DUF620)
AT5G20400	0.380816	0.00466207	0.0343902	AT5G20400	protein_coding	2-oxoglutarate (2OG) and Fe(II)-dependent oxygenase superfamily protein && sp|D4N502|DIOX3_PAPSO Codeine O-demethylase OS=Papaver somniferum OX=3469 GN=CODM PE=1 SV=1 && PF03171:2OG-Fe(II) oxygenase superfamily|PF14226:non-haem dioxygenase in morphine synthesis N-terminal
AT5G59390	0.380622	0.0288293	0.131112	AT5G59390	protein_coding	XH/XS domain-containing protein && sp|Q9LMH6|FDM4_ARATH Factor of DNA methylation 4 OS=Arabidopsis thaliana OX=3702 GN=FDM4 PE=4 SV=1 && PF03469:XH domain|PF03468:XS domain
AT1G59660	0.380507	0.0125502	0.0723587	AT1G59660	protein_coding	Nucleoporin autopeptidase && sp|F4ID16|NU98B_ARATH Nuclear pore complex protein NUP98B OS=Arabidopsis thaliana OX=3702 GN=NUP98B PE=1 SV=1 && PF04096:Nucleoporin autopeptidase
AT2G18600	0.3805	0.0301319	0.135379	AT2G18600	protein_coding	Ubiquitin-conjugating enzyme family protein && sp|Q9ZU75|UB12L_ARATH Probable NEDD8-conjugating enzyme Ubc12-like OS=Arabidopsis thaliana OX=3702 GN=RCE2 PE=2 SV=1 && PF00179:Ubiquitin-conjugating enzyme
AT5G42050	0.38025	0.00264026	0.0221373	AT5G42050	protein_coding	DCD (Development and Cell Death) domain protein && sp|Q8RXN8|NRP_ARATH DCD domain-containing protein NRP OS=Arabidopsis thaliana OX=3702 GN=NRP PE=1 SV=1 && PF10539:Development and cell death domain
AT5G66580	0.379753	0.0316976	0.139668	AT5G66580	protein_coding	hypothetical protein && - && PF14009:Domain of unknown function (DUF4228)
AT1G69170	0.37975	0.00704333	0.0471717	AT1G69170	protein_coding	Squamosa promoter-binding protein-like (SBP domain) transcription factor family protein && sp|Q94JW8|SPL6_ARATH Squamosa promoter-binding-like protein 6 OS=Arabidopsis thaliana OX=3702 GN=SPL6 PE=1 SV=2 && PF03110:SBP domain
AT1G31885	0.37947	0.0370745	0.155971	NIP3%3B1	protein_coding	NOD26-like intrinsic protein 3%3B1 && sp|Q9C6T0|NIP31_ARATH Aquaporin NIP3-1 OS=Arabidopsis thaliana OX=3702 GN=NIP3-1 PE=2 SV=2 && PF00230:Major intrinsic protein
AT1G03710	0.379289	0.0317886	0.139891	AT1G03710	protein_coding	Cystatin/monellin superfamily protein && - && -
AT2G43000	0.379287	0.0385886	0.160582	NAC042	protein_coding	NAC domain containing protein 42 && sp|Q9SK55|NAC42_ARATH Transcription factor JUNGBRUNNEN 1 OS=Arabidopsis thaliana OX=3702 GN=JUB1 PE=1 SV=1 && PF02365:No apical meristem (NAM) protein
AT5G59690	0.379091	0.00744148	0.049189	AT5G59690	protein_coding	Histone superfamily protein && sp|P62785|H41_WHEAT Histone H4 variant TH011 OS=Triticum aestivum OX=4565 PE=3 SV=2 && PF15511:Centromere kinetochore component CENP-T histone fold
AT1G21650	0.37831	0.00120251	0.0119744	SECA2	protein_coding	Preprotein translocase SecA family protein && sp|D8WUA4|SECA2_ARATH Protein translocase subunit SECA2, chloroplastic OS=Arabidopsis thaliana OX=3702 GN=SECA2 PE=1 SV=1 && PF07517:SecA DEAD-like domain|PF01043:SecA preprotein cross-linking domain|PF13445:RING-type zinc-finger|PF07516:SecA Wing and Scaffold domain
AT5G14390	0.378248	0.00291789	0.0240007	AT5G14390	protein_coding	alpha/beta-Hydrolases superfamily protein && sp|Q7ZVZ7|AB17C_DANRE Alpha/beta hydrolase domain-containing protein 17C OS=Danio rerio OX=7955 GN=abhd17c PE=2 SV=1 && PF12146:Serine aminopeptidase, S33
AT2G34060	0.377468	0.00842877	0.0541827	AT2G34060	protein_coding	Peroxidase superfamily protein && sp|O22959|PER19_ARATH Peroxidase 19 OS=Arabidopsis thaliana OX=3702 GN=PER19 PE=2 SV=1 && PF00141:Peroxidase
AT4G23210	0.37742	0.0319041	0.140222	CRK13	protein_coding	cysteine-rich RLK (RECEPTOR-like protein kinase) 13 && sp|Q0PW40|CRK13_ARATH Cysteine-rich receptor-like protein kinase 13 OS=Arabidopsis thaliana OX=3702 GN=CRK13 PE=2 SV=1 && PF00069:Protein kinase domain|PF01657:Salt stress response/antifungal
AT3G20630	0.377364	0.000122016	0.00177868	UBP14	protein_coding	ubiquitin-specific protease 14 && sp|Q8L6Y1|UBP14_ARATH Ubiquitin carboxyl-terminal hydrolase 14 OS=Arabidopsis thaliana OX=3702 GN=UBP14 PE=1 SV=1 && PF00443:Ubiquitin carboxyl-terminal hydrolase|PF02148:Zn-finger in ubiquitin-hydrolases and other protein|PF17807:Variant UBP zinc finger|PF00627:UBA/TS-N domain
AT5G03230	0.37731	0.010706	0.064853	AT5G03230	protein_coding	senescence regulator (Protein of unknown function%2C DUF584) && - && PF04520:Senescence regulator
AT4G30440	0.377242	3.50232e-05	0.000614294	GAE1	protein_coding	UDP-D-glucuronate 4-epimerase 1 && sp|Q9M0B6|GAE1_ARATH UDP-glucuronate 4-epimerase 1 OS=Arabidopsis thaliana OX=3702 GN=GAE1 PE=1 SV=1 && PF16363:GDP-mannose 4,6 dehydratase
AT1G08760	0.377174	0.00274778	0.022882	AT1G08760	protein_coding	GPI-anchored adhesin-like protein%2C putative (DUF936) && - && PF06075:Plant protein of unknown function (DUF936)
AT2G26700	0.37708	0.0399918	0.164279	PID2	protein_coding	AGC (cAMP-dependent%2C cGMP-dependent and protein kinase C) kinase family protein && sp|Q64FQ2|PID2_ARATH Protein kinase PINOID 2 OS=Arabidopsis thaliana OX=3702 GN=PID2 PE=1 SV=1 && PF00069:Protein kinase domain
AT1G30400	0.376639	0.000500998	0.00575153	ABCC1	protein_coding	multidrug resistance-associated protein 1 && sp|Q9C8G9|AB1C_ARATH ABC transporter C family member 1 OS=Arabidopsis thaliana OX=3702 GN=ABCC1 PE=1 SV=1 && -
AT2G37025	0.375642	0.032483	0.142118	TRFL8	protein_coding	TRF-like 8 && - && PF00249:Myb-like DNA-binding domain
AT3G50480	0.375501	0.028974	0.131626	HR4	protein_coding	homolog of RPW8 4 && sp|Q9SCS6|HR4_ARATH RPW8-like protein 4 OS=Arabidopsis thaliana OX=3702 GN=HR4 PE=2 SV=1 && PF05659:Arabidopsis broad-spectrum mildew resistance protein RPW8
AT5G35480	0.37489	0.00166831	0.0155346	AT5G35480	protein_coding	hypothetical protein && - && -
AT3G23330	0.374486	0.01091	0.0658208	AT3G23330	protein_coding	Tetratricopeptide repeat (TPR)-like superfamily protein && sp|Q9LW63|PP251_ARATH Putative pentatricopeptide repeat-containing protein At3g23330 OS=Arabidopsis thaliana OX=3702 GN=PCMP-H32 PE=3 SV=1 && PF13041:PPR repeat family|PF14432:DYW family of nucleic acid deaminases
AT5G02320	0.374147	0.0208675	0.104649	MYB3R-5	protein_coding	myb domain protein 3r-5 && sp|Q6R032|MB3R5_ARATH Transcription factor MYB3R-5 OS=Arabidopsis thaliana OX=3702 GN=MYB3R5 PE=2 SV=1 && PF00249:Myb-like DNA-binding domain
AT5G53300	0.374081	5.20687e-05	0.000864431	UBC10	protein_coding	ubiquitin-conjugating enzyme 10 && sp|P35133|UBC10_ARATH Ubiquitin-conjugating enzyme E2 10 OS=Arabidopsis thaliana OX=3702 GN=UBC10 PE=1 SV=1 && PF00179:Ubiquitin-conjugating enzyme
AT1G06630	0.373768	0.0033526	0.0267309	AT1G06630	protein_coding	F-box/RNI-like superfamily protein && sp|P0C2G0|FBL27_ARATH F-box/LRR-repeat protein At1g06630 OS=Arabidopsis thaliana OX=3702 GN=At1g06630 PE=2 SV=1 && -
AT2G37420	0.373657	0.0208154	0.104439	AT2G37420	protein_coding	ATP binding microtubule motor family protein && sp|Q0WQJ7|KN5B_ARATH Kinesin-like protein KIN-5B OS=Arabidopsis thaliana OX=3702 GN=KIN5B PE=2 SV=1 && PF00225:Kinesin motor domain
AT4G35100	0.373265	0.00754163	0.0497877	PIP3	protein_coding	plasma membrane intrinsic protein 3 && sp|P93004|PIP27_ARATH Aquaporin PIP2-7 OS=Arabidopsis thaliana OX=3702 GN=PIP2-7 PE=1 SV=2 && PF00230:Major intrinsic protein
AT1G17530	0.372907	0.00132877	0.0129896	TIM23-1	protein_coding	translocase of inner mitochondrial membrane 23 && sp|Q9LNQ1|TI231_ARATH Mitochondrial import inner membrane translocase subunit TIM23-1 OS=Arabidopsis thaliana OX=3702 GN=TIM23-1 PE=2 SV=1 && PF02466:Tim17/Tim22/Tim23/Pmp24 family
AT3G20270	0.372785	0.00561583	0.0396943	AT3G20270	protein_coding	lipid-binding serum glycoprotein family protein && sp|Q8VYC2|Y2070_ARATH Putative BPI/LBP family protein At3g20270 OS=Arabidopsis thaliana OX=3702 GN=At3g20270 PE=2 SV=1 && -
AT3G08885	0.37278	0.0415475	0.168778	AT3G08885	transcribed_pseudogene	pseudogene of ferretin 1~AT3G08885.1 && sp|Q96540|FRI1_BRANA Ferritin-1, chloroplastic OS=Brassica napus OX=3708 GN=LSC30 PE=2 SV=1 && -
AT3G48870	0.37266	0.00051142	0.00584215	HSP93-III	protein_coding	Clp ATPase && sp|Q9SXJ7|CLPC2_ARATH Chaperone protein ClpC2, chloroplastic OS=Arabidopsis thaliana OX=3702 GN=CLPC2 PE=1 SV=1 && PF07724:AAA domain (Cdc48 subfamily)|PF17871:AAA lid domain|PF10431:C-terminal, D2-small domain, of ClpB protein|PF02861:Clp amino terminal domain, pathogenicity island component|PF00004:ATPase family associated with various cellular activities (AAA)
AT5G25755	0.37251	0.0358353	0.152287	AT5G25755	protein_coding	hypothetical protein && - && -
AT5G55560	0.372434	0.030453	0.136054	AT5G55560	protein_coding	Protein kinase superfamily protein && sp|Q6ICW6|WNK11_ARATH Probable serine/threonine-protein kinase WNK11 OS=Arabidopsis thaliana OX=3702 GN=WNK11 PE=2 SV=1 && PF00069:Protein kinase domain
AT1G69770	0.372332	0.012619	0.0726344	CMT3	protein_coding	chromomethylase 3 && sp|Q94F88|CMT3_ARATH DNA (cytosine-5)-methyltransferase CMT3 OS=Arabidopsis thaliana OX=3702 GN=CMT3 PE=1 SV=2 && PF00145:C-5 cytosine-specific DNA methylase|PF01426:BAH domain|PF00385:Chromo (CHRromatin Organisation MOdifier) domain
AT4G04920	0.372077	0.000178259	0.00243956	SFR6	protein_coding	sensitive to freezing 6 && sp|F4JGZ1|MED16_ARATH Mediator of RNA polymerase II transcription subunit 16 OS=Arabidopsis thaliana OX=3702 GN=MED16 PE=1 SV=1 && -
AT5G65040	0.371756	0.0391948	0.161933	AT5G65040	protein_coding	senescence-associated family protein (DUF581) && sp|Q9LV75|IRM1_ARATH Protein INCREASED RESISTANCE TO MYZUS PERSICAE 1 OS=Arabidopsis thaliana OX=3702 GN=IRM1 PE=1 SV=1 && PF04570:zinc-finger of the FCS-type, C2-C2
NA	0.371603	0.0402939	0.165031	38088321	ncRNA	cosRNA M204 && - && -
AT3G18750	0.371545	0.011792	0.0693822	WNK6	protein_coding	with no lysine (K) kinase 6 && sp|Q8S8Y8|WNK6_ARATH Probable serine/threonine-protein kinase WNK6 OS=Arabidopsis thaliana OX=3702 GN=WNK6 PE=2 SV=1 && PF00069:Protein kinase domain
AT3G16690	0.371261	0.0308188	0.137367	SWEET16	protein_coding	Nodulin MtN3 family protein && sp|Q9LUR4|SWT16_ARATH Bidirectional sugar transporter SWEET16 OS=Arabidopsis thaliana OX=3702 GN=SWEET16 PE=1 SV=1 && PF03083:Sugar efflux transporter for intercellular exchange
AT1G25500	0.370694	0.00846997	0.0543971	AT1G25500	protein_coding	Plasma-membrane choline transporter family protein && sp|Q869R1|CTLHB_DICDI CTL-like protein DDB_G0274487 OS=Dictyostelium discoideum OX=44689 GN=DDB_G0274487 PE=3 SV=1 && PF04515:Plasma-membrane choline transporter
AT1G57820	0.370291	0.0167204	0.0887292	VIM1	protein_coding	Zinc finger (C3HC4-type RING finger) family protein && sp|Q8VYZ0|ORTH2_ARATH E3 ubiquitin-protein ligase ORTHRUS 2 OS=Arabidopsis thaliana OX=3702 GN=ORTH2 PE=1 SV=1 && PF13445:RING-type zinc-finger|PF02182:SAD/SRA domain|PF13920:Zinc finger, C3HC4 type (RING finger)
AT3G63510	0.370144	0.00960033	0.0596672	AT3G63510	protein_coding	FMN-linked oxidoreductases superfamily protein && sp|Q7UBC5|DUSA_SHIFL tRNA-dihydrouridine(20/20a) synthase OS=Shigella flexneri OX=623 GN=dusA PE=3 SV=3 && PF01207:Dihydrouridine synthase (Dus)
AT1G03660	0.369985	0.0416906	0.169087	AT1G03660	protein_coding	Ankyrin-repeat containing protein && - && PF13962:Domain of unknown function
AT1G78895	0.369617	0.00987639	0.0608557	AT1G78895	protein_coding	Reticulon family protein && sp|Q8GWH5|RTNLT_ARATH Reticulon-like protein B22 OS=Arabidopsis thaliana OX=3702 GN=RTNLB22 PE=2 SV=1 && PF02453:Reticulon
AT1G36630	0.369166	0.0349557	0.149742	AT1G36630	pseudogene	hypothetical protein && - && -
AT5G16310	0.368392	0.00942386	0.0588341	UCH1	protein_coding	Peptidase C12%2C ubiquitin carboxyl-terminal hydrolase 1 && sp|Q9FFF2|UCH1_ARATH Ubiquitin carboxyl-terminal hydrolase OS=Arabidopsis thaliana OX=3702 GN=UCH1 PE=1 SV=1 && PF01088:Ubiquitin carboxyl-terminal hydrolase, family 1|PF18031:Ubiquitin carboxyl-terminal hydrolases
AT3G51280	0.367993	0.0365892	0.154607	AT3G51280	protein_coding	Tetratricopeptide repeat (TPR)-like superfamily protein && sp|Q9SD20|MS5L2_ARATH Protein POLLENLESS 3-LIKE 2 OS=Arabidopsis thaliana OX=3702 GN=At3g51280 PE=2 SV=1 && PF14559:Tetratricopeptide repeat
AT4G05020	0.367627	0.0313261	0.138826	NDB2	protein_coding	NAD(P)H dehydrogenase B2 && sp|Q94BV7|NDB2_ARATH External alternative NAD(P)H-ubiquinone oxidoreductase B2, mitochondrial OS=Arabidopsis thaliana OX=3702 GN=NDB2 PE=1 SV=1 && -
AT5G37340	0.36755	0.0149041	0.082047	AT5G37340	protein_coding	ZPR1 zinc-finger domain protein && sp|P53303|ZPR1_YEAST Zinc finger protein ZPR1 OS=Saccharomyces cerevisiae (strain ATCC 204508 / S288c) OX=559292 GN=ZPR1 PE=1 SV=1 && PF03367:ZPR1 zinc-finger domain
AT5G22920	0.366794	0.0044164	0.0329283	AT5G22920	protein_coding	CHY-type/CTCHY-type/RING-type Zinc finger protein && sp|Q9FFB6|ZFP34_ARATH E3 ubiquitin-protein ligase RZFP34 OS=Arabidopsis thaliana OX=3702 GN=RZPF34 PE=1 SV=1 && PF05495:CHY zinc finger|PF13639:Ring finger domain
AT1G20670	0.366464	0.00169911	0.0157579	AT1G20670	protein_coding	DNA-binding bromodomain-containing protein && sp|Q9ULD4|BRPF3_HUMAN Bromodomain and PHD finger-containing protein 3 OS=Homo sapiens OX=9606 GN=BRPF3 PE=1 SV=2 && -
AT1G04230	0.366183	0.0059657	0.0415184	AT1G04230	protein_coding	rRNA-processing EFG1-like protein (DUF2361) && - && PF10153:rRNA-processing protein Efg1
AT1G23840	0.365406	0.0164992	0.088004	AT1G23840	protein_coding	transmembrane protein && - && -
AT3G09032	0.36517	0.0314693	0.139163	AT3G09032	protein_coding	josephin-like protein && - && -
AT4G07507	0.364818	0.00428126	0.0321048	AT4G07507	pseudogene	hypothetical protein && sp|Q9C681|H2A1_ARATH Probable histone H2A.1 OS=Arabidopsis thaliana OX=3702 GN=At1g51060 PE=1 SV=1 && -
AT5G45455	0.36463	0.0427995	0.172241	AT5G45455	protein_coding	hypothetical protein && - && -
AT4G33100	0.364512	0.0219143	0.108204	AT4G33100	protein_coding	protein phosphatase && sp|Q9SMZ9|Y4331_ARATH Uncharacterized protein At4g33100 OS=Arabidopsis thaliana OX=3702 GN=At4g33100 PE=3 SV=1 && -
AT4G20110	0.364437	0.0144456	0.0800834	VSR7	protein_coding	VACUOLAR SORTING RECEPTOR 7 && sp|Q8L7E3|VSR7_ARATH Vacuolar-sorting receptor 7 OS=Arabidopsis thaliana OX=3702 GN=VSR7 PE=2 SV=2 && PF02225:PA domain
AT1G07870	0.364081	0.0111131	0.0666785	AT1G07870	protein_coding	Protein kinase superfamily protein && sp|Q9LQQ8|PBL5_ARATH Probable serine/threonine-protein kinase PBL5 OS=Arabidopsis thaliana OX=3702 GN=PBL5 PE=2 SV=1 && PF00069:Protein kinase domain
AT1G14640	0.363832	0.00978781	0.060489	AT1G14640	protein_coding	SWAP (Suppressor-of-White-APricot)/surp domain-containing protein && sp|Q8RXF1|SF3A1_ARATH Probable splicing factor 3A subunit 1 OS=Arabidopsis thaliana OX=3702 GN=At1g14650 PE=1 SV=2 && PF01805:Surp module|PF12230:Pre-mRNA splicing factor PRP21 like protein
AT3G20250	0.363426	0.000819547	0.00868478	PUM5	protein_coding	pumilio 5 && sp|Q9LJX4|PUM5_ARATH Pumilio homolog 5 OS=Arabidopsis thaliana OX=3702 GN=APUM5 PE=1 SV=2 && PF00806:Pumilio-family RNA binding repeat
AT2G13800	0.363354	0.00372221	0.0290106	SERK5	protein_coding	somatic embryogenesis receptor-like kinase 5 && sp|Q8LPS5|SERK5_ARATH Somatic embryogenesis receptor kinase 5 OS=Arabidopsis thaliana OX=3702 GN=SERK5 PE=1 SV=2 && PF00069:Protein kinase domain
AT1G08600	0.36327	0.000336688	0.00415162	ATRX	protein_coding	P-loop containing nucleoside triphosphate hydrolases superfamily protein && sp|F4HW51|CHR20_ARATH Protein CHROMATIN REMODELING 20 OS=Arabidopsis thaliana OX=3702 GN=ATRX PE=2 SV=2 && PF00176:SNF2 family N-terminal domain|PF00271:Helicase conserved C-terminal domain
AT4G20130	0.363009	0.00392323	0.0301147	PTAC14	protein_coding	plastid transcriptionally active 14 && sp|Q84JF5|PTA14_ARATH Protein PLASTID TRANSCRIPTIONALLY ACTIVE 14 OS=Arabidopsis thaliana OX=3702 GN=PTAC14 PE=1 SV=1 && PF00856:SET domain|PF09273:Rubisco LSMT substrate-binding
AT5G27390	0.362955	0.00281348	0.0233264	AT5G27390	protein_coding	tagatose-6-phosphate ketose/aldose isomerase%2C putative (Mog1/PsbP/DUF1795-like photosystem II reaction center PsbP family protein) && - && -
AT5G46490	0.36288	0.000171276	0.00235584	AT5G46490	protein_coding	Disease resistance protein (TIR-NBS-LRR class) family && sp|F4KHI3|VICTR_ARATH Protein VARIATION IN COMPOUND TRIGGERED ROOT growth response OS=Arabidopsis thaliana OX=3702 GN=VICTR PE=1 SV=1 && -
AT2G05790	0.362859	0.0106767	0.0647326	AT2G05790	protein_coding	O-Glycosyl hydrolases family 17 protein && sp|Q94CD8|E134_ARATH Glucan endo-1,3-beta-glucosidase 4 OS=Arabidopsis thaliana OX=3702 GN=At3g13560 PE=2 SV=1 && PF00332:Glycosyl hydrolases family 17|PF07983:X8 domain
AT2G32140	0.36276	0.0440439	0.175589	AT2G32140	protein_coding	transmembrane receptor && sp|Q9C5Q9|P2A05_ARATH Protein PHLOEM PROTEIN 2-LIKE A5 OS=Arabidopsis thaliana OX=3702 GN=PP2A5 PE=2 SV=1 && PF01582:TIR domain
AT3G11000	0.362655	0.0345117	0.148421	AT3G11000	protein_coding	DCD (Development and Cell Death) domain protein && - && PF10539:Development and cell death domain
AT1G70090	0.362239	0.00594468	0.041442	LGT8	protein_coding	glucosyl transferase family 8 && sp|O04536|GATL9_ARATH Probable galacturonosyltransferase-like 9 OS=Arabidopsis thaliana OX=3702 GN=GATL9 PE=2 SV=1 && PF01501:Glycosyl transferase family 8
AT5G44590	0.362117	0.0318395	0.140027	AT5G44590	protein_coding	S-adenosyl-L-methionine-dependent methyltransferases superfamily protein && - && -
AT3G48840	0.361978	0.0293938	0.132924	AT3G48840	protein_coding	RNA-binding (RRM/RBD/RNP motifs) family protein && - && PF00076:RNA recognition motif. (a.k.a. RRM, RBD, or RNP domain)
AT2G33110	0.361584	0.0103076	0.0630271	VAMP723	protein_coding	vesicle-associated membrane protein 723 && sp|Q8VY69|VA723_ARATH Vesicle-associated membrane protein 723 OS=Arabidopsis thaliana OX=3702 GN=VAMP723 PE=2 SV=1 && PF00957:Synaptobrevin|PF13774:Regulated-SNARE-like domain
AT1G43190	0.361183	0.000101357	0.00151685	PTB3	protein_coding	polypyrimidine tract-binding protein 3 && sp|Q6ICX4|PTBP3_ARATH Polypyrimidine tract-binding protein homolog 3 OS=Arabidopsis thaliana OX=3702 GN=At1g43190 PE=2 SV=1 && PF13893:RNA recognition motif. (a.k.a. RRM, RBD, or RNP domain)|PF00076:RNA recognition motif. (a.k.a. RRM, RBD, or RNP domain)|PF11835:RRM-like domain
AT1G78955	0.361056	0.0327995	0.142949	CAMS1	protein_coding	camelliol C synthase 1 && sp|P0C8Y0|LUP3_ARATH Camelliol C synthase OS=Arabidopsis thaliana OX=3702 GN=CAMS1 PE=1 SV=1 && PF13249:Squalene-hopene cyclase N-terminal domain|PF13243:Squalene-hopene cyclase C-terminal domain
AT3G19330	0.360377	0.0254178	0.11994	AT3G19330	protein_coding	transmembrane protein%2C putative (DUF677) && sp|Q9LT84|U496M_ARATH UPF0496 protein At3g19330 OS=Arabidopsis thaliana OX=3702 GN=At3g19330 PE=2 SV=2 && PF05055:Protein of unknown function (DUF677)
AT1G33050	0.360127	0.000897291	0.00932806	AT1G33050	protein_coding	hypothetical protein && - && -
AT1G56220	0.359586	0.000135275	0.00193269	AT1G56220	protein_coding	Dormancy/auxin associated family protein && sp|Q8LD26|DRMH3_ARATH Dormancy-associated protein homolog 3 OS=Arabidopsis thaliana OX=3702 GN=At1g56220 PE=1 SV=1 && PF05564:Dormancy/auxin associated protein
AT5G64250	0.359237	0.000656944	0.00724205	AT5G64250	protein_coding	Aldolase-type TIM barrel family protein && sp|B2TEK6|NMO_PARPJ Nitronate monooxygenase OS=Paraburkholderia phytofirmans (strain DSM 17436 / LMG 22146 / PsJN) OX=398527 GN=Bphyt_4144 PE=1 SV=1 && PF03060:Nitronate monooxygenase
AT4G20300	0.359236	0.00120248	0.0119744	AT4G20300	protein_coding	Serine/Threonine-kinase%2C putative (DUF1639) && - && -
AT1G48620	0.358864	0.000348094	0.00425693	HON5	protein_coding	high mobility group A5 && sp|Q00423|HMGYA_SOYBN HMG-Y-related protein A OS=Glycine max OX=3847 PE=2 SV=1 && PF00538:linker histone H1 and H5 family
AT3G60510	0.358241	0.00538391	0.0384206	AT3G60510	protein_coding	ATP-dependent caseinolytic (Clp) protease/crotonase family protein && sp|Q5XF59|HIBC4_ARATH 3-hydroxyisobutyryl-CoA hydrolase-like protein 1, mitochondrial OS=Arabidopsis thaliana OX=3702 GN=At3g60510 PE=1 SV=1 && -
AT1G70710	0.358239	0.0319292	0.140303	GH9B1	protein_coding	glycosyl hydrolase 9B1 && sp|Q9CAC1|GUN8_ARATH Endoglucanase 8 OS=Arabidopsis thaliana OX=3702 GN=CEL1 PE=2 SV=1 && PF00759:Glycosyl hydrolase family 9
AT5G14760	0.358104	0.0318868	0.140205	AO	protein_coding	L-aspartate oxidase && sp|Q94AY1|NADB_ARATH L-aspartate oxidase, chloroplastic OS=Arabidopsis thaliana OX=3702 GN=AO PE=1 SV=1 && PF02910:Fumarate reductase flavoprotein C-term|PF00890:FAD binding domain
AT5G40405	0.358037	0.0223815	0.109885	AT5G40405	protein_coding	Tetratricopeptide repeat (TPR)-like superfamily protein && sp|Q9FND7|PP410_ARATH Putative pentatricopeptide repeat-containing protein At5g40405 OS=Arabidopsis thaliana OX=3702 GN=PCMP-H14 PE=3 SV=1 && PF13041:PPR repeat family|PF14432:DYW family of nucleic acid deaminases
AT1G72430	0.357758	0.00405374	0.0308547	AT1G72430	protein_coding	SAUR-like auxin-responsive protein family && sp|Q9C9E1|SAU78_ARATH Auxin-responsive protein SAUR78 OS=Arabidopsis thaliana OX=3702 GN=SAUR78 PE=1 SV=1 && PF02519:Auxin responsive protein
AT4G08109	0.357674	0.0434858	0.174161	AT4G08109	pseudogene	hypothetical protein && sp|P92516|M750_ARATH Uncharacterized mitochondrial protein AtMg00750 OS=Arabidopsis thaliana OX=3702 GN=AtMg00750 PE=4 SV=1 && -
AT4G12735	0.357473	0.0370196	0.155856	AT4G12735	protein_coding	hypothetical protein && - && -
AT5G45760	0.357389	0.00398101	0.0304795	AT5G45760	protein_coding	Transducin/WD40 repeat-like superfamily protein && sp|Q32KQ2|WDR53_BOVIN WD repeat-containing protein 53 OS=Bos taurus OX=9913 GN=WDR53 PE=2 SV=1 && PF00400:WD domain, G-beta repeat
AT1G70780	0.357023	0.000489732	0.00566282	AT1G70780	protein_coding	hypothetical protein && - && -
AT1G27460	0.356995	0.00298123	0.024406	NPGR1	protein_coding	no pollen germination related 1 && sp|Q9CB03|NPGR1_ARATH Protein NPGR1 OS=Arabidopsis thaliana OX=3702 GN=NPGR1 PE=1 SV=1 && -
AT4G22530	0.356928	0.00976344	0.0603563	AT4G22530	protein_coding	S-adenosyl-L-methionine-dependent methyltransferases superfamily protein && sp|Q55EX9|Y8948_DICDI Putative methyltransferase DDB_G0268948 OS=Dictyostelium discoideum OX=44689 GN=DDB_G0268948 PE=1 SV=2 && -
AT1G02580	0.356541	0.039395	0.162437	MEA	protein_coding	SET domain-containing protein && sp|O65312|MEDEA_ARATH Histone-lysine N-methyltransferase MEDEA OS=Arabidopsis thaliana OX=3702 GN=MEA PE=1 SV=1 && PF00856:SET domain|PF18264:CXC domain
AT1G15550	0.356318	0.0404209	0.165413	GA3OX1	protein_coding	gibberellin 3-oxidase 1 && sp|Q39103|G3OX1_ARATH Gibberellin 3-beta-dioxygenase 1 OS=Arabidopsis thaliana OX=3702 GN=GA3OX1 PE=1 SV=2 && PF14226:non-haem dioxygenase in morphine synthesis N-terminal|PF03171:2OG-Fe(II) oxygenase superfamily
AT1G30490	0.355701	0.00221294	0.0193581	PHV	protein_coding	Homeobox-leucine zipper family protein / lipid-binding START domain-containing protein && sp|O04292|ATBH9_ARATH Homeobox-leucine zipper protein ATHB-9 OS=Arabidopsis thaliana OX=3702 GN=ATHB-9 PE=1 SV=1 && -
AT1G63470	0.355467	0.00872172	0.0556361	AT1G63470	protein_coding	AT hook motif DNA-binding family protein && sp|Q8GXB3|AHL5_ARATH AT-hook motif nuclear-localized protein 5 OS=Arabidopsis thaliana OX=3702 GN=AHL5 PE=1 SV=1 && PF03479:Plants and Prokaryotes Conserved (PCC) domain
AT3G06290	0.355412	0.000777134	0.008303	SAC3B	protein_coding	SAC3/GANP/Nin1/mts3/eIF-3 p25 family && sp|F4JAU2|SAC3B_ARATH SAC3 family protein B OS=Arabidopsis thaliana OX=3702 GN=SAC3B PE=1 SV=1 && PF03399:SAC3/GANP family|PF16769:MCM3AP domain of GANP
AT4G35785	0.354974	0.00219815	0.0192692	AT4G35785	protein_coding	RNA-binding (RRM/RBD/RNP motifs) family protein && sp|Q84TH4|SR45A_ARATH Serine/arginine-rich splicing factor SR45a OS=Arabidopsis thaliana OX=3702 GN=SR45A PE=1 SV=1 && PF00076:RNA recognition motif. (a.k.a. RRM, RBD, or RNP domain)
AT5G15870	0.354301	0.00472822	0.0347549	AT5G15870	protein_coding	glycosyl hydrolase family 81 protein && sp|D4AZ24|ENG1_ARTBC Probable endo-1,3(4)-beta-glucanase ARB_01444 OS=Arthroderma benhamiae (strain ATCC MYA-4681 / CBS 112371) OX=663331 GN=ARB_01444 PE=1 SV=1 && PF17652:Glycosyl hydrolase family 81 C-terminal domain|PF03639:Glycosyl hydrolase family 81 N-terminal domain
AT2G28710	0.354102	0.0393727	0.16241	AT2G28710	protein_coding	C2H2-type zinc finger family protein && sp|Q42410|ZAT12_ARATH Zinc finger protein ZAT12 OS=Arabidopsis thaliana OX=3702 GN=ZAT12 PE=2 SV=1 && PF13912:C2H2-type zinc finger
AT5G59530	0.353661	0.0386051	0.160582	AT5G59530	protein_coding	2-oxoglutarate (2OG) and Fe(II)-dependent oxygenase superfamily protein && sp|Q9LTH8|ACH11_ARATH 1-aminocyclopropane-1-carboxylate oxidase homolog 11 OS=Arabidopsis thaliana OX=3702 GN=At5g59530 PE=2 SV=1 && PF03171:2OG-Fe(II) oxygenase superfamily|PF14226:non-haem dioxygenase in morphine synthesis N-terminal
AT3G06760	0.353506	0.00300514	0.0245466	AT3G06760	protein_coding	Drought-responsive family protein && sp|Q8VXU6|DI194_ARATH Protein DEHYDRATION-INDUCED 19 homolog 4 OS=Arabidopsis thaliana OX=3702 GN=DI19-4 PE=1 SV=1 && PF14571:Stress-induced protein Di19, C-terminal|PF05605:Drought induced 19 protein (Di19), zinc-binding
AT5G27000	0.353486	0.04584	0.180531	ATK4	protein_coding	kinesin 4 && sp|O81635|KN14G_ARATH Kinesin-like protein KIN-14G OS=Arabidopsis thaliana OX=3702 GN=KIN14G PE=1 SV=2 && PF00225:Kinesin motor domain|PF00307:Calponin homology (CH) domain
AT1G14370	0.353212	0.00612115	0.0423365	APK2A	protein_coding	protein kinase 2A && sp|O49839|PBL2_ARATH Probable serine/threonine-protein kinase PBL2 OS=Arabidopsis thaliana OX=3702 GN=PBL2 PE=1 SV=1 && PF07714:Protein tyrosine kinase
AT1G07420	0.3532	0.000916531	0.0094807	SMO2-1	protein_coding	sterol 4-alpha-methyl-oxidase 2-1 && sp|Q8VWZ8|SMO22_ARATH Methylsterol monooxygenase 2-2 OS=Arabidopsis thaliana OX=3702 GN=SMO2-2 PE=2 SV=1 && PF04116:Fatty acid hydroxylase superfamily
AT2G32150	0.353148	0.0113361	0.0674913	AT2G32150	protein_coding	Haloacid dehalogenase-like hydrolase (HAD) superfamily protein && sp|Q09893|YAI5_SCHPO Uncharacterized protein C24B11.05 OS=Schizosaccharomyces pombe (strain 972 / ATCC 24843) OX=284812 GN=SPAC24B11.05 PE=3 SV=1 && PF13419:Haloacid dehalogenase-like hydrolase
AT3G27360	0.353023	0.0371395	0.156139	AT3G27360	protein_coding	Histone superfamily protein && sp|P59226|H32_ARATH Histone H3.2 OS=Arabidopsis thaliana OX=3702 GN=HTR2 PE=1 SV=2 && PF00125:Core histone H2A/H2B/H3/H4
AT3G18250	0.352805	0.0390257	0.161587	AT3G18250	protein_coding	Putative membrane lipoprotein && - && -
AT4G21520	0.352711	0.010926	0.0658599	AT4G21520	protein_coding	Transducin/WD40 repeat-like superfamily protein && sp|Q60525|TCAB1_MESAU Telomerase Cajal body protein 1 OS=Mesocricetus auratus OX=10036 GN=Wrap53 PE=2 SV=1 && -
AT3G47420	0.352389	0.0401886	0.16485	G3Pp1	protein_coding	putative glycerol-3-phosphate transporter 1 && sp|Q9C5L3|GLPT1_ARATH Putative glycerol-3-phosphate transporter 1 OS=Arabidopsis thaliana OX=3702 GN=At3g47420 PE=2 SV=1 && PF07690:Major Facilitator Superfamily
AT5G60880	0.352123	0.0298584	0.134469	BASL	protein_coding	breaking of asymmetry in the stomatal lineage && sp|Q5BPF3|BASL_ARATH Protein BREAKING OF ASYMMETRY IN THE STOMATAL LINEAGE OS=Arabidopsis thaliana OX=3702 GN=BASL PE=1 SV=1 && -
AT5G14420	0.352098	0.00892898	0.0566282	RGLG2	protein_coding	RING domain ligase2 && sp|Q9LY87|RGLG2_ARATH E3 ubiquitin-protein ligase RGLG2 OS=Arabidopsis thaliana OX=3702 GN=RGLG2 PE=1 SV=1 && PF13920:Zinc finger, C3HC4 type (RING finger)|PF07002:Copine
AT1G65020	0.352071	0.00333617	0.0266305	AT1G65020	protein_coding	plasma protein && - && PF08378:Nuclease-related domain
AT2G21070	0.351925	0.0119714	0.0700824	FIO1	protein_coding	methyltransferase && sp|Q6DC64|MET16_DANRE RNA N6-adenosine-methyltransferase mettl16 OS=Danio rerio OX=7955 GN=mettl16 PE=2 SV=1 && PF05971:RNA methyltransferase
AT3G56210	0.351377	0.00211384	0.0186957	AT3G56210	protein_coding	ARM repeat superfamily protein && - && -
AT3G55560	0.351374	0.0151875	0.0832713	AGF2	protein_coding	AT-hook protein of GA feedback 2 && sp|Q9M2S3|AHL15_ARATH AT-hook motif nuclear-localized protein 15 OS=Arabidopsis thaliana OX=3702 GN=AHL15 PE=2 SV=1 && -
AT3G57470	0.351333	0.000139272	0.00197757	AT3G57470	protein_coding	Insulinase (Peptidase family M16) family protein && sp|F4J3D9|IDE2_ARATH Insulin-degrading enzyme-like 2 OS=Arabidopsis thaliana OX=3702 GN=At3g57470 PE=3 SV=2 && PF16187:Middle or third domain of peptidase_M16|PF00675:Insulinase (Peptidase family M16)|PF05193:Peptidase M16 inactive domain
AT1G68520	0.351061	2.27106e-05	0.000424462	BBX14	protein_coding	B-box type zinc finger protein with CCT domain-containing protein && sp|Q8LG76|COL6_ARATH Zinc finger protein CONSTANS-LIKE 6 OS=Arabidopsis thaliana OX=3702 GN=COL6 PE=2 SV=2 && PF06203:CCT motif|PF00643:B-box zinc finger
AT1G32127	0.350977	0.024956	0.118416	AT1G32127	protein_coding	plant viral-response family protein && sp|Q6NS09|TM45B_XENLA Transmembrane protein 45B OS=Xenopus laevis OX=8355 GN=tmem45b PE=2 SV=1 && PF04819:Family of unknown function (DUF716)
AT1G32940	0.350692	0.0428872	0.172461	SBT3.5	protein_coding	Subtilase family protein && sp|Q9MAP7|SBT35_ARATH Subtilisin-like protease SBT3.5 OS=Arabidopsis thaliana OX=3702 GN=SBT3.5 PE=1 SV=1 && PF00082:Subtilase family|PF02225:PA domain|PF17766:Fibronectin type-III domain|PF05922:Peptidase inhibitor I9
AT3G53650	0.35057	0.0436692	0.174498	AT3G53650	protein_coding	Histone superfamily protein && sp|Q9LFF6|H2B8_ARATH Histone H2B.8 OS=Arabidopsis thaliana OX=3702 GN=At3g53650 PE=1 SV=3 && PF00125:Core histone H2A/H2B/H3/H4
AT3G59320	0.350439	0.00635504	0.043644	AT3G59320	protein_coding	solute carrier family 35 protein (DUF914) && sp|Q7TML3|S35F2_MOUSE Solute carrier family 35 member F2 OS=Mus musculus OX=10090 GN=Slc35f2 PE=1 SV=2 && -
AT3G59550	0.350288	0.0302503	0.135633	SYN3	protein_coding	Rad21/Rec8-like family protein && sp|Q9FQ19|SCC13_ARATH Sister chromatid cohesion 1 protein 3 OS=Arabidopsis thaliana OX=3702 GN=SYN3 PE=2 SV=2 && PF04825:N terminus of Rad21 / Rec8 like protein|PF04824:Conserved region of Rad21 / Rec8 like protein
AT4G17486	0.350073	0.00303577	0.0247357	AT4G17486	protein_coding	PPPDE putative thiol peptidase family protein && sp|Q93VG8|PPDEX_ARATH DeSI-like protein At4g17486 OS=Arabidopsis thaliana OX=3702 GN=At4g17486 PE=2 SV=1 && PF05903:PPPDE putative peptidase domain
AT4G23240	0.350055	0.0204236	0.103094	CRK16	protein_coding	cysteine-rich RLK (RECEPTOR-like protein kinase) 16 && sp|O65476|CRK16_ARATH Putative cysteine-rich receptor-like protein kinase 16 OS=Arabidopsis thaliana OX=3702 GN=CRK16 PE=3 SV=2 && PF07714:Protein tyrosine kinase|PF01657:Salt stress response/antifungal
AT1G08210	0.349787	0.00605573	0.0420184	AT1G08210	protein_coding	Eukaryotic aspartyl protease family protein && sp|Q4V3D2|ASP36_ARATH Aspartic proteinase 36 OS=Arabidopsis thaliana OX=3702 GN=A36 PE=1 SV=1 && PF14541:Xylanase inhibitor C-terminal|PF14543:Xylanase inhibitor N-terminal
AT4G33300	0.349649	0.000832938	0.00879979	ADR1-L1	protein_coding	ADR1-like 1 && sp|Q9SZA7|DRL29_ARATH Probable disease resistance protein At4g33300 OS=Arabidopsis thaliana OX=3702 GN=At4g33300 PE=2 SV=3 && PF00931:NB-ARC domain|PF05659:Arabidopsis broad-spectrum mildew resistance protein RPW8
AT1G54330	0.349475	0.0453037	0.179165	NAC020	protein_coding	NAC domain containing protein 20 && sp|Q9FFI5|NAC86_ARATH NAC domain-containing protein 86 OS=Arabidopsis thaliana OX=3702 GN=NAC086 PE=2 SV=1 && PF02365:No apical meristem (NAM) protein
AT2G29400	0.349146	0.000701082	0.00762933	TOPP1	protein_coding	type one protein phosphatase 1 && sp|P30366|PP11_ARATH Serine/threonine-protein phosphatase PP1 isozyme 1 OS=Arabidopsis thaliana OX=3702 GN=TOPP1 PE=1 SV=1 && PF16891:Serine-threonine protein phosphatase N-terminal domain|PF00149:Calcineurin-like phosphoesterase
AT2G02750	0.34907	0.0407435	0.166479	AT2G02750	protein_coding	Pentatricopeptide repeat (PPR) superfamily protein && sp|Q1PFA6|PP144_ARATH Pentatricopeptide repeat-containing protein At2g02750 OS=Arabidopsis thaliana OX=3702 GN=PCMP-E22 PE=2 SV=2 && PF13041:PPR repeat family
AT3G02740	0.348981	0.00035577	0.00433552	AT3G02740	protein_coding	Eukaryotic aspartyl protease family protein && sp|Q4V3D2|ASP36_ARATH Aspartic proteinase 36 OS=Arabidopsis thaliana OX=3702 GN=A36 PE=1 SV=1 && -
AT5G61390	0.348871	0.0162162	0.0869215	AT5G61390	protein_coding	Polynucleotidyl transferase%2C ribonuclease H-like superfamily protein && sp|Q0V842|NEN2_ARATH Protein NEN2 OS=Arabidopsis thaliana OX=3702 GN=NEN2 PE=2 SV=1 && PF00929:Exonuclease
AT5G67300	0.348255	0.0024679	0.021112	MYBR1	protein_coding	myb domain protein r1 && sp|Q9FDW1|MYB44_ARATH Transcription factor MYB44 OS=Arabidopsis thaliana OX=3702 GN=MYB44 PE=1 SV=1 && -
AT1G06763	0.347209	0.0342629	0.147867	AT1G06763	misc_RNA	uncharacterized misc_RNA && - && -
AT1G08860	0.347131	0.0481963	0.186393	BON3	protein_coding	Calcium-dependent phospholipid-binding Copine family protein && sp|Q5XQC7|BON3_ARATH Protein BONZAI 3 OS=Arabidopsis thaliana OX=3702 GN=BON3 PE=1 SV=1 && PF00168:C2 domain|PF07002:Copine
NA	0.347067	0.0201997	0.102187	rpl14	protein_coding	ribosomal protein L14 && sp|A4QJF1|RK14_AETCO 50S ribosomal protein L14, chloroplastic OS=Aethionema cordifolium OX=434059 GN=rpl14 PE=3 SV=1 && PF00238:Ribosomal protein L14p/L23e
AT1G58290	0.346879	0.00141459	0.013617	HEMA1	protein_coding	Glutamyl-tRNA reductase family protein && sp|P42804|HEM11_ARATH Glutamyl-tRNA reductase 1, chloroplastic OS=Arabidopsis thaliana OX=3702 GN=HEMA1 PE=1 SV=2 && PF01488:Shikimate / quinate 5-dehydrogenase|PF00745:Glutamyl-tRNAGlu reductase, dimerisation domain|PF05201:Glutamyl-tRNAGlu reductase, N-terminal domain
AT2G41440	0.346856	0.0134327	0.0758694	AT2G41440	protein_coding	agamous-like MADS-box protein && - && -
AT3G28455	0.346692	0.0315281	0.139316	CLE25	protein_coding	CLAVATA3/ESR-RELATED 25 && sp|Q8LFL4|CLE25_ARATH CLAVATA3/ESR (CLE)-related protein 25 OS=Arabidopsis thaliana OX=3702 GN=CLE25 PE=2 SV=1 && -
AT1G51680	0.346585	0.00857462	0.0548998	4CL1	protein_coding	4-coumarate_CoA ligase 1 && sp|Q42524|4CL1_ARATH 4-coumarate--CoA ligase 1 OS=Arabidopsis thaliana OX=3702 GN=4CL1 PE=1 SV=1 && PF00501:AMP-binding enzyme|PF13193:AMP-binding enzyme C-terminal domain
AT3G51540	0.346463	0.0466713	0.182566	AT3G51540	protein_coding	mucin-5AC-like protein && - && -
AT4G35780	0.346188	0.00207139	0.0183984	STY17	protein_coding	ACT-like protein tyrosine kinase family protein && sp|Q8RWL6|STY17_ARATH Serine/threonine-protein kinase STY17 OS=Arabidopsis thaliana OX=3702 GN=STY17 PE=1 SV=1 && PF07714:Protein tyrosine kinase
AT1G54710	0.345794	0.00344947	0.0273773	ATG18H	protein_coding	autophagy 18h-like protein && sp|Q8H1Q5|AT18H_ARATH Autophagy-related protein 18h OS=Arabidopsis thaliana OX=3702 GN=ATG18H PE=2 SV=1 && PF12490:Breast carcinoma amplified sequence 3
AT4G25070	0.34577	0.0482883	0.186564	AT4G25070	protein_coding	caldesmon-like protein && sp|Q8RWD5|SCD2_ARATH Coiled-coil domain-containing protein SCD2 OS=Arabidopsis thaliana OX=3702 GN=SCD2 PE=1 SV=1 && -
AT1G33250	0.345742	0.00258455	0.0217932	AT1G33250	protein_coding	beta-1%2C3-n-acetylglucosaminyltransferase radical fringe protein%2C putative (DUF604) && sp|Q8BHT6|B3GLT_MOUSE Beta-1,3-glucosyltransferase OS=Mus musculus OX=10090 GN=B3glct PE=1 SV=3 && PF04646:Protein of unknown function, DUF604
AT5G27610	0.345419	0.021639	0.107344	ALY1	protein_coding	protein ALWAYS EARLY 1 && sp|Q6A331|ALY1_ARATH Protein ALWAYS EARLY 1 OS=Arabidopsis thaliana OX=3702 GN=ALY1 PE=2 SV=2 && PF06584:DIRP
AT2G15630	0.344785	0.0326961	0.142678	AT2G15630	protein_coding	Pentatricopeptide repeat (PPR) superfamily protein && sp|Q9ZQF1|PP152_ARATH Pentatricopeptide repeat-containing protein At2g15630, mitochondrial OS=Arabidopsis thaliana OX=3702 GN=At2g15630 PE=3 SV=1 && PF12854:PPR repeat|PF13041:PPR repeat family
AT5G38860	0.344313	0.0125672	0.0724165	BIM3	protein_coding	BES1-interacting Myc-like protein 3 && sp|Q9FMB6|BIM3_ARATH Transcription factor BIM3 OS=Arabidopsis thaliana OX=3702 GN=BIM3 PE=1 SV=1 && PF00010:Helix-loop-helix DNA-binding domain
AT4G27480	0.343854	0.0312291	0.138554	AT4G27480	protein_coding	Core-2/I-branching beta-1%2C6-N-acetylglucosaminyltransferase family protein && sp|Q9FLD7|GT14A_ARATH Beta-glucuronosyltransferase GlcAT14A OS=Arabidopsis thaliana OX=3702 GN=GLCAT14A PE=2 SV=1 && PF02485:Core-2/I-Branching enzyme
AT3G47340	0.343735	0.0486677	0.187469	ASN1	protein_coding	glutamine-dependent asparagine synthase 1 && sp|P49078|ASNS1_ARATH Asparagine synthetase [glutamine-hydrolyzing] 1 OS=Arabidopsis thaliana OX=3702 GN=ASN1 PE=2 SV=2 && PF13537:Glutamine amidotransferase domain|PF00733:Asparagine synthase
AT3G04690	0.343639	0.0121618	0.0709009	ANX1	protein_coding	Malectin/receptor-like protein kinase family protein && sp|Q9SR05|ANX1_ARATH Receptor-like protein kinase ANXUR1 OS=Arabidopsis thaliana OX=3702 GN=ANX1 PE=1 SV=1 && PF07714:Protein tyrosine kinase|PF12819:Malectin-like domain
AT2G43465	0.343575	0.0143163	0.0794575	AT2G43465	protein_coding	RNA-binding ASCH domain protein && - && -
AT3G09040	0.342978	0.0177706	0.092857	AT3G09040	protein_coding	Pentatricopeptide repeat (PPR) superfamily protein && sp|Q9SS83|PP220_ARATH Pentatricopeptide repeat-containing protein At3g09040, mitochondrial OS=Arabidopsis thaliana OX=3702 GN=PCMP-E88 PE=2 SV=1 && PF01535:PPR repeat|PF13041:PPR repeat family
AT4G29430	0.342269	0.0148918	0.082017	rps15ae	protein_coding	ribosomal protein S15A E && sp|Q9M0E0|R15A5_ARATH 40S ribosomal protein S15a-5 OS=Arabidopsis thaliana OX=3702 GN=RPS15AE PE=1 SV=1 && PF00410:Ribosomal protein S8
AT1G48310	0.341986	0.00940704	0.058782	CHR18	protein_coding	chromatin remodeling factor18 && sp|Q498E7|SMAL1_XENLA SWI/SNF-related matrix-associated actin-dependent regulator of chromatin subfamily A-like protein 1 OS=Xenopus laevis OX=8355 GN=smarcal1 PE=2 SV=1 && PF00176:SNF2 family N-terminal domain|PF00271:Helicase conserved C-terminal domain
AT2G37960	0.3417	0.0440982	0.175667	AT2G37960	protein_coding	myosin-M heavy protein && - && -
AT3G17690	0.341303	0.0499416	0.190761	CNGC19	protein_coding	cyclic nucleotide gated channel 19 && sp|Q9LDR2|CNG19_ARATH Putative cyclic nucleotide-gated ion channel 19 OS=Arabidopsis thaliana OX=3702 GN=CNGC19 PE=3 SV=1 && PF00520:Ion transport protein
AT2G23290	0.341292	0.0177563	0.092857	MYB70	protein_coding	myb domain protein 70 && sp|O23160|MYB73_ARATH Transcription factor MYB73 OS=Arabidopsis thaliana OX=3702 GN=MYB73 PE=1 SV=1 && PF00249:Myb-like DNA-binding domain
AT5G05730	0.341267	0.0070918	0.0474047	ASA1	protein_coding	anthranilate synthase alpha subunit 1 && sp|P32068|TRPE_ARATH Anthranilate synthase alpha subunit 1, chloroplastic OS=Arabidopsis thaliana OX=3702 GN=ASA1 PE=1 SV=1 && PF04715:Anthranilate synthase component I, N terminal region|PF00425:chorismate binding enzyme
AT1G74590	0.340657	0.0483365	0.186643	GSTU10	protein_coding	glutathione S-transferase TAU 10 && sp|Q9CA57|GSTUA_ARATH Glutathione S-transferase U10 OS=Arabidopsis thaliana OX=3702 GN=GSTU10 PE=2 SV=1 && PF02798:Glutathione S-transferase, N-terminal domain
AT4G37530	0.340635	0.0500479	0.190922	AT4G37530	protein_coding	Peroxidase superfamily protein && sp|Q9SZE7|PER51_ARATH Peroxidase 51 OS=Arabidopsis thaliana OX=3702 GN=PER51 PE=2 SV=1 && PF00141:Peroxidase
AT5G07440	0.340601	0.00185995	0.0169103	GDH2	protein_coding	glutamate dehydrogenase 2 && sp|Q38946|DHE2_ARATH Glutamate dehydrogenase 2 OS=Arabidopsis thaliana OX=3702 GN=GDH2 PE=1 SV=1 && PF00208:Glutamate/Leucine/Phenylalanine/Valine dehydrogenase|PF02812:Glu/Leu/Phe/Val dehydrogenase, dimerisation domain
AT1G13570	0.340271	0.00910497	0.0574815	AT1G13570	protein_coding	F-box/RNI-like superfamily protein && sp|Q9FZ70|FDL1_ARATH F-box/FBD/LRR-repeat protein At1g13570 OS=Arabidopsis thaliana OX=3702 GN=At1g13570 PE=2 SV=1 && -
AT3G13000	0.340112	0.0129387	0.0738366	AT3G13000	protein_coding	ubiquinone biosynthesis protein (Protein of unknown function%2C DUF547) && - && PF04784:Protein of unknown function, DUF547|PF14389:Leucine-zipper of ternary complex factor MIP1
AT5G63650	0.339456	0.0478916	0.185554	SNRK2.5	protein_coding	SNF1-related protein kinase 2.5 && sp|Q9FFP9|SRK2H_ARATH Serine/threonine-protein kinase SRK2H OS=Arabidopsis thaliana OX=3702 GN=SRK2H PE=1 SV=1 && PF00069:Protein kinase domain
AT3G17220	0.339237	0.0502829	0.191434	PMEI2	protein_coding	pectin methylesterase inhibitor 2 && sp|Q9LUV1|PMEI2_ARATH Pectinesterase inhibitor 2 OS=Arabidopsis thaliana OX=3702 GN=PMEI2 PE=1 SV=1 && PF04043:Plant invertase/pectin methylesterase inhibitor
AT3G51660	0.339236	0.0150846	0.0829256	AT3G51660	protein_coding	Tautomerase/MIF superfamily protein && - && PF01187:Macrophage migration inhibitory factor (MIF)
AT1G08350	0.338344	0.00781687	0.0511663	AT1G08350	protein_coding	Endomembrane protein 70 protein family && sp|F4HW17|TMN5_ARATH Transmembrane 9 superfamily member 5 OS=Arabidopsis thaliana OX=3702 GN=TMN5 PE=2 SV=1 && PF02990:Endomembrane protein 70
AT5G17260	0.338236	0.0487645	0.187747	NAC086	protein_coding	NAC domain containing protein 86 && sp|Q9FFI5|NAC86_ARATH NAC domain-containing protein 86 OS=Arabidopsis thaliana OX=3702 GN=NAC086 PE=2 SV=1 && PF02365:No apical meristem (NAM) protein
AT2G26480	0.337952	0.0367463	0.154987	UGT76D1	protein_coding	UDP-glucosyl transferase 76D1 && sp|O48715|U76D1_ARATH UDP-glycosyltransferase 76D1 OS=Arabidopsis thaliana OX=3702 GN=UGT76D1 PE=2 SV=1 && PF00201:UDP-glucoronosyl and UDP-glucosyl transferase
AT3G02880	0.33794	0.000524994	0.00597098	AT3G02880	protein_coding	Leucine-rich repeat protein kinase family protein && sp|Q9M8T0|Y3288_ARATH Probable inactive receptor kinase At3g02880 OS=Arabidopsis thaliana OX=3702 GN=At3g02880 PE=1 SV=1 && PF13855:Leucine rich repeat|PF00069:Protein kinase domain|PF08263:Leucine rich repeat N-terminal domain
AT4G32560	0.337752	0.0115221	0.0682857	AT4G32560	protein_coding	paramyosin-like protein && - && -
AT1G29750	0.33765	0.00196963	0.0176757	RKF1	protein_coding	receptor-like kinase in flowers 1 && sp|Q9FXF2|RKF1_ARATH Probable LRR receptor-like serine/threonine-protein kinase RFK1 OS=Arabidopsis thaliana OX=3702 GN=RKF1 PE=1 SV=1 && PF11721:Malectin domain|PF07714:Protein tyrosine kinase
AT3G12500	0.337643	0.0444295	0.176446	HCHIB	protein_coding	basic chitinase && sp|P19171|CHIB_ARATH Basic endochitinase B OS=Arabidopsis thaliana OX=3702 GN=CHI-B PE=1 SV=3 && PF00187:Chitin recognition protein|PF00182:Chitinase class I
AT1G79560	0.337636	0.000941422	0.00968998	FTSH12	protein_coding	FTSH protease 12 && sp|Q9SAJ3|FTSHC_ARATH ATP-dependent zinc metalloprotease FTSH 12, chloroplastic OS=Arabidopsis thaliana OX=3702 GN=FTSH12 PE=2 SV=2 && PF00004:ATPase family associated with various cellular activities (AAA)|PF17862:AAA+ lid domain|PF01434:Peptidase family M41
AT1G07790	0.337434	0.00236256	0.0203824	HTB1	protein_coding	Histone superfamily protein && sp|Q9LQQ4|H2B1_ARATH Histone H2B.1 OS=Arabidopsis thaliana OX=3702 GN=At1g07790 PE=1 SV=3 && PF00125:Core histone H2A/H2B/H3/H4
AT2G43610	0.336963	0.0459873	0.180905	AT2G43610	protein_coding	Chitinase family protein && sp|O22842|CHI61_ARATH Endochitinase At2g43610 OS=Arabidopsis thaliana OX=3702 GN=At2g43610 PE=1 SV=1 && PF00182:Chitinase class I|PF00187:Chitin recognition protein
AT5G49190	0.33693	0.0372167	0.156376	SUS2	protein_coding	sucrose synthase 2 && sp|Q00917|SUS2_ARATH Sucrose synthase 2 OS=Arabidopsis thaliana OX=3702 GN=SUS2 PE=2 SV=3 && PF00534:Glycosyl transferases group 1|PF00862:Sucrose synthase
AT3G23120	0.336918	0.0125197	0.0722428	RLP38	protein_coding	receptor like protein 38 && sp|Q9LS79|RLP38_ARATH Receptor-like protein 38 OS=Arabidopsis thaliana OX=3702 GN=RLP38 PE=3 SV=1 && PF08263:Leucine rich repeat N-terminal domain|PF13855:Leucine rich repeat
AT3G29770	0.336803	0.0293348	0.132772	MES11	protein_coding	methyl esterase 11 && sp|Q9FW03|MES11_ARATH Putative methylesterase 11, chloroplastic OS=Arabidopsis thaliana OX=3702 GN=MES11 PE=1 SV=1 && PF00561:alpha/beta hydrolase fold
AT2G30020	0.336774	0.013546	0.076323	AT2G30020	protein_coding	Protein phosphatase 2C family protein && sp|O80871|P2C25_ARATH Probable protein phosphatase 2C 25 OS=Arabidopsis thaliana OX=3702 GN=At2g30020 PE=1 SV=1 && PF00481:Protein phosphatase 2C
AT5G41180	0.336677	0.0184404	0.0954245	AT5G41180	protein_coding	leucine-rich repeat transmembrane protein kinase family protein && sp|C0LGH8|Y1634_ARATH Probable LRR receptor-like serine/threonine-protein kinase At1g63430 OS=Arabidopsis thaliana OX=3702 GN=At1g63430 PE=1 SV=1 && PF08263:Leucine rich repeat N-terminal domain|PF13855:Leucine rich repeat|PF07714:Protein tyrosine kinase
AT4G11990	0.336668	0.0508214	0.192812	AT4G11990	protein_coding	Cell cycle regulated microtubule associated protein && - && PF12214:Cell cycle regulated microtubule associated protein
AT1G55980	0.336417	0.0492761	0.189262	AT1G55980	protein_coding	FAD/NAD(P)-binding oxidoreductase family protein && sp|Q0WKV8|ULP2A_ARATH Probable ubiquitin-like-specific protease 2A OS=Arabidopsis thaliana OX=3702 GN=ULP2A PE=2 SV=2 && PF13450:NAD(P)-binding Rossmann-like domain
AT4G13690	0.336262	0.0514394	0.194224	AT4G13690	protein_coding	RNA-binding protein && - && -
AT1G04390	0.336073	0.00535457	0.0382381	AT1G04390	protein_coding	BTB/POZ domain-containing protein && sp|P93820|Y1439_ARATH BTB/POZ domain-containing protein At1g04390 OS=Arabidopsis thaliana OX=3702 GN=At1g04390 PE=2 SV=3 && PF00651:BTB/POZ domain
AT3G10190	0.335719	0.0308568	0.137461	AT3G10190	protein_coding	Calcium-binding EF-hand family protein && sp|Q9SS31|CML36_ARATH Probable calcium-binding protein CML36 OS=Arabidopsis thaliana OX=3702 GN=CML36 PE=2 SV=1 && PF13499:EF-hand domain pair
AT4G15950	0.335717	0.0253325	0.119657	NRPD4	protein_coding	RNA polymerase II%2C Rpb4%2C core protein && sp|Q6DBA5|NRPD4_ARATH DNA-directed RNA polymerases IV and V subunit 4 OS=Arabidopsis thaliana OX=3702 GN=NRPD4 PE=1 SV=2 && -
AT4G12570	0.335606	0.00348824	0.0275634	UPL5	protein_coding	ubiquitin protein ligase 5 && sp|Q9SU29|UPL5_ARATH E3 ubiquitin-protein ligase UPL5 OS=Arabidopsis thaliana OX=3702 GN=UPL5 PE=1 SV=1 && PF00240:Ubiquitin family|PF00632:HECT-domain (ubiquitin-transferase)
AT5G10940	0.335444	0.0018082	0.0165701	ASG2	protein_coding	transducin family protein / WD-40 repeat family protein && sp|Q94BQ3|ASG2_ARATH Protein ALTERED SEED GERMINATION 2 OS=Arabidopsis thaliana OX=3702 GN=ASG2 PE=1 SV=1 && PF00400:WD domain, G-beta repeat
AT3G47610	0.335432	0.00858306	0.0549317	AT3G47610	protein_coding	transcription regulator/ zinc ion binding protein && sp|Q15650|TRIP4_HUMAN Activating signal cointegrator 1 OS=Homo sapiens OX=9606 GN=TRIP4 PE=1 SV=4 && PF06221:Putative zinc finger motif, C2HC5-type
AT5G64310	0.335301	0.0195046	0.0994623	AGP1	protein_coding	arabinogalactan protein 1 && sp|Q8LCN5|AGP1_ARATH Classical arabinogalactan protein 1 OS=Arabidopsis thaliana OX=3702 GN=AGP1 PE=2 SV=2 && -
AT1G16930	0.334929	0.0211662	0.105613	AT1G16930	protein_coding	F-box/RNI-like/FBD-like domains-containing protein && sp|Q9FZ52|FDL3_ARATH F-box/FBD/LRR-repeat protein At1g16930 OS=Arabidopsis thaliana OX=3702 GN=At1g16930 PE=2 SV=1 && PF08387:FBD|PF07723:Leucine Rich Repeat
AT4G30360	0.3349	0.0021732	0.019119	CNGC17	protein_coding	cyclic nucleotide-gated channel 17 && sp|Q8L7Z0|CNG17_ARATH Cyclic nucleotide-gated ion channel 17 OS=Arabidopsis thaliana OX=3702 GN=CNGC17 PE=1 SV=1 && PF00520:Ion transport protein|PF00027:Cyclic nucleotide-binding domain
AT4G29540	0.334392	0.0216104	0.107314	LpxA	protein_coding	bacterial transferase hexapeptide repeat-containing protein && sp|Q9SU91|LPXA_ARATH Probable acyl-[acyl-carrier-protein]--UDP-N-acetylglucosamine O-acyltransferase, mitochondrial OS=Arabidopsis thaliana OX=3702 GN=LPXA PE=1 SV=1 && PF00132:Bacterial transferase hexapeptide (six repeats)|PF13720:Udp N-acetylglucosamine O-acyltransferase; Domain 2
AT5G18170	0.334231	0.00246824	0.021112	GDH1	protein_coding	glutamate dehydrogenase 1 && sp|Q43314|DHE1_ARATH Glutamate dehydrogenase 1 OS=Arabidopsis thaliana OX=3702 GN=GDH1 PE=1 SV=1 && PF02812:Glu/Leu/Phe/Val dehydrogenase, dimerisation domain|PF00208:Glutamate/Leucine/Phenylalanine/Valine dehydrogenase
AT4G25880	0.334212	0.000567941	0.00638956	PUM6	protein_coding	pumilio 6 && sp|Q9C5E7|PUM6_ARATH Pumilio homolog 6, chloroplastic OS=Arabidopsis thaliana OX=3702 GN=APUM6 PE=1 SV=1 && PF00806:Pumilio-family RNA binding repeat
AT3G24550	0.333996	0.000319366	0.00398528	PERK1	protein_coding	proline extensin-like receptor kinase 1 && sp|Q9LV48|PERK1_ARATH Proline-rich receptor-like protein kinase PERK1 OS=Arabidopsis thaliana OX=3702 GN=PERK1 PE=1 SV=1 && PF07714:Protein tyrosine kinase
AT3G02800	0.333583	0.039898	0.163979	PFA-DSP3	protein_coding	Tyrosine phosphatase family protein && sp|Q681Z2|DSP3_ARATH Tyrosine-protein phosphatase DSP3 OS=Arabidopsis thaliana OX=3702 GN=DSP3 PE=1 SV=1 && PF03162:Tyrosine phosphatase family
AT4G10420	0.33324	0.0523564	0.196521	AT4G10420	protein_coding	FBD / Leucine Rich Repeat domains containing protein && sp|Q9SV82|FBD40_ARATH FBD-associated F-box protein At4g10400 OS=Arabidopsis thaliana OX=3702 GN=At4g10400 PE=2 SV=2 && PF07723:Leucine Rich Repeat|PF08387:FBD
AT5G62470	0.333053	0.00918156	0.0576949	MYB96	protein_coding	myb domain protein 96 && sp|Q24JK1|MYB96_ARATH Transcription factor MYB96 OS=Arabidopsis thaliana OX=3702 GN=MYB96 PE=2 SV=1 && PF00249:Myb-like DNA-binding domain
AT4G34180	0.332965	0.00306787	0.0249118	AT4G34180	protein_coding	Cyclase family protein && sp|Q93V74|CYL1_ARATH Cyclase-like protein 1 OS=Arabidopsis thaliana OX=3702 GN=CYCLASE1 PE=1 SV=1 && PF04199:Putative cyclase
AT3G32940	0.332866	0.00295782	0.0242716	AT3G32940	protein_coding	RNA-binding KH domain-containing protein && sp|Q9LU44|SF1_ARATH Splicing factor-like protein 1 OS=Arabidopsis thaliana OX=3702 GN=SF1 PE=1 SV=1 && -
AT4G25690	0.332703	0.0047954	0.0351494	AT4G25690	protein_coding	stress response NST1-like protein && - && -
AT5G13090	0.332636	0.0229825	0.111911	AT5G13090	protein_coding	hypothetical protein && - && -
AT1G59720	0.332578	0.0157854	0.0852462	CRR28	protein_coding	Tetratricopeptide repeat (TPR)-like superfamily protein && sp|Q0WQW5|PPR85_ARATH Pentatricopeptide repeat-containing protein At1g59720, chloroplastic/mitochondrial OS=Arabidopsis thaliana OX=3702 GN=PCMP-H51 PE=1 SV=2 && PF13041:PPR repeat family|PF14432:DYW family of nucleic acid deaminases
AT4G21220	0.332352	0.0357052	0.151859	LpxD2	protein_coding	Trimeric LpxA-like enzymes superfamily protein && sp|F4JIP6|LPXD2_ARATH Probable UDP-3-O-acylglucosamine N-acyltransferase 2, mitochondrial OS=Arabidopsis thaliana OX=3702 GN=LPXD2 PE=3 SV=1 && PF00132:Bacterial transferase hexapeptide (six repeats)
AT3G08760	0.332188	0.00524814	0.0376455	ATSIK	protein_coding	Protein kinase superfamily protein && sp|Q9SY91|PBL15_ARATH Probable serine/threonine-protein kinase PBL15 OS=Arabidopsis thaliana OX=3702 GN=PBL15 PE=1 SV=1 && PF07714:Protein tyrosine kinase
AT5G63200	0.332121	0.00291904	0.0240007	AT5G63200	protein_coding	tetratricopeptide repeat (TPR)-containing protein && - && PF13424:Tetratricopeptide repeat|PF07719:Tetratricopeptide repeat
AT4G38020	0.331666	0.00362692	0.0284493	AT4G38020	protein_coding	tRNA/rRNA methyltransferase (SpoU) family protein && sp|P74261|Y1673_SYNY3 Uncharacterized tRNA/rRNA methyltransferase slr1673 OS=Synechocystis sp. (strain PCC 6803 / Kazusa) OX=1111708 GN=slr1673 PE=3 SV=1 && PF00588:SpoU rRNA Methylase family
AT5G22880	0.331282	0.0119735	0.0700824	HTB2	protein_coding	histone B2 && sp|Q9FFC0|H2B10_ARATH Histone H2B.10 OS=Arabidopsis thaliana OX=3702 GN=At5g22880 PE=1 SV=3 && PF00125:Core histone H2A/H2B/H3/H4
AT1G17580	0.331069	0.000888096	0.00924771	MYA1	protein_coding	myosin 1 && sp|Q39160|MYO5_ARATH Myosin-5 OS=Arabidopsis thaliana OX=3702 GN=XI-1 PE=1 SV=1 && PF00063:Myosin head (motor domain)|PF01843:DIL domain|PF02736:Myosin N-terminal SH3-like domain
AT3G51840	0.33101	0.00262675	0.0220418	ACX4	protein_coding	acyl-CoA oxidase 4 && sp|Q96329|ACOX4_ARATH Acyl-coenzyme A oxidase 4, peroxisomal OS=Arabidopsis thaliana OX=3702 GN=ACX4 PE=1 SV=1 && PF02771:Acyl-CoA dehydrogenase, N-terminal domain|PF02770:Acyl-CoA dehydrogenase, middle domain|PF00441:Acyl-CoA dehydrogenase, C-terminal domain
AT1G64610	0.331007	0.0157527	0.085136	AT1G64610	protein_coding	Transducin/WD40 repeat-like superfamily protein && sp|Q6NVE8|WDR44_MOUSE WD repeat-containing protein 44 OS=Mus musculus OX=10090 GN=Wdr44 PE=1 SV=1 && PF00400:WD domain, G-beta repeat
AT1G27100	0.33067	0.000959713	0.00984901	AT1G27100	protein_coding	Actin cross-linking protein && - && PF04601:Domain of unknown function (DUF569)
AT4G39790	0.330392	0.0531689	0.198425	AT4G39790	protein_coding	bZIP transcription factor%2C putative (DUF630 and DUF632) && sp|A0A178VBJ0|APSR1_ARATH Protein ALTERED PHOSPHATE STARVATION RESPONSE 1 OS=Arabidopsis thaliana OX=3702 GN=APSR1 PE=2 SV=1 && PF04783:Protein of unknown function (DUF630)|PF04782:Protein of unknown function (DUF632)
AT4G15760	0.330227	0.00938211	0.0586664	MO1	protein_coding	monooxygenase 1 && sp|O81815|MO1_ARATH Monooxygenase 1 OS=Arabidopsis thaliana OX=3702 GN=MO1 PE=2 SV=1 && PF01494:FAD binding domain
AT3G60415	0.330192	0.0514676	0.194271	AT3G60415	protein_coding	phosphoglycerate mutase family protein && - && PF00300:Histidine phosphatase superfamily (branch 1)
AT3G20280	0.33013	0.0149141	0.0820656	AT3G20280	protein_coding	RING/FYVE/PHD zinc finger superfamily protein && sp|Q5PNS0|Y3228_ARATH PHD finger protein At3g20280 OS=Arabidopsis thaliana OX=3702 GN=At3g20280 PE=2 SV=1 && PF00628:PHD-finger
AT3G21430	0.330031	0.00157723	0.0148661	ALY3	protein_coding	DNA binding protein && sp|Q6A332|ALY3_ARATH Protein ALWAYS EARLY 3 OS=Arabidopsis thaliana OX=3702 GN=ALY3 PE=1 SV=1 && PF06584:DIRP|PF00249:Myb-like DNA-binding domain
AT1G10740	0.329726	0.00400544	0.0306099	AT1G10740	protein_coding	alpha/beta-Hydrolases superfamily protein && sp|P04635|LIP_STAHY Lipase OS=Staphylococcus hyicus OX=1284 GN=lip PE=1 SV=1 && -
AT5G52320	0.32927	0.00774235	0.0507744	CYP96A4	protein_coding	cytochrome P450%2C family 96%2C subfamily A%2C polypeptide 4 && sp|Q9FVS9|C96AF_ARATH Alkane hydroxylase MAH1 OS=Arabidopsis thaliana OX=3702 GN=CYP96A15 PE=2 SV=1 && PF00067:Cytochrome P450
AT4G03250	0.329154	0.00904845	0.0571768	AT4G03250	protein_coding	Homeodomain-like superfamily protein && sp|F4HY56|RLT1_ARATH Homeobox-DDT domain protein RLT1 OS=Arabidopsis thaliana OX=3702 GN=RLT1 PE=1 SV=1 && PF00046:Homeodomain
AT5G67340	0.3288	0.0510744	0.193416	AT5G67340	protein_coding	ARM repeat superfamily protein && sp|Q5XEZ8|PUB2_ARATH U-box domain-containing protein 2 OS=Arabidopsis thaliana OX=3702 GN=PUB2 PE=2 SV=1 && PF00514:Armadillo/beta-catenin-like repeat|PF04564:U-box domain
AT5G60850	0.32858	0.00770662	0.0506039	OBP4	protein_coding	OBF binding protein 4 && sp|Q8LDR0|DOF54_ARATH Dof zinc finger protein DOF5.4 OS=Arabidopsis thaliana OX=3702 GN=DOF5.4 PE=2 SV=2 && PF02701:Dof domain, zinc finger
AT1G34065	0.328413	0.0240865	0.115449	SAMC2	protein_coding	S-adenosylmethionine carrier 2 && sp|F4HT41|SAMC2_ARATH Probable S-adenosylmethionine carrier 2, chloroplastic OS=Arabidopsis thaliana OX=3702 GN=SAMC2 PE=2 SV=1 && PF00153:Mitochondrial carrier protein
AT2G37970	0.328254	0.0365878	0.154607	SOUL-1	protein_coding	SOUL heme-binding family protein && sp|Q9SR77|HBPL1_ARATH Heme-binding-like protein At3g10130, chloroplastic OS=Arabidopsis thaliana OX=3702 GN=At3g10130 PE=1 SV=1 && PF04832:SOUL heme-binding protein
AT2G34380	0.328208	0.0154389	0.0841556	AT2G34380	protein_coding	Putative adipose-regulatory protein (Seipin) && sp|Q8L615|SEI3_ARATH Seipin-3 OS=Arabidopsis thaliana OX=3702 GN=SEI3 PE=2 SV=1 && PF06775:Putative adipose-regulatory protein (Seipin)
AT1G25425	0.328034	0.0280894	0.128817	CLE43	protein_coding	CLAVATA3/ESR-RELATED 43 && sp|Q6IWB1|CLE43_ARATH CLAVATA3/ESR (CLE)-related protein 43 OS=Arabidopsis thaliana OX=3702 GN=CLE43 PE=2 SV=1 && -
AT4G02800	0.328014	0.0421994	0.17053	AT4G02800	protein_coding	GRIP/coiled-coil protein && - && -
AT2G33240	0.327789	0.0534147	0.198963	XID	protein_coding	myosin XI D && sp|F4IVR7|MYO10_ARATH Myosin-10 OS=Arabidopsis thaliana OX=3702 GN=XI-D PE=3 SV=1 && PF00063:Myosin head (motor domain)|PF02736:Myosin N-terminal SH3-like domain|PF01843:DIL domain
AT1G24450	0.327702	0.0102072	0.0625235	NFD2	protein_coding	Ribonuclease III family protein && sp|Q9FYL8|NFD2_ARATH Protein NUCLEAR FUSION DEFECTIVE 2 OS=Arabidopsis thaliana OX=3702 GN=NFD2 PE=2 SV=1 && PF14622:Ribonuclease-III-like
AT2G03750	0.327646	0.00646118	0.0442269	AT2G03750	protein_coding	P-loop containing nucleoside triphosphate hydrolases superfamily protein && sp|Q8RV79|SOT11_ARATH Cytosolic sulfotransferase 11 OS=Arabidopsis thaliana OX=3702 GN=SOT11 PE=2 SV=1 && PF00685:Sulfotransferase domain
AT1G19160	0.327383	0.0530988	0.19827	AT1G19160	protein_coding	F-box family protein && sp|Q9LMB0|FB10_ARATH Putative F-box protein At1g19160 OS=Arabidopsis thaliana OX=3702 GN=At1g19160 PE=4 SV=1 && PF08268:F-box associated domain
AT3G59010	0.327334	0.0155926	0.0847376	PME61	protein_coding	pectin methylesterase 61 && sp|Q9LYT5|PME35_ARATH Probable pectinesterase/pectinesterase inhibitor 35 OS=Arabidopsis thaliana OX=3702 GN=PME35 PE=2 SV=1 && PF01095:Pectinesterase|PF04043:Plant invertase/pectin methylesterase inhibitor
AT1G12770	0.32698	0.0014993	0.0142675	EMB1586	protein_coding	P-loop containing nucleoside triphosphate hydrolases superfamily protein && sp|Q8W4E1|RH47_ARATH DEAD-box ATP-dependent RNA helicase 47, mitochondrial OS=Arabidopsis thaliana OX=3702 GN=RH47 PE=1 SV=2 && PF00270:DEAD/DEAH box helicase|PF00271:Helicase conserved C-terminal domain
AT1G53770	0.326855	0.007993	0.052035	AT1G53770	protein_coding	O-fucosyltransferase family protein && sp|Q501D6|OFT14_ARATH O-fucosyltransferase 14 OS=Arabidopsis thaliana OX=3702 GN=OFUT14 PE=2 SV=1 && PF10250:GDP-fucose protein O-fucosyltransferase
AT5G17980	0.326837	0.0194099	0.0991321	AT5G17980	protein_coding	C2 calcium/lipid-binding plant phosphoribosyltransferase family protein && sp|B8XCH5|QKY_ARATH Protein QUIRKY OS=Arabidopsis thaliana OX=3702 GN=QKY PE=2 SV=1 && PF08372:Plant phosphoribosyltransferase C-terminal|PF00168:C2 domain
AT3G01580	0.32663	0.0316551	0.139573	AT3G01580	protein_coding	Tetratricopeptide repeat (TPR)-like superfamily protein && sp|Q9SS97|PP205_ARATH Putative pentatricopeptide repeat-containing protein At3g01580 OS=Arabidopsis thaliana OX=3702 GN=PCMP-E87 PE=3 SV=2 && PF13041:PPR repeat family
AT2G19720	0.326336	0.0271726	0.126002	rps15ab	protein_coding	ribosomal protein S15A B && sp|O82205|R15A2_ARATH 40S ribosomal protein S15a-2 OS=Arabidopsis thaliana OX=3702 GN=RPS15AB PE=2 SV=1 && PF00410:Ribosomal protein S8
AT2G03530	0.32631	0.0022165	0.0193729	UPS2	protein_coding	ureide permease 2 && sp|Q9ZQ89|UPS2_ARATH Ureide permease 2 OS=Arabidopsis thaliana OX=3702 GN=UPS2 PE=1 SV=2 && PF07168:Ureide permease
AT1G21840	0.326221	0.0196213	0.09985	UREF	protein_coding	urease accessory protein F && sp|Q9XHZ3|UREF_ARATH Urease accessory protein F OS=Arabidopsis thaliana OX=3702 GN=UREF PE=2 SV=1 && PF01730:UreF
AT5G64810	0.325854	0.0528566	0.197778	WRKY51	protein_coding	WRKY DNA-binding protein 51 && sp|Q93WU9|WRK51_ARATH Probable WRKY transcription factor 51 OS=Arabidopsis thaliana OX=3702 GN=WRKY51 PE=1 SV=1 && PF03106:WRKY DNA -binding domain
AT5G02490	0.325832	0.0500154	0.190833	Hsp70-2	protein_coding	Heat shock protein 70 (Hsp 70) family protein && sp|P22954|HS702_ARATH Heat shock 70 kDa protein 2 OS=Arabidopsis thaliana OX=3702 GN=HSP70-2 PE=1 SV=2 && PF00012:Hsp70 protein
AT4G39980	0.325735	0.000428906	0.00507226	DHS1	protein_coding	3-deoxy-D-arabino-heptulosonate 7-phosphate synthase 1 && sp|P29976|AROF_ARATH Phospho-2-dehydro-3-deoxyheptonate aldolase 1, chloroplastic OS=Arabidopsis thaliana OX=3702 GN=DHS1 PE=2 SV=2 && PF01474:Class-II DAHP synthetase family
AT1G74360	0.32552	0.0501152	0.191075	AT1G74360	protein_coding	Leucine-rich repeat protein kinase family protein && sp|C0LGJ1|Y1743_ARATH Probable LRR receptor-like serine/threonine-protein kinase At1g74360 OS=Arabidopsis thaliana OX=3702 GN=At1g74360 PE=1 SV=1 && PF00069:Protein kinase domain|PF13855:Leucine rich repeat
AT1G73890	0.32507	0.0310353	0.138036	AT1G73890	protein_coding	Bifunctional inhibitor/lipid-transfer protein/seed storage 2S albumin superfamily protein && sp|Q9C9B1|LTG10_ARATH Non-specific lipid transfer protein GPI-anchored 10 OS=Arabidopsis thaliana OX=3702 GN=LTPG10 PE=3 SV=1 && PF14368:Probable lipid transfer
AT2G44900	0.324941	0.00148387	0.0141594	ARABIDILLO-1	protein_coding	ARABIDILLO-1 && sp|O22161|ADLO1_ARATH Protein ARABIDILLO 1 OS=Arabidopsis thaliana OX=3702 GN=FBX5 PE=1 SV=1 && PF00514:Armadillo/beta-catenin-like repeat
AT2G05940	0.324732	0.0104745	0.0636923	RIPK	protein_coding	Protein kinase superfamily protein && sp|Q9ZUF4|RIPK_ARATH Serine/threonine-protein kinase RIPK OS=Arabidopsis thaliana OX=3702 GN=RIPK PE=1 SV=1 && PF07714:Protein tyrosine kinase
AT2G43980	0.324719	0.00289608	0.023878	ITPK4	protein_coding	inositol 1%2C3%2C4-trisphosphate 5/6-kinase 4 && sp|O80568|ITPK4_ARATH Inositol 1,3,4-trisphosphate 5/6-kinase 4 OS=Arabidopsis thaliana OX=3702 GN=ITPK4 PE=1 SV=2 && PF05770:Inositol 1,3,4-trisphosphate 5/6-kinase ATP-grasp domain
AT5G14430	0.32469	0.000498172	0.00573222	AT5G14430	protein_coding	S-adenosyl-L-methionine-dependent methyltransferases superfamily protein && sp|Q8VZV7|PMT9_ARATH Probable methyltransferase PMT9 OS=Arabidopsis thaliana OX=3702 GN=At5g14430 PE=2 SV=1 && PF03141:Putative S-adenosyl-L-methionine-dependent methyltransferase
AT3G03330	0.324501	0.00547985	0.0388918	AT3G03330	protein_coding	NAD(P)-binding Rossmann-fold superfamily protein && sp|Q8CN40|Y2036_STAES Uncharacterized oxidoreductase SE_2036 OS=Staphylococcus epidermidis (strain ATCC 12228 / FDA PCI 1200) OX=176280 GN=SE_2036 PE=3 SV=1 && PF00106:short chain dehydrogenase
AT1G19025	0.324279	0.0372639	0.156457	AT1G19025	protein_coding	DNA repair metallo-beta-lactamase family protein && sp|Q5XIX3|DCR1C_RAT Protein artemis OS=Rattus norvegicus OX=10116 GN=Dclre1c PE=1 SV=1 && -
AT1G20720	0.324065	0.0153514	0.0839926	AT1G20720	protein_coding	RAD3-like DNA-binding helicase protein && sp|Q9BX63|FANCJ_HUMAN Fanconi anemia group J protein OS=Homo sapiens OX=9606 GN=BRIP1 PE=1 SV=2 && PF13307:Helicase C-terminal domain|PF06733:DEAD_2
AT3G42860	0.323887	0.0325301	0.142222	AT3G42860	protein_coding	zinc knuckle (CCHC-type) family protein && - && PF00098:Zinc knuckle|PF06839:GRF zinc finger
AT4G35920	0.323718	0.0102696	0.0628504	MCA1	protein_coding	PLAC8 family protein && sp|Q8L7E9|MCAC1_ARATH Protein MID1-COMPLEMENTING ACTIVITY 1 OS=Arabidopsis thaliana OX=3702 GN=MCA1 PE=1 SV=1 && PF04749:PLAC8 family
AT2G24270	0.323255	0.00086527	0.00904945	ALDH11A3	protein_coding	aldehyde dehydrogenase 11A3 && sp|Q1WIQ6|GAPN_ARATH NADP-dependent glyceraldehyde-3-phosphate dehydrogenase OS=Arabidopsis thaliana OX=3702 GN=ALDH11A3 PE=1 SV=2 && PF00171:Aldehyde dehydrogenase family
AT5G50330	0.322864	0.0220564	0.108673	AT5G50330	protein_coding	Protein kinase superfamily protein && sp|Q5M7P6|ADCK1_XENTR AarF domain-containing protein kinase 1 OS=Xenopus tropicalis OX=8364 GN=adck1 PE=2 SV=1 && PF03109:ABC1 family
AT3G63480	0.322762	0.0466314	0.182507	AT3G63480	protein_coding	ATP binding microtubule motor family protein && sp|Q8GW44|KN1_ARATH Kinesin-like protein KIN-1 OS=Arabidopsis thaliana OX=3702 GN=KIN1 PE=1 SV=1 && PF00225:Kinesin motor domain
AT2G00600	0.32265	0.0465881	0.182473	AT2G00600	misc_RNA	uncharacterized misc_RNA && - && -
AT2G18760	0.322566	0.0063705	0.0437068	CHR8	protein_coding	chromatin remodeling 8 && sp|Q9ZV43|CHR8_ARATH Protein CHROMATIN REMODELING 8 OS=Arabidopsis thaliana OX=3702 GN=CHR8 PE=2 SV=1 && PF00271:Helicase conserved C-terminal domain|PF00176:SNF2 family N-terminal domain
AT1G31790	0.322545	0.0232895	0.112956	AT1G31790	protein_coding	Tetratricopeptide repeat (TPR)-like superfamily protein && sp|Q9C6R9|PPR66_ARATH Pentatricopeptide repeat-containing protein At1g31790 OS=Arabidopsis thaliana OX=3702 GN=PCMP-A1 PE=2 SV=1 && -
AT5G19210	0.322424	0.0185112	0.0957407	AT5G19210	protein_coding	P-loop containing nucleoside triphosphate hydrolases superfamily protein && sp|Q3E9C3|RH58_ARATH DEAD-box ATP-dependent RNA helicase 58, chloroplastic OS=Arabidopsis thaliana OX=3702 GN=RH58 PE=2 SV=1 && PF00270:DEAD/DEAH box helicase|PF00271:Helicase conserved C-terminal domain
AT3G18840	0.32206	0.0551558	0.203329	AT3G18840	protein_coding	LOW protein_ PPR containing-like protein && sp|Q9LHN5|PP242_ARATH Putative pentatricopeptide repeat-containing protein At3g18840 OS=Arabidopsis thaliana OX=3702 GN=PCMP-E92 PE=3 SV=1 && PF13041:PPR repeat family
AT5G67280	0.321985	0.00558315	0.0395036	RLK	protein_coding	receptor-like kinase && sp|C0LGS3|Y4372_ARATH Probable LRR receptor-like serine/threonine-protein kinase At4g37250 OS=Arabidopsis thaliana OX=3702 GN=At4g37250 PE=1 SV=1 && PF08263:Leucine rich repeat N-terminal domain|PF13855:Leucine rich repeat|PF00069:Protein kinase domain
AT1G09750	0.321931	0.0499287	0.190757	AT1G09750	protein_coding	Eukaryotic aspartyl protease family protein && sp|O04496|AED3_ARATH Aspartyl protease AED3 OS=Arabidopsis thaliana OX=3702 GN=AED3 PE=1 SV=1 && PF14543:Xylanase inhibitor N-terminal|PF14541:Xylanase inhibitor C-terminal
AT3G14180	0.321332	0.00422936	0.0318292	ASIL2	protein_coding	sequence-specific DNA binding transcription factor && sp|Q9LJG8|ASIL2_ARATH Trihelix transcription factor ASIL2 OS=Arabidopsis thaliana OX=3702 GN=ASIL2 PE=1 SV=1 && PF13837:Myb/SANT-like DNA-binding domain
AT4G36910	0.321171	0.00876537	0.0558289	LEJ2	protein_coding	Cystathionine beta-synthase (CBS) family protein && sp|O23193|CBSX1_ARATH CBS domain-containing protein CBSX1, chloroplastic OS=Arabidopsis thaliana OX=3702 GN=CBSX1 PE=1 SV=2 && PF00571:CBS domain
AT2G28100	0.321089	0.00535466	0.0382381	FUC1	protein_coding	alpha-L-fucosidase 1 && sp|Q8GW72|FUCO1_ARATH Alpha-L-fucosidase 1 OS=Arabidopsis thaliana OX=3702 GN=FUC1 PE=1 SV=2 && PF01120:Alpha-L-fucosidase
AT3G04200	0.321038	0.0563715	0.206257	AT3G04200	protein_coding	RmlC-like cupins superfamily protein && sp|Q9M8X6|GL16_ARATH Germin-like protein subfamily 1 member 6 OS=Arabidopsis thaliana OX=3702 GN=At3g04200 PE=2 SV=1 && PF00190:Cupin
AT4G14305	0.320999	0.0547644	0.202409	AT4G14305	protein_coding	Peroxisomal membrane 22 kDa (Mpv17/PMP22) family protein && sp|Q9ZS51|PMP22_ARATH Peroxisomal membrane protein PMP22 OS=Arabidopsis thaliana OX=3702 GN=PMP22 PE=1 SV=1 && PF04117:Mpv17 / PMP22 family
AT4G01895	0.320842	0.0508741	0.192941	AT4G01895	protein_coding	systemic acquired resistance (SAR) regulator protein NIMIN-1-like protein && - && PF15699:NPR1 interacting
AT1G72280	0.320818	0.0209522	0.104822	ERO1	protein_coding	endoplasmic reticulum oxidoreductins 1 && sp|Q9C7S7|ERO1_ARATH Endoplasmic reticulum oxidoreductin-1 OS=Arabidopsis thaliana OX=3702 GN=AERO1 PE=1 SV=1 && PF04137:Endoplasmic Reticulum Oxidoreductin 1 (ERO1)
AT3G06868	0.320719	0.0457541	0.180261	AT3G06868	protein_coding	vitellogenin-like protein && - && -
AT3G25150	0.320527	0.00275889	0.0229378	AT3G25150	protein_coding	Nuclear transport factor 2 (NTF2) family protein with RNA binding (RRM-RBD-RNP motifs) domain-containing protein && sp|Q9FME2|NTF2_ARATH Nuclear transport factor 2 OS=Arabidopsis thaliana OX=3702 GN=NTF2 PE=1 SV=1 && PF02136:Nuclear transport factor 2 (NTF2) domain|PF00076:RNA recognition motif. (a.k.a. RRM, RBD, or RNP domain)
AT4G14840	0.319853	0.0246171	0.117357	AT4G14840	protein_coding	spindle assembly abnormal protein && - && -
AT5G60200	0.31931	0.0309217	0.137649	TMO6	protein_coding	TARGET OF MONOPTEROS 6 && sp|Q84TE9|DOF53_ARATH Dof zinc finger protein DOF5.3 OS=Arabidopsis thaliana OX=3702 GN=DOF5.3 PE=2 SV=1 && PF02701:Dof domain, zinc finger
AT2G23360	0.318877	0.0138232	0.0773607	AT2G23360	protein_coding	filament-like protein (DUF869) && sp|Q9SLN1|FPP7_ARATH Filament-like plant protein 7 OS=Arabidopsis thaliana OX=3702 GN=FPP7 PE=3 SV=2 && PF05911:Filament-like plant protein, long coiled-coil
AT1G13780	0.318741	0.0174017	0.0914577	AT1G13780	protein_coding	F-box/RNI-like/FBD-like domains-containing protein && sp|Q56XS8|FDL2_ARATH F-box/FBD/LRR-repeat protein At1g13780 OS=Arabidopsis thaliana OX=3702 GN=At1g13780 PE=2 SV=1 && -
AT2G45460	0.318513	0.0116197	0.0686684	AT2G45460	protein_coding	SMAD/FHA domain-containing protein && - && PF00498:FHA domain
AT5G51600	0.317912	0.0346451	0.148749	PLE	protein_coding	Microtubule associated protein (MAP65/ASE1) family protein && sp|Q9FHM4|MA653_ARATH 65-kDa microtubule-associated protein 3 OS=Arabidopsis thaliana OX=3702 GN=MAP65-3 PE=1 SV=1 && PF03999:Microtubule associated protein (MAP65/ASE1 family)
AT3G06010	0.31778	0.00295273	0.0242394	ATCHR12	protein_coding	SNF2/Brahma-type chromatin-remodeling protein CHR12 && sp|F4J9M5|CHR12_ARATH Probable ATP-dependent DNA helicase CHR12 OS=Arabidopsis thaliana OX=3702 GN=CHR12 PE=2 SV=1 && PF14619:Snf2-ATP coupling, chromatin remodelling complex|PF00271:Helicase conserved C-terminal domain|PF00176:SNF2 family N-terminal domain
AT2G33340	0.317442	0.000219016	0.00289821	MAC3B	protein_coding	MOS4-associated complex 3B && sp|O22785|PR19B_ARATH Pre-mRNA-processing factor 19 homolog 2 OS=Arabidopsis thaliana OX=3702 GN=PRP19B PE=1 SV=3 && PF08606:Prp19/Pso4-like|PF00400:WD domain, G-beta repeat
AT3G52170	0.317241	0.0286883	0.130728	AT3G52170	protein_coding	DNA binding protein && - && -
AT1G13550	0.317075	0.0578467	0.209639	AT1G13550	protein_coding	hypothetical protein (DUF1262) && - && PF06880:Protein of unknown function (DUF1262)
AT3G25100	0.316862	0.0443738	0.176357	CDC45	protein_coding	cell division cycle 45 && sp|O74113|CDC45_SCHPO Cell division control protein 45 homolog OS=Schizosaccharomyces pombe (strain 972 / ATCC 24843) OX=284812 GN=sna41 PE=1 SV=1 && PF02724:CDC45-like protein
AT1G05061	0.316775	0.0567305	0.207146	AT1G05061	transcribed_pseudogene	pseudogene of Pentatricopeptide repeat (PPR-like) superfamily protein~AT1G05061.1 && - && -
AT1G45150	0.316677	0.00667109	0.0453277	AT1G45150	protein_coding	alpha-1%2C6-mannosyl-glycoprotein 2-beta-N-acetylglucosaminyltransferase && - && PF13320:Domain of unknown function (DUF4091)
AT3G12120	0.316635	0.000409555	0.00488507	FAD2	protein_coding	fatty acid desaturase 2 && sp|P46313|FAD6E_ARATH Delta(12)-fatty-acid desaturase OS=Arabidopsis thaliana OX=3702 GN=FAD2 PE=1 SV=1 && PF00487:Fatty acid desaturase|PF11960:Domain of unknown function (DUF3474)
AT4G27860	0.316569	0.026461	0.123501	MEB1	protein_coding	vacuolar iron transporter (VIT) family protein && sp|Q8W4P8|MEB1_ARATH Membrane protein of ER body 1 OS=Arabidopsis thaliana OX=3702 GN=MEB1 PE=1 SV=1 && -
AT1G78730	0.316378	0.0209794	0.104933	AT1G78730	protein_coding	FBD%2C F-box%2C Skp2-like and Leucine Rich Repeat domains containing protein && sp|Q9ZV91|FBD35_ARATH Putative FBD-associated F-box protein At1g78730 OS=Arabidopsis thaliana OX=3702 GN=At1g78730 PE=2 SV=2 && PF07723:Leucine Rich Repeat|PF08387:FBD
AT2G14220	0.315844	0.0323722	0.14177	AT2G14220	pseudogene	hypothetical protein && sp|Q94HW2|POLR1_ARATH Retrovirus-related Pol polyprotein from transposon RE1 OS=Arabidopsis thaliana OX=3702 GN=RE1 PE=2 SV=1 && -
AT2G04490	0.315725	0.0582058	0.210354	AT2G04490	pseudogene	hypothetical protein && sp|Q9ZT94|POLR2_ARATH Retrovirus-related Pol polyprotein from transposon RE2 OS=Arabidopsis thaliana OX=3702 GN=RE2 PE=4 SV=1 && -
AT4G20380	0.315525	0.00663297	0.0451354	LSD1	protein_coding	LSD1 zinc finger family protein && sp|P94077|LSD1_ARATH Protein LSD1 OS=Arabidopsis thaliana OX=3702 GN=LSD1 PE=1 SV=1 && PF06943:LSD1 zinc finger
AT5G16250	0.315477	0.0282897	0.129322	AT5G16250	protein_coding	transmembrane protein && - && -
AT2G19260	0.315269	0.0129058	0.0737748	AT2G19260	protein_coding	RING/FYVE/PHD zinc finger superfamily protein && - && -
AT1G65120	0.315247	0.0387106	0.16085	AT1G65120	protein_coding	Ubiquitin carboxyl-terminal hydrolase-related protein && - && PF04781:Protein of unknown function (DUF627)|PF04780:Protein of unknown function (DUF629)
AT4G28240	0.315188	0.00404709	0.0308266	AT4G28240	protein_coding	Wound-responsive family protein && - && -
AT4G02070	0.314526	0.0160925	0.0864556	MSH6	protein_coding	MUTS homolog 6 && sp|O04716|MSH6_ARATH DNA mismatch repair protein MSH6 OS=Arabidopsis thaliana OX=3702 GN=MSH6 PE=1 SV=2 && PF01624:MutS domain I|PF05188:MutS domain II|PF05192:MutS domain III|PF05190:MutS family domain IV|PF00488:MutS domain V
AT3G23840	0.3144	0.0365214	0.154414	AT3G23840	protein_coding	HXXXD-type acyl-transferase family protein && sp|Q9LIS1|CR26L_ARATH Protein ECERIFERUM 26-like OS=Arabidopsis thaliana OX=3702 GN=CER26L PE=2 SV=1 && PF02458:Transferase family
AT1G53910	0.314253	0.00291379	0.023986	RAP2.12	protein_coding	related to AP2 12 && sp|Q9SSA8|RA212_ARATH Ethylene-responsive transcription factor RAP2-12 OS=Arabidopsis thaliana OX=3702 GN=RAP2-12 PE=1 SV=1 && PF00847:AP2 domain
AT1G61065	0.314162	0.0387162	0.16085	AT1G61065	protein_coding	1%2C3-beta-glucan synthase component (DUF1218) && - && PF06749:Protein of unknown function (DUF1218)
AT3G45590	0.314055	0.0442945	0.176145	SEN1	protein_coding	splicing endonuclease 1 && sp|Q9M1E8|SEN21_ARATH tRNA-splicing endonuclease subunit Sen2-1 OS=Arabidopsis thaliana OX=3702 GN=SEN1 PE=2 SV=1 && PF01974:tRNA intron endonuclease, catalytic C-terminal domain|PF02778:tRNA intron endonuclease, N-terminal domain
AT5G56970	0.313762	0.0420855	0.170257	CKX3	protein_coding	cytokinin oxidase 3 && sp|Q9LTS3|CKX3_ARATH Cytokinin dehydrogenase 3 OS=Arabidopsis thaliana OX=3702 GN=CKX3 PE=1 SV=1 && PF01565:FAD binding domain|PF09265:Cytokinin dehydrogenase 1, FAD and cytokinin binding
AT5G15120	0.313468	0.0448673	0.17798	AT5G15120	protein_coding	2-aminoethanethiol dioxygenase%2C putative (DUF1637) && sp|Q9LXG9|PCO1_ARATH Plant cysteine oxidase 1 OS=Arabidopsis thaliana OX=3702 GN=PCO1 PE=1 SV=1 && PF07847:PCO_ADO
AT3G22690	0.313454	0.032729	0.142761	AT3G22690	protein_coding	LOW protein_ PPR containing-like protein && sp|Q9LUJ2|PP249_ARATH Pentatricopeptide repeat-containing protein At3g22690 OS=Arabidopsis thaliana OX=3702 GN=PCMP-H56 PE=3 SV=1 && PF13041:PPR repeat family|PF14432:DYW family of nucleic acid deaminases
AT2G44980	0.313252	0.017902	0.0933091	ASG3	protein_coding	SNF2 domain-containing protein / helicase domain-containing protein && sp|F4IV45|CHR10_ARATH Probable helicase CHR10 OS=Arabidopsis thaliana OX=3702 GN=CHR10 PE=3 SV=1 && PF00176:SNF2 family N-terminal domain|PF00271:Helicase conserved C-terminal domain
AT1G79740	0.313077	0.0025806	0.0217854	AT1G79740	protein_coding	hAT transposon superfamily && - && PF04937:Protein of unknown function (DUF 659)|PF05699:hAT family C-terminal dimerisation region
AT2G23680	0.313054	0.0131365	0.0746422	AT2G23680	protein_coding	Cold acclimation protein WCOR413 family && sp|O64834|CRPM3_ARATH Cold-regulated 413 plasma membrane protein 3 OS=Arabidopsis thaliana OX=3702 GN=At2g23680 PE=2 SV=1 && PF05562:Cold acclimation protein WCOR413
NA	0.312946	0.0572502	0.208202	38088473	ncRNA	cosRNA M98 && - && -
AT2G35630	0.312832	0.000180535	0.00246423	MOR1	protein_coding	ARM repeat superfamily protein && sp|Q94FN2|MOR1_ARATH Protein MOR1 OS=Arabidopsis thaliana OX=3702 GN=MOR1 PE=1 SV=1 && -
AT3G23780	0.312722	0.00412844	0.0312631	NRPD2A	protein_coding	nuclear RNA polymerase D2A && sp|Q9LK40|NRPD2_ARATH DNA-directed RNA polymerases IV and V subunit 2 OS=Arabidopsis thaliana OX=3702 GN=NRPD2 PE=1 SV=1 && PF04563:RNA polymerase beta subunit|PF04561:RNA polymerase Rpb2, domain 2|PF04560:RNA polymerase Rpb2, domain 7|PF04566:RNA polymerase Rpb2, domain 4|PF04567:RNA polymerase Rpb2, domain 5|PF00562:RNA polymerase Rpb2, domain 6|PF04565:RNA polymer…
AT5G12360	0.312511	0.0586409	0.211412	AT5G12360	protein_coding	hypothetical protein && sp|Q94CK6|PANS2_ARATH Protein PATRONUS 2 OS=Arabidopsis thaliana OX=3702 GN=PANS2 PE=2 SV=1 && -
AT5G12100	0.312206	0.0238065	0.11445	AT5G12100	protein_coding	pentatricopeptide (PPR) repeat-containing protein && sp|Q9FMQ1|PP376_ARATH Pentatricopeptide repeat-containing protein At5g12100, mitochondrial OS=Arabidopsis thaliana OX=3702 GN=At5g12100 PE=2 SV=1 && PF12854:PPR repeat|PF13041:PPR repeat family
AT1G34110	0.312196	0.0161908	0.0868493	AT1G34110	protein_coding	Leucine-rich receptor-like protein kinase family protein && sp|C0LGF5|RGI5_ARATH LRR receptor-like serine/threonine-protein kinase RGI5 OS=Arabidopsis thaliana OX=3702 GN=RGI5 PE=1 SV=2 && PF00069:Protein kinase domain|PF13855:Leucine rich repeat|PF08263:Leucine rich repeat N-terminal domain
AT3G54680	0.31197	0.0156935	0.0849704	AT3G54680	protein_coding	proteophosphoglycan-like protein && - && -
AT1G44770	0.311859	0.00443085	0.0330005	AT1G44770	protein_coding	elongation factor && - && -
AT1G77390	0.311857	0.0492418	0.189165	CYCA1%3B2	protein_coding	CYCLIN A1%3B2 && sp|Q9FVX0|CCA12_ARATH Cyclin-A1-2 OS=Arabidopsis thaliana OX=3702 GN=CYCA1-2 PE=1 SV=2 && PF02984:Cyclin, C-terminal domain|PF00134:Cyclin, N-terminal domain
AT2G37340	0.311712	0.00175244	0.0161731	RS2Z33	protein_coding	arginine/serine-rich zinc knuckle-containing protein 33 && sp|Q8VYA5|RSZ33_ARATH Serine/arginine-rich splicing factor RS2Z33 OS=Arabidopsis thaliana OX=3702 GN=RS2Z33 PE=1 SV=1 && PF00098:Zinc knuckle
AT1G06740	0.311691	0.032907	0.143327	MUG3	protein_coding	MuDR family transposase && - && PF10551:MULE transposase domain|PF03108:MuDR family transposase|PF04434:SWIM zinc finger
AT3G17170	0.311628	0.00616307	0.042508	RFC3	protein_coding	Translation elongation factor EF1B/ribosomal protein S6 family protein && sp|Q0VMF9|RS6_ALCBS 30S ribosomal protein S6 OS=Alcanivorax borkumensis (strain ATCC 700651 / DSM 11573 / NCIMB 13689 / SK2) OX=393595 GN=rpsF PE=3 SV=1 && PF01250:Ribosomal protein S6
AT1G75100	0.311514	0.0124829	0.0721304	JAC1	protein_coding	J-domain protein required for chloroplast accumulation response 1 && sp|Q9C9Q4|JAC1_ARATH J domain-containing protein required for chloroplast accumulation response 1 OS=Arabidopsis thaliana OX=3702 GN=JAC1 PE=1 SV=1 && -
AT5G09790	0.311457	0.032785	0.142916	ATXR5	protein_coding	TRITHORAX-RELATED PROTEIN 5 && sp|Q8VZJ1|ATXR5_ARATH Histone-lysine N-methyltransferase ATXR5 OS=Arabidopsis thaliana OX=3702 GN=ATXR5 PE=1 SV=2 && PF00628:PHD-finger|PF00856:SET domain
AT1G74390	0.311417	0.0188893	0.0971985	AT1G74390	protein_coding	Polynucleotidyl transferase%2C ribonuclease H-like superfamily protein && sp|Q9CA74|NEN3_ARATH Protein NEN3 OS=Arabidopsis thaliana OX=3702 GN=NEN3 PE=2 SV=1 && -
AT1G70940	0.311376	0.000699631	0.00761975	PIN3	protein_coding	Auxin efflux carrier family protein && sp|Q9S7Z8|PIN3_ARATH Auxin efflux carrier component 3 OS=Arabidopsis thaliana OX=3702 GN=PIN3 PE=1 SV=1 && PF03547:Membrane transport protein
AT2G15220	0.311317	0.0591254	0.212606	AT2G15220	protein_coding	Plant basic secretory protein (BSP) family protein && sp|C0HJG8|BSP_BOSSE Basic secretory protease (Fragments) OS=Boswellia serrata OX=613112 PE=1 SV=1 && PF04450:Peptidase of plants and bacteria
AT1G09600	0.311252	0.0583277	0.210611	AT1G09600	protein_coding	Protein kinase superfamily protein && sp|F4I114|Y1960_ARATH Probable serine/threonine-protein kinase At1g09600 OS=Arabidopsis thaliana OX=3702 GN=At1g09600 PE=3 SV=1 && PF00069:Protein kinase domain
AT2G33830	0.311111	0.00723273	0.0481302	AT2G33830	protein_coding	Dormancy/auxin associated family protein && sp|P93017|DRMH1_ARATH Dormancy-associated protein homolog 1 OS=Arabidopsis thaliana OX=3702 GN=DRMH1 PE=1 SV=1 && PF05564:Dormancy/auxin associated protein
AT1G29430	0.311063	0.0134468	0.0759077	AT1G29430	protein_coding	SAUR-like auxin-responsive protein family && sp|Q9C7Q8|SAU62_ARATH Auxin-responsive protein SAUR62 OS=Arabidopsis thaliana OX=3702 GN=SAUR62 PE=2 SV=1 && PF02519:Auxin responsive protein
AT1G15750	0.311059	0.000520145	0.00592556	TPL	protein_coding	Transducin family protein / WD-40 repeat family protein && sp|Q94AI7|TPL_ARATH Protein TOPLESS OS=Arabidopsis thaliana OX=3702 GN=TPL PE=1 SV=1 && -
AT4G13210	0.311043	0.042096	0.170267	AT4G13210	protein_coding	Pectin lyase-like superfamily protein && sp|Q9SVQ6|PLY14_ARATH Putative pectate lyase 14 OS=Arabidopsis thaliana OX=3702 GN=At4g13210 PE=3 SV=2 && PF00544:Pectate lyase
AT2G01008	0.310721	0.0495718	0.189977	AT2G01008	protein_coding	maternal effect embryo arrest protein && sp|Q9LX89|FB255_ARATH F-box protein At5g10340 OS=Arabidopsis thaliana OX=3702 GN=At5g10340 PE=2 SV=1 && -
AT5G63490	0.310654	0.00689033	0.046416	AT5G63490	protein_coding	CBS / octicosapeptide/Phox/Bemp1 (PB1) domains-containing protein && sp|Q9FMV3|Y5349_ARATH CBS domain-containing protein CBSCBSPB1 OS=Arabidopsis thaliana OX=3702 GN=CBSCBSPB1 PE=1 SV=1 && PF00564:PB1 domain|PF00571:CBS domain
AT4G04340	0.310542	0.00039467	0.00473195	AT4G04340	protein_coding	ERD (early-responsive to dehydration stress) family protein && sp|Q9XEA1|CSCL5_ARATH Protein OSCA1 OS=Arabidopsis thaliana OX=3702 GN=OSCA1 PE=1 SV=1 && PF14703:Cytosolic domain of 10TM putative phosphate transporter|PF02714:Calcium-dependent channel, 7TM region, putative phosphate|PF13967:Late exocytosis, associated with Golgi transport
AT1G30620	0.310289	0.02367	0.114057	MUR4	protein_coding	NAD(P)-binding Rossmann-fold superfamily protein && sp|Q9SA77|ARAE1_ARATH UDP-arabinose 4-epimerase 1 OS=Arabidopsis thaliana OX=3702 GN=MUR4 PE=1 SV=1 && -
AT3G08065	0.310255	0.0172724	0.0909161	AT3G08065	lncRNA	other RNA && - && -
AT2G22120	0.310044	0.00696617	0.0467754	AT2G22120	protein_coding	RING/FYVE/PHD zinc finger superfamily protein && - && PF12906:RING-variant domain
AT5G61560	0.309919	0.0237806	0.114351	AT5G61560	protein_coding	U-box domain-containing protein kinase family protein && sp|Q9FKG5|PUB51_ARATH U-box domain-containing protein 51 OS=Arabidopsis thaliana OX=3702 GN=PUB51 PE=2 SV=2 && PF04564:U-box domain|PF00069:Protein kinase domain
AT1G21525	0.309876	0.0579907	0.209868	AT1G21525	transcribed_pseudogene	pseudogene of hypothetical protein~AT1G21525.1 && - && -
AT3G22910	0.309833	0.0234236	0.113289	AT3G22910	protein_coding	ATPase E1-E2 type family protein / haloacid dehalogenase-like hydrolase family protein && sp|Q9LIK7|ACA13_ARATH Putative calcium-transporting ATPase 13, plasma membrane-type OS=Arabidopsis thaliana OX=3702 GN=ACA13 PE=3 SV=1 && PF00122:E1-E2 ATPase|PF00690:Cation transporter/ATPase, N-terminus|PF00689:Cation transporting ATPase, C-terminus|PF00702:haloacid dehalogenase-like hydrolase
AT3G47600	0.309625	0.0154492	0.0841556	MYB94	protein_coding	myb domain protein 94 && sp|Q9SN78|MYB94_ARATH Transcription factor MYB94 OS=Arabidopsis thaliana OX=3702 GN=MYB94 PE=1 SV=1 && PF00249:Myb-like DNA-binding domain
AT3G47730	0.30958	0.00446122	0.0331519	ABCA2	protein_coding	ATP-binding cassette A2 && sp|Q84K47|AB2A_ARATH ABC transporter A family member 2 OS=Arabidopsis thaliana OX=3702 GN=ABCA2 PE=2 SV=1 && PF00005:ABC transporter|PF12698:ABC-2 family transporter protein
AT2G37080	0.309395	0.0122594	0.0712746	RIP2	protein_coding	ROP interactive partner 3 && sp|Q9ZQC5|ICR2_ARATH Interactor of constitutive active ROPs 2, chloroplastic OS=Arabidopsis thaliana OX=3702 GN=ICR2 PE=1 SV=1 && -
AT2G34230	0.309372	0.0603153	0.215395	AT2G34230	protein_coding	ubiquitin carboxyl-terminal hydrolase-like protein%2C putative (DUF627 and DUF629) && - && PF04780:Protein of unknown function (DUF629)|PF04781:Protein of unknown function (DUF627)
AT1G01370	0.309165	0.0477471	0.185132	HTR12	protein_coding	Histone superfamily protein && sp|Q8RVQ9|HTR12_ARATH Histone H3-like centromeric protein HTR12 OS=Arabidopsis thaliana OX=3702 GN=HTR12 PE=1 SV=3 && PF00125:Core histone H2A/H2B/H3/H4
AT3G03630	0.30915	0.00612192	0.0423365	CS26	protein_coding	cysteine synthase 26 && sp|O22682|CYSK4_ARATH S-sulfo-L-cysteine synthase (O-acetyl-L-serine-dependent), chloroplastic OS=Arabidopsis thaliana OX=3702 GN=CS26 PE=1 SV=1 && PF00291:Pyridoxal-phosphate dependent enzyme
AT4G21470	0.309094	0.0116318	0.0686814	FMN/FHY	protein_coding	riboflavin kinase/FMN hydrolase && sp|Q84MD8|FHYRK_ARATH Bifunctional riboflavin kinase/FMN phosphatase OS=Arabidopsis thaliana OX=3702 GN=FHY PE=1 SV=1 && PF13419:Haloacid dehalogenase-like hydrolase|PF01687:Riboflavin kinase
AT4G28490	0.309024	0.0198451	0.10081	HAE	protein_coding	Leucine-rich receptor-like protein kinase family protein && sp|P47735|RLK5_ARATH Receptor-like protein kinase 5 OS=Arabidopsis thaliana OX=3702 GN=RLK5 PE=1 SV=1 && PF00069:Protein kinase domain|PF08263:Leucine rich repeat N-terminal domain|PF13855:Leucine rich repeat
AT1G09770	0.308902	0.000218469	0.00289281	CDC5	protein_coding	cell division cycle 5 && sp|P92948|CDC5L_ARATH Cell division cycle 5-like protein OS=Arabidopsis thaliana OX=3702 GN=CDC5 PE=1 SV=2 && PF13921:Myb-like DNA-binding domain|PF11831:pre-mRNA splicing factor component
AT5G45400	0.308532	0.0262656	0.122866	RPA70C	protein_coding	Replication factor-A protein 1-like protein && sp|Q9FHJ6|RFA1C_ARATH Replication protein A 70 kDa DNA-binding subunit C OS=Arabidopsis thaliana OX=3702 GN=RPA1C PE=3 SV=1 && PF08646:Replication factor-A C terminal domain|PF16900:Replication protein A OB domain|PF01336:OB-fold nucleic acid binding domain|PF04057:Replication factor-A protein 1, N-terminal domain
AT3G10140	0.308514	0.019343	0.0988389	RECA3	protein_coding	RECA homolog 3 && sp|Q8RY99|RECAM_ARATH DNA repair protein recA homolog 2, mitochondrial OS=Arabidopsis thaliana OX=3702 GN=At3g10140 PE=2 SV=1 && PF00154:recA bacterial DNA recombination protein
AT1G03270	0.308496	0.0437633	0.174768	AT1G03270	protein_coding	CBS domain protein with a domain protein (DUF21) && sp|Q9ZVS8|Y1327_ARATH Putative DUF21 domain-containing protein At1g03270 OS=Arabidopsis thaliana OX=3702 GN=CBSDUF4 PE=4 SV=2 && PF01595:Cyclin M transmembrane N-terminal domain
AT2G33410	0.308458	0.00108194	0.0109415	AT2G33410	protein_coding	RNA-binding (RRM/RBD/RNP motifs) family protein && sp|Q8W034|RNP1_ARATH Heterogeneous nuclear ribonucleoprotein 1 OS=Arabidopsis thaliana OX=3702 GN=RNP1 PE=1 SV=1 && PF00076:RNA recognition motif. (a.k.a. RRM, RBD, or RNP domain)
AT5G24530	0.308367	0.0528581	0.197778	DMR6	protein_coding	2-oxoglutarate (2OG) and Fe(II)-dependent oxygenase superfamily protein && sp|Q9FLV0|DMR6_ARATH Protein DOWNY MILDEW RESISTANCE 6 OS=Arabidopsis thaliana OX=3702 GN=DMR6 PE=1 SV=1 && PF14226:non-haem dioxygenase in morphine synthesis N-terminal|PF03171:2OG-Fe(II) oxygenase superfamily
AT2G36420	0.308332	0.0177672	0.092857	TRM27	protein_coding	nucleolin-like protein && - && -
AT3G04070	0.30817	0.0569365	0.207548	NAC047	protein_coding	NAC domain containing protein 47 && sp|Q84TD6|NAC47_ARATH NAC transcription factor 47 OS=Arabidopsis thaliana OX=3702 GN=NAC047 PE=2 SV=1 && PF02365:No apical meristem (NAM) protein
AT1G16710	0.308159	0.000799625	0.00850398	HAC12	protein_coding	histone acetyltransferase of the CBP family 12 && sp|Q9FWQ5|HAC12_ARATH Histone acetyltransferase HAC12 OS=Arabidopsis thaliana OX=3702 GN=HAC12 PE=3 SV=2 && PF08214:Histone acetylation protein|PF02135:TAZ zinc finger
AT2G13610	0.308005	0.0351081	0.150148	ABCG5	protein_coding	ABC-2 type transporter family protein && sp|Q9SIT6|AB5G_ARATH ABC transporter G family member 5 OS=Arabidopsis thaliana OX=3702 GN=ABCG5 PE=2 SV=1 && PF01061:ABC-2 type transporter|PF00005:ABC transporter
AT2G38070	0.307909	0.0551575	0.203329	AT2G38070	protein_coding	LOW protein_ UPF0503-like protein%2C putative (DUF740) && sp|Q9SS80|OPS_ARATH Protein OCTOPUS OS=Arabidopsis thaliana OX=3702 GN=OPS PE=1 SV=1 && PF05340:Protein of unknown function (DUF740)
AT2G36730	0.307886	0.0325397	0.142234	AT2G36730	protein_coding	Pentatricopeptide repeat (PPR) superfamily protein && sp|Q9ZQA1|PP188_ARATH Pentatricopeptide repeat-containing protein At2g36730 OS=Arabidopsis thaliana OX=3702 GN=PCMP-E44 PE=3 SV=1 && PF13041:PPR repeat family
AT1G61740	0.307823	0.00737432	0.0488848	AT1G61740	protein_coding	Sulfite exporter TauE/SafE family protein && sp|Q9SYB0|TAUE2_ARATH Sulfite exporter TauE/SafE family protein 2 OS=Arabidopsis thaliana OX=3702 GN=At1g61740 PE=2 SV=1 && PF01925:Sulfite exporter TauE/SafE
AT5G44582	0.307731	0.0293633	0.132844	AT5G44582	protein_coding	hypothetical protein && - && -
AT2G35710	0.307677	0.0510929	0.193416	PGSIP7	protein_coding	Nucleotide-diphospho-sugar transferases superfamily protein && sp|Q8VZP6|GUX8_ARATH Putative glucuronosyltransferase PGSIP8 OS=Arabidopsis thaliana OX=3702 GN=PGSIP8 PE=2 SV=1 && -
AT1G55310	0.307567	0.00199199	0.0178148	SCL33	protein_coding	SC35-like splicing factor 33 && sp|Q9SEU4|SRC33_ARATH Serine/arginine-rich SC35-like splicing factor SCL33 OS=Arabidopsis thaliana OX=3702 GN=SCL33 PE=1 SV=1 && -
AT2G43320	0.307422	0.0151824	0.0832653	AT2G43320	protein_coding	S-adenosyl-L-methionine-dependent methyltransferases superfamily protein && sp|Q55DL2|MET18_DICDI Histidine protein methyltransferase 1 homolog OS=Dictyostelium discoideum OX=44689 GN=DDB_G0270580 PE=3 SV=1 && -
AT4G36930	0.307383	0.0368077	0.15512	SPT	protein_coding	basic helix-loop-helix (bHLH) DNA-binding superfamily protein && sp|Q9FUA4|SPT_ARATH Transcription factor SPATULA OS=Arabidopsis thaliana OX=3702 GN=SPT PE=1 SV=1 && PF00010:Helix-loop-helix DNA-binding domain
AT5G01715	0.307379	0.0571956	0.208202	AT5G01715	transcribed_pseudogene	pseudogene of RNI-like superfamily protein~AT5G01715.1 && sp|Q8RWU5|FBL3_ARATH F-box/LRR-repeat protein 3 OS=Arabidopsis thaliana OX=3702 GN=FBL3 PE=2 SV=1 && -
AT3G00650	0.306971	0.0598038	0.214194	AT3G00650	misc_RNA	uncharacterized misc_RNA && - && -
AT2G26330	0.306763	0.00551359	0.0390779	ER	protein_coding	Leucine-rich receptor-like protein kinase family protein && sp|Q42371|ERECT_ARATH LRR receptor-like serine/threonine-protein kinase ERECTA OS=Arabidopsis thaliana OX=3702 GN=ERECTA PE=1 SV=1 && PF13855:Leucine rich repeat|PF00069:Protein kinase domain|PF08263:Leucine rich repeat N-terminal domain
AT4G23920	0.306757	0.0109912	0.0661571	UGE2	protein_coding	UDP-D-glucose/UDP-D-galactose 4-epimerase 2 && sp|Q9T0A7|UGE2_ARATH UDP-glucose 4-epimerase 2 OS=Arabidopsis thaliana OX=3702 GN=UGE2 PE=1 SV=1 && PF16363:GDP-mannose 4,6 dehydratase
AT2G25460	0.30669	0.0504445	0.191872	AT2G25460	protein_coding	EEIG1/EHBP1 protein amino-terminal domain protein && - && PF10358:N-terminal C2 in EEIG1 and EHBP1 proteins
AT1G54140	0.306674	0.0274342	0.126763	TAFII21	protein_coding	TATA binding protein associated factor 21kDa subunit && sp|Q9SYH2|TAF9_ARATH Transcription initiation factor TFIID subunit 9 OS=Arabidopsis thaliana OX=3702 GN=TAF9 PE=1 SV=1 && PF02291:Transcription initiation factor IID, 31kD subunit
AT1G12300	0.306568	0.0335124	0.145265	AT1G12300	protein_coding	Tetratricopeptide repeat (TPR)-like superfamily protein && sp|Q0WKV3|PPR36_ARATH Pentatricopeptide repeat-containing protein At1g12300, mitochondrial OS=Arabidopsis thaliana OX=3702 GN=At1g12300 PE=2 SV=1 && PF12854:PPR repeat|PF13041:PPR repeat family
AT1G15910	0.306514	0.00601789	0.0418257	FDM1	protein_coding	XH/XS domain-containing protein && sp|Q9S9P3|FDM1_ARATH Factor of DNA methylation 1 OS=Arabidopsis thaliana OX=3702 GN=FDM1 PE=1 SV=1 && PF03468:XS domain|PF03469:XH domain|PF03470:XS zinc finger domain
AT4G05210	0.30651	0.061331	0.218012	LpxD1	protein_coding	Trimeric LpxA-like enzymes superfamily protein && sp|F4JGP6|LPXD1_ARATH Probable UDP-3-O-acylglucosamine N-acyltransferase 1, mitochondrial OS=Arabidopsis thaliana OX=3702 GN=LPXD1 PE=3 SV=1 && -
AT1G17590	0.306488	0.0169228	0.0895268	NF-YA8	protein_coding	nuclear factor Y%2C subunit A8 && sp|Q9LNP6|NFYA8_ARATH Nuclear transcription factor Y subunit A-8 OS=Arabidopsis thaliana OX=3702 GN=NFYA8 PE=1 SV=2 && PF02045:CCAAT-binding transcription factor (CBF-B/NF-YA) subunit B
AT4G20870	0.306419	0.0160924	0.0864556	FAH2	protein_coding	fatty acid hydroxylase 2 && sp|Q9SUC5|FAH2_ARATH Dihydroceramide fatty acyl 2-hydroxylase FAH2 OS=Arabidopsis thaliana OX=3702 GN=FAH2 PE=1 SV=1 && PF04116:Fatty acid hydroxylase superfamily
AT5G55300	0.306033	0.000923967	0.00953391	TOP1ALPHA	protein_coding	DNA topoisomerase I alpha && sp|P30181|TOP1A_ARATH DNA topoisomerase 1 alpha OS=Arabidopsis thaliana OX=3702 GN=TOP1A PE=1 SV=1 && PF01028:Eukaryotic DNA topoisomerase I, catalytic core|PF02919:Eukaryotic DNA topoisomerase I, DNA binding fragment|PF14370:C-terminal topoisomerase domain
AT1G08070	0.306023	0.0465962	0.182473	OTP82	protein_coding	Tetratricopeptide repeat (TPR)-like superfamily protein && sp|Q9LN01|PPR21_ARATH Pentatricopeptide repeat-containing protein At1g08070, chloroplastic OS=Arabidopsis thaliana OX=3702 GN=PCMP-H12 PE=2 SV=1 && PF13041:PPR repeat family|PF14432:DYW family of nucleic acid deaminases|PF12854:PPR repeat
AT2G45210	0.305996	0.0613465	0.21803	SAUR36	protein_coding	SAUR-like auxin-responsive protein family && sp|O22150|SAU36_ARATH Auxin-responsive protein SAUR36 OS=Arabidopsis thaliana OX=3702 GN=SAUR36 PE=2 SV=1 && PF02519:Auxin responsive protein
AT5G49880	0.305403	0.00727776	0.0483835	MAD1	protein_coding	mitotic checkpoint family protein && sp|Q9LTY1|MAD1_ARATH Mitotic spindle checkpoint protein MAD1 OS=Arabidopsis thaliana OX=3702 GN=MAD1 PE=1 SV=1 && PF05557:Mitotic checkpoint protein
AT3G56820	0.305387	0.0219596	0.108297	AT3G56820	protein_coding	RmlC-type cupin && - && -
AT2G17930	0.30527	0.000197567	0.00265834	AT2G17930	protein_coding	Phosphatidylinositol 3- and 4-kinase family protein with FAT domain-containing protein && sp|Q9Y4A5|TRRAP_HUMAN Transformation/transcription domain-associated protein OS=Homo sapiens OX=9606 GN=TRRAP PE=1 SV=3 && PF02259:FAT domain|PF00454:Phosphatidylinositol 3- and 4-kinase|PF02260:FATC domain
AT1G14260	0.305078	0.0529383	0.197848	AT1G14260	protein_coding	RING/FYVE/PHD zinc finger superfamily protein && - && PF12428:Protein of unknown function (DUF3675)|PF12906:RING-variant domain
AT1G44800	0.304943	0.0578973	0.209749	SIAR1	protein_coding	nodulin MtN21 /EamA-like transporter family protein && sp|Q9LPF1|WTR8_ARATH WAT1-related protein At1g44800 OS=Arabidopsis thaliana OX=3702 GN=At1g44800 PE=1 SV=1 && PF00892:EamA-like transporter family
AT5G12400	0.30454	0.00500739	0.036332	AT5G12400	protein_coding	PHD-finger and DNA binding domain-containing protein && sp|F4JYC8|PTM_ARATH DDT domain-containing protein PTM OS=Arabidopsis thaliana OX=3702 GN=PTM PE=1 SV=1 && PF00628:PHD-finger|PF02791:DDT domain
AT2G30395	0.304494	0.0627103	0.221286	OFP17	protein_coding	ovate family protein 17 && sp|Q84RF2|OPF17_ARATH Transcription repressor OFP17 OS=Arabidopsis thaliana OX=3702 GN=OFP17 PE=2 SV=1 && -
AT3G26380	0.304383	0.00594476	0.041442	AT3G26380	protein_coding	Melibiase family protein && sp|P14749|AGAL_CYATE Alpha-galactosidase OS=Cyamopsis tetragonoloba OX=3832 PE=1 SV=1 && PF16499:Alpha galactosidase A|PF17801:Alpha galactosidase C-terminal beta sandwich domain
AT4G37770	0.304246	0.0579459	0.209856	ACS8	protein_coding	1-amino-cyclopropane-1-carboxylate synthase 8 && sp|Q9T065|1A18_ARATH 1-aminocyclopropane-1-carboxylate synthase 8 OS=Arabidopsis thaliana OX=3702 GN=ACS8 PE=1 SV=1 && PF00155:Aminotransferase class I and II
AT5G18110	0.304165	0.00390828	0.0300666	NCBP	protein_coding	Putative cap-binding protein && sp|Q9FK59|IF4E5_ARATH Eukaryotic translation initiation factor NCBP OS=Arabidopsis thaliana OX=3702 GN=NCBP PE=1 SV=1 && PF01652:Eukaryotic initiation factor 4E
AT2G23420	0.304041	0.00459232	0.0339541	NAPRT2	protein_coding	nicotinate phosphoribosyltransferase 2 && sp|Q84WV8|NPRT2_ARATH Nicotinate phosphoribosyltransferase 2 OS=Arabidopsis thaliana OX=3702 GN=NAPRT2 PE=2 SV=1 && PF17956:Nicotinate phosphoribosyltransferase C-terminal domain|PF17767:Nicotinate phosphoribosyltransferase (NAPRTase) N-terminal domain
AT1G64230	0.30402	0.00275424	0.0229083	UBC28	protein_coding	ubiquitin-conjugating enzyme 28 && sp|Q94F47|UBC28_ARATH Ubiquitin-conjugating enzyme E2 28 OS=Arabidopsis thaliana OX=3702 GN=UBC28 PE=1 SV=1 && PF00179:Ubiquitin-conjugating enzyme
AT1G70060	0.303987	0.00180654	0.0165622	SNL4	protein_coding	SIN3-like 4 && sp|O04539|SNL4_ARATH Paired amphipathic helix protein Sin3-like 4 OS=Arabidopsis thaliana OX=3702 GN=SNL4 PE=3 SV=3 && PF02671:Paired amphipathic helix repeat|PF16879:C-terminal domain of Sin3a protein|PF08295:Sin3 family co-repressor
AT5G60890	0.303815	0.0256704	0.120731	MYB34	protein_coding	myb domain protein 34 && sp|O64399|MYB34_ARATH Transcription factor MYB34 OS=Arabidopsis thaliana OX=3702 GN=MYB34 PE=1 SV=1 && PF00249:Myb-like DNA-binding domain
AT1G69060	0.303692	0.00689613	0.0464401	AT1G69060	protein_coding	Chaperone DnaJ-domain superfamily protein && - && -
AT4G08790	0.303676	0.0144677	0.0801699	AT4G08790	protein_coding	Nitrilase/cyanide hydratase and apolipoprotein N-acyltransferase family protein && sp|Q94JV5|NILP2_ARATH Deaminated glutathione amidase, chloroplastic/cytosolic OS=Arabidopsis thaliana OX=3702 GN=NLP2 PE=1 SV=1 && PF00795:Carbon-nitrogen hydrolase
AT5G41740	0.303355	0.0190154	0.0976446	AT5G41740	protein_coding	Disease resistance protein (TIR-NBS-LRR class) family && sp|F4I594|RLM1A_ARATH Disease resistance protein RML1A OS=Arabidopsis thaliana OX=3702 GN=RLM1A PE=3 SV=1 && PF01582:TIR domain|PF00931:NB-ARC domain
AT5G65360	0.303224	0.0253397	0.119663	AT5G65360	protein_coding	Histone superfamily protein && sp|P59226|H32_ARATH Histone H3.2 OS=Arabidopsis thaliana OX=3702 GN=HTR2 PE=1 SV=2 && PF00125:Core histone H2A/H2B/H3/H4
AT1G17450	0.303192	0.00275004	0.0228917	AT1G17450	protein_coding	B-block binding subunit of TFIIIC && - && PF04182:B-block binding subunit of TFIIIC
AT3G50420	0.303073	0.0383462	0.159887	AT3G50420	protein_coding	Pentatricopeptide repeat (PPR) superfamily protein && sp|Q9SCT2|PP277_ARATH Pentatricopeptide repeat-containing protein At3g50420 OS=Arabidopsis thaliana OX=3702 GN=PCMP-E85 PE=2 SV=1 && PF13041:PPR repeat family
[truncated: 20,416 more rows]
