# Supplementary material for: SUMO E3 ligase SIZ1 promotes nuclear condensate-mediated immune activation in Arabidopsis
Source: Nat Commun. 2026 Apr 15;17:5248. doi: 10.1038/s41467-026-72063-x (PMC13260931; doi:10.1038/s41467-026-72063-x)
Supplement: Supplementary file 4 — Supplementary Data 2 [file 41467_2026_72063_MOESM4_ESM.xlsx]

## Sheet: Supplementary Data 2
Supplementary Data 2. Protein candidates identified by proximity labeling proteomics using SIZ1 as bait.
Gene_ID	Uniprot ID	SIZ1_vs_WT_p.val	SIZ1_vs_WT_p.adj	SIZ1_vs_WT_ratio	Protein Symbol	SIZ1_PSM	WT_PSM	Decription
AT2G28290	F4IHS2	3.60211e-05	0.0685	6.29	CHR3|SYD	67	0	Encodes a SWI2/SNF2-like protein in the SNF2 subclass.One of three classes of SWI/SNF ATPases in plants; it is the core enzyme of SYD-associated SWI/SNF (SAS) complexes (PMID:36471048). Homozygous plants with null mutations exhibit premature termination of the meristem and carpelloid structures from the inflorescence meristem. Co-activator of floral homeotic gene expression. Acts with LFY to regu…
AT1G20960	Q9SYP1	0.000226292	0.273	7.05	MAC14	50	1	Similar to DEAD/DExH box ATP-dependent RNA helicase . Required for proper splicing of FLC. Mutants have reduced FLC levels and are early flowering.	BRR2|emb1507
AT1G80070	Q9SSD2	7.65922e-05	0.147	6.3	MAC16	48	4	Encodes a factor that influences pre-mRNA splicing and is required for embryonic development. Mutations result in an abnormal suspensor and embryo lethality. The mRNA is cell-to-cell mobile.	EMB14|EMB177|EMB33|PRP8|SUS2
AT4G17330	F4JP43	9.14595e-06	0.0071	6.38	ATG2484-1|G2484-1	44	0	gene of unknown function expressed in seedlings, flower buds and stems
AT2G46020	Q6EVK6	6.54138e-06	0.00325	5.77	BRM	43	0	One of three classes of SWI/SNF ATPases; the core enzyme of BRM-associated SWI/SNF (BAS) complexes (PMID:36471048).Encodes a SWI/SNF chromatin remodeling ATPase that upregulates transcription of all three CUC genes and is involved in the formation and/or maintenance of boundary cells during embryogenesis. Also mediates repression of expression of seed storage proteins in vegetative tissues. Inter…
AT2G13370	F4IV99	2.84977e-05	0.0528	5.11	CHR5	41	0	Chromatin-remodeling factor; has large number of MAPK docking sites (D-sites).
AT1G15750	Q94AI7	3.08442e-06	0.000166	9	TPL|WSIP1	39	0
AT1G79000	Q9C5X9	1.60542e-05	0.0227	5.69	HAC1|PCAT2	37	0	Homologous to CREB-binding protein, a co-activator of transcription with histone acetyl-transferase activity. No single prior lysine acetylation is sufficient to block HAC1 acetylation of the H3 or H4 peptides, suggesting that HAC1, HAC5, and HAC12 can acetylate any of several lysines present in the peptides. HAM2 acetylates histone H4 lysine 5. A plant line expressing an RNAi construct targeted …
AT3G26560	Q38953	1.25054e-05	0.014	6.82	NA	35	0	ATP-dependent RNA helicase;(source:Araport11)
AT5G15020	Q9LFQ3	0.000535617	0.384	4.22	SNL2	34	0	Encodes a homolog of the transcriptional repressor SIN3 (AT1G24190).
AT3G48050	F4JCS8	7.54023e-06	0.00448	5.83	SUO	33	0	Encodes a large protein with N-terminal bromo-adjacent homology (BAH) and transcription elongation factor S-II (TFS2N) domains and two C-terminal GW (glycine and tryptophan) repeats. It is nuclear and colocalizes with the processing-body component DCP1 in the cytoplasm. SOU is a component of the miRNA pathway and is involved in translational repression.
AT2G17930	F4IPJ1	8.82412e-05	0.162	3.77	TRA1a	33	0	Component of the SPT module of the SAGA complex.
AT5G60410	Q680Q4	1.23984e-06	1.06e-06	9.4	SIZ1	32	0	Encodes a plant small ubiquitin-like modifier (SUMO) E3 ligase that is a focal controller of Pi starvation-dependent responses. Also required for SA and PAD4-mediated R gene signalling, which in turn confers innate immunity in Arabidopsis. Also involved in the regulation of plant growth, drought responses and freezing tolerance. This latter effect is most likely due to SIZ1 dependent ABI5 sumoyla…
AT2G34680	F4IIU4	0.000175433	0.237	4.13	AIR9	31	8	isolated from differential screening of a cDNA library from auxin-treated root culture. sequence does not show homology to any known proteins and is predicted to be extracellular.
AT3G16830	Q9LRZ0	1.3e-05	0.015	7.78	TPR2	30	0	TOPLESS family member which directly binds the N-terminal domain of SNC1 and interacts with TPR1.
AT5G27030	Q84JM4	3.92589e-06	0.000547	7.23	TPR3	29	0	TOPLESS family member involved in the negative regulation of SNC1-dependent phenotypes.
AT5G44800	F4KBP5	4.86778e-05	0.0953	5.63	CHR4|PKR1	29	0	Interacts with transcription factors involved in floral meristem identity and affects the expression of key floral regulators. Affects H3K27me3 and H3K4me3 levels at a subset of loci in the genome.
AT4G34430	Q8VY05	6.79158e-05	0.133	5.44	SWI3D	29	0	Member of a small family of SWI3-like genes in Arabidopsis. Referred to as CHB4 in Zhou et al. (2002).Identified as a specific subunit of SYD-associated SWI/SNF (SAS) complexes (PMID:36471048).
AT5G07980	Q9SD86	2.11624e-05	0.0365	5.03	SYS3	29	0	Identified as a specific subunit of SYD-associated SWI/SNF (SAS) complexes (PMID:36471048).
AT1G09770	P92948	3.53256e-05	0.0671	4.67	CDC5	29	1
AT3G22380	Q94KE2	0.00013396	0.208	5.36	TIC	27	0	Encodes a nucleus-acting plant-specific clock regulator working close to the central oscillator and affecting the circadian gating of light responses. Circadian gating is the alteration of circadian phase according to the photoperiod of the entraining day/light cycle and the rhythmic antagonism of light responses in the early subjective night. TIC differentially regulates CCA1 and PRR9 from LHY, …
AT3G10380	Q93YU5	5.48035e-05	0.108	4.55	ATSEC8|SEC8	26	10	Subunit of the Putative Arabidopsis Exocyst Complex
AT2G25170	Q9S775	2.57666e-05	0.0472	4.48	CHD3|CHR6|CKH2|EPP1|GYM|HRB2|PKL|SSL2	26	0	Encodes a SWI/SWF nuclear-localized chromatin remodeling factor of the CHD3 group. Involved in post-germination repression of embryonic development. Acts with GA to establish repression of embryonic genes upon germination. Protein preferentially accumulates in differentiating tissues. Loss of function alleles are associated with expression of embryonic traits in adult plants and derepression of e…
AT3G04740	Q9SR02	2.35547e-05	0.0424	4.31	ATMED14|MED14|SWP	26	0	encodes a protein with similarities to subunits of the Mediator complex, required for RNA polymerase II recruitment at target promoters in response to specific activators. Lines carrying loss of function mutations in the gene have reduced cell numbers in aerial organs. On the other hand, lines overexpressing the gene have increased number of small cells in clusters, suggesting cell division is mo…
AT4G16310	F4JLS1	3.79885e-05	0.0722	3.82	LDL3	26	0	FAD-dependent lysine-specific histone demethylase involved in the control of flowering time.
AT4G39680	O65655	2.93892e-06	0.000134	8.35	ACINUS	25	4	SAP domain-containing protein;(source:Araport11)
AT1G24190	O48686	3.29554e-05	0.0622	4.31	ATSIN3|SIN3|SNL3	25	0	Enhances AtERF7-mediated transcriptional repression. RNAi lines show ABA hypersensitivity. Interacts with ERF7 and HDA19.
AT3G15880	Q27GK7	1.50863e-06	3.55e-06	8.75	TPR4|WSIP2	24	0	TOPLESS family protein.
AT5G08450	Q8RWV9	1.46805e-05	0.0187	6.3	HDC1|RXT3-like	24	0	Component of histone-deacetylase complexes. Interacts with HDA6 and HDA19 and facilitates histone deacetylation. Several salt-inducible genes are de-repressed in hdc1 mutants. Mutants are hypersensitive to ABA during germination, grow less and flower later than wildtype. HDC1-overexpressing plants display opposite phenotypes.
AT5G07940	Q9FF08	0.000101632	0.177	5.11	SYS1	24	0	Identified as a specific subunit of SYD-associated SWI/SNF (SAS) complexes (PMID:36471048).
AT2G36480	F4IMY0	4.00989e-05	0.0761	5.4	NA	23	0	pre-mRNA cleavage complex 2 Pcf11-like protein;(source:Araport11)
AT5G13590	A0A1P8BET4	2.60682e-05	0.0478	5.08	NA	23	0	hypothetical protein;(source:Araport11)
AT2G38770	Q8L5Y4	4.14812e-05	0.0786	4.05	MAC7	23	0	P-loop containing nucleoside triphosphate hydrolases superfamily protein;(source:Araport11)
AT2G32700	O48847	1.86357e-05	0.0298	7.6	LUH|MUM1	22	0	Encodes a WD40 repeat and LUFS domain containing protein that is similar to LUG. Interacts physically with SEUSS and likely functions as part of a repressor complex that represses AG. Involved in cell wall modifications necessary for mucilage extrusion and mediates aluminium sensitivity through PECTIN METHYLESTERASE46-modulated root cell wall pectin methylesterification.
AT1G12270	Q9LNB6	5.89805e-06	0.00246	7.39	Hop1	22	0
AT5G43130	F4K4L7	0.00035138	0.33	5.87	TAF4|TAF4B	22	0	TBP-associated factor 4;(source:Araport11)
AT1G06220	Q9LNC5	1.81027e-05	0.0284	5.53	MAC11	22	0	Encodes a protein with similarity to splicing factor Snu114. Snu114 is thought to be involved in activation of the splicosome. Loss of GFA1 function results in reduced female fertility. Approximately 50% of ovules abort due to defects in the female gametophyte. In mutant gametophytes antipodal cells express egg cell markers suggesting a defect in specification of cell fate.GFA1 is also required t…	CLO|GFA1|MEE5
AT1G55325	F4I096	2.18621e-05	0.0383	4.43	GCT|MAB2|MED13	22	0	Encodes the Arabidopsis homolog of the transcriptional regulator MED13, is dynamically expressed during embryogenesis and regulates both developmental timing and the radial pattern formation.
AT1G76850	Q8S3U9	0.000172522	0.235	3.56	SEC5A	22	13	Encodes a member of the exocyst complex gene family. The exocyst is a protein complex involved in tethering vesicles to the plasma membrane during regulated or polarized secretion. The mRNA is cell-to-cell mobile.
AT1G47550	Q9SX85	0.000297089	0.309	2.95	SEC3A	22	19	Encodes a member of the exocyst complex gene family. The exocyst is a protein complex involved in tethering vesicles to the plasma membrane during regulated or polarized secretion. It binds phosphoinositide lipids.
AT5G67530	Q9FJX0	1.97927e-06	1.6e-05	8.04	PUB49	21	0	Plant U-box type E3 ubiquitin ligase (PUB).
AT1G43850	Q8W234	1.17372e-05	0.0125	7.01	SEU	21	0	Encodes a transcriptional co-regulator of AGAMOUS, that functions with LEUNIG to repress AG in the outer floral whorls.SEU phase separates upon hyperosmotic stress to form nuclear condensates. SEU condensation is indispensable for osmotic stress tolerance, and loss of SEU dramatically compromises the expression of stress tolerance genes (PMID:36376475).
AT5G25060	Q9C5J3	0.00031256	0.316	5.36	RRC1	21	0	Part of SWAP1-SFPS-RRC1 splicing factor complex which modulates pre-mRNA splicing to promote photomorphogenesis.
AT4G24200	Q8VZM2	0.000144958	0.216	5.12	NA	21	0	Transcription elongation factor (TFIIS) family protein;(source:Araport11)
AT1G79350	F4IF36	2.43889e-05	0.0443	4.15	EMB1135|FGT1	21	0
AT3G12280	Q9LKZ3	2.95948e-05	0.055	4.01	ATRBR1|RB|RB1|RBR|RBR1	21	0	0m
AT2G20330	Q9SK69	6.96006e-05	0.136	5.09	OZS3	20	0	DDB1-CUL4 ASSOCIATED FACTOR (DCAF) protein.
AT1G50410	Q94BR5	4.52069e-05	0.0874	4.82	CHR28|FRG2	20	0	Encodes a member of the SNF2 family of helicase-like proteins and is involved in RNA-directed DNA methylation. It is functionally redundant with FRG1.
AT1G70060	O04539	1.51475e-05	0.0201	4.73	SNL4	20	0	Encodes a homolog of the transcriptional repressor SIN3 (AT1G24190). The mRNA is cell-to-cell mobile.
AT1G59890	Q9XIE1	2.39738e-05	0.0433	4.57	SNL5	20	0	SIN3-like 5;(source:Araport11)
AT3G06400	Q8RWY3	3.00869e-05	0.0559	4.44	CHR11	20	4	Encodes a SWI2/SNF2 chromatin remodeling protein belonging to the ISWI family. Involved in nuclear proliferation during megagametogenesis and cell expansion in the sporophyte. Constitutively expressed. RNAi induced loss of function in megagametogenesis results in female sterility.35S:RNAi plants have reduced stature. Double mutation in CHR17 and CHR11 results in the loss of the evenly spaced nucl…
AT5G16680	F4KE59	1.98881e-05	0.0332	4.42	PHD2	20	0	PHD protein which cooperates with AIPP2 and BAH domain protein AIPP3 to read H3K4 histone marks. The BAH-PHD bivalent histone reader complex silences a substantial subset of H3K27me3-enriched loci, including development and stress response-related genes. Interacts with BDT1, acts with other PHD proteins to associate with flowering genes and thereby suppress their transcription.
AT4G08350	Q9STN3	0.000685155	0.413	4.65	GTA02|GTA2|SPT5-2	19	0	global transcription factor group A2;(source:Araport11)
AT5G28740	Q9LKU3	0.000148629	0.219	3.99	MAC9	19	0	Tetratricopeptide repeat (TPR)-like superfamily protein;(source:Araport11)	SYF1/XAB2
AT5G47690	B6EUB3	0.00026902	0.296	3.45	AtPDS5A|PDS5|PDS5A	19	2	One of 5 PO76/PDS5 cohesion cofactor orthologs of Arabidopsis.
AT1G72390	F4IDB2	0.000186829	0.246	3.44	PHL	19	0	nuclear receptor coactivator;(source:Araport11)
AT1G55250	Q9C895	0.000131236	0.206	3.38	HUB2	19	0	Encodes one of two orthologous E3 ubiquitin ligases in Arabidopsis that are involved in monoubiquitination of histone H2B.
AT5G46210	Q8LGH4	0.000232881	0.277	3.18	ATCUL4|CUL4	19	0	Arabidopsis CULLIN4 (CUL4) forms an E3 ubiquitin ligase with the CDD complex and a common catalytic subunit RBX1 in mediating light control of development. This CUL4-based E3 ligase is essential for the repression of photomorphogenesis. The partial loss of CUL4 function resulted in a constitutive photomorphogenic phenotype with respect to morphogenesis and light-regulated gene expression. CUL4 ex…
AT5G14170	Q9FMT4	2.66136e-05	0.0488	6.6	BAF60|CHC1|SWP73B	18	0	CHC1 is predicted to encode a protein that belongs to the chromodomain remodeling complex. Two RNAi knock-down lines have a dwarf phenotype and reduced rates of Agrobacterium-mediated transformation. The low rate of root-mediated transformation rate may result from altered root morphology or reduced root growth rates. Also named as SWP73B, it is a subunit that is shared by BRM-, SYD-, and MINU1/2…
AT4G32551	Q9FUY2	1.32304e-05	0.0154	6.47	LUG|RON2	18	0	LEUNIG regulates floral organ identity,gynoecium and ovule development. Negatively regulates AGAMOUS . Encodes a glutamine-rich protein with seven WD repeats similar to transcriptional corepressors.
AT5G01590	Q7Y1W1	1.80694e-05	0.0283	4.56	TIC56	18	4	histone-lysine N-methyltransferase ATXR3-like protein;(source:Araport11)
AT5G06460	P92974	5.64795e-05	0.112	4.22	ATUBA2|UBA	18	0	Encodes a ubiquitin-activating enzyme (E1), involved in the first step in conjugating multiple ubiquitins to proteins targeted for degradation. Gene is expressed in most tissues examined. The mRNA is cell-to-cell mobile.
AT4G16340	Q8SAB7	0.000152613	0.222	4.08	SPK1	18	5	Encodes SPIKE1 (SPK1), the lone DOCK family guanine nucleotide exchange factor (GEF) in Arabidopsis. SPK1 is a peripheral membrane protein that accumulates at, and promotes the formation of, a specialized domain of the endoplasmic reticulum (ER) termed the ER exit site (ERES). SPK1 promotes polarized growth and cell-cell adhesion in the leaf epidermis. Mutant has seedling lethal; cotyledon, leaf-…
AT4G30100	Q9SZW3	0.000286261	0.304	4.01	NA	18	0	P-loop containing nucleoside triphosphate hydrolases superfamily protein;(source:Araport11)
AT3G01540	Q8H136	0.000152613	0.222	5.98	ATDRH1|DRH1|IRP6|RH14	17	0	RNA HELICASE DRH1
AT4G04920	F4JGZ1	3.72858e-05	0.0709	4.58	AtSFR6|GLH2|IEN1|MED16|SFR6|YID1	17	0	Encodes a subunit of the MEDIATOR complex. Plays a role in the CBF pathway -downstream of CBF translation. Mutants have impaired cold responses, reduced levels of cold induced RNA transcripts, are sensitive to osmotic stress. Required for expression of CBF-controlled cold-upregulated genes and some, but not all, other cold up-regulated genes. Required for recruitment of the Mediator complex and R…
AT5G08550	Q9FNN3	0.000319519	0.318	4.47	ILP1	17	0	Encodes a transcriptional repressor that is homologous to the C-terminal region of mammalian GC binding factor. It regulates endoreduplication through control of CYC2A expression.
AT5G62000	Q94JM3	2.30308e-05	0.0412	4.26	ARF2	17	0	Encodes an auxin response factor. Mutants have many defects including enlarged rosette leaves, reduced fertility, later senescence, hypocotyl elongation defects, enlarged seeds and enlarged cotyledons. May not mediate auxin effects. Increase in seed size due to increased cell proliferation. The mRNA is cell-to-cell mobile.
AT1G71820	Q94AI6	0.000397037	0.347	3.55	SEC6	17	9	Encodes a member of the exocyst complex gene family. The exocyst is a protein complex involved in tethering vesicles to the plasma membrane during regulated or polarized secretion.
AT1G59760	Q9XIF2	6.50523e-05	0.128	3.36	AtMTR4|MTR4	17	0	Encodes MTR4, a putative RNA helicase and exosome co-factor. Required for proper rRNA biogenesis and development.
AT4G29010	Q9ZPI6	0.000533415	0.384	2.77	AIM1	17	8	Functions in beta-oxidation of fatty acids, similar to CuMFP with L-3-hydroxyacyl-CoA hydrolyase , L-3-hydroxyacyl-dehydrogenase, D-3-hydroxyacyl-CoA epimerase, and 3, 2-enoyl-CoA isomerase activities.
AT1G18450	Q84M92	9.94692e-05	0.174	6.34	ARP4|ATARP4	16	0	Encodes a gene similar to actin-related proteins in other organisms. Member of nuclear ARP family of genes. Component of chromatin remodeling complexes, involved in chromatin-mediated gene regulation. Phenotype of the arp4-1 mutant allele revealed partial sterility due to defects in anther development. Targeting the distinct, 3' UTR of AtARP4 transcripts with RNA interference caused a drastic red…
AT5G15810	Q9LFU5	0.00019532	0.252	6.17	AtTRM1b|TRM1b	16	0	Involved in posttranscriptional modification of tRNA.
AT1G21700	Q9XI07	7.63349e-06	0.00458	5.99	SWI3C	16	0	Member of the Arabidopsis SWI3 gene family. Protein physically interacts with ATSWI3B and ATSWI3A, the other two members of the SWI3 family. Homologous to yeast SWI3 & RSC8, components of the SWI/SNF and RSC chromatin remodeling complexes. Identified as a specific subunit of BRM-associated SWI/SNF (BAS) complexes (PMID:36471048). Also referred to as CHB3 in Zhou et al (2003).
AT3G10650	Q9CAF4	6.03885e-06	0.00264	5.91	AtNUP1|NUP1	16	0	Encodes a nucleoporin involved in mRNA export from the nucleus. It is also involved in the regulation of nuclear morphology.
AT3G62310	Q9LZQ9	8.30587e-05	0.156	5.3	NA	16	0	RNA helicase family protein;(source:Araport11)
AT2G33540	Q8LL04	2.65823e-05	0.0488	4.72	ATCPL3|CPL3	16	0	Member of Pol II CTD phosphatase family. Mediates the dephosphorylation of Pol II to modulate immune responses. Acts during flowering to dephosphorylate FLX4 which in turn promotes FLC expression.
AT3G53260	P45724	2.9281e-05	0.0544	4.48	ATPAL2|PAL2	16	0	Encodes phenylalanine lyase. Arabidopsis has four PALs: AT2G37040 (PAL1), AT3G53260 (PAL2), AT5G04230 (PAL3) and AT3G10340 (PAL4).
AT5G41770	F4JZX8	1.93795e-05	0.0318	4.46	MAC10	16	0	crooked neck protein, putative / cell cycle protein;(source:Araport11)	SYF3/CRNKL1
AT5G62090	Q94BP0	0.000156456	0.224	4.45	SLK2	16	0	Encodes a protein that functions with LUH to promote Al binding to the root cell wall.
AT2G17410	Q940Y3	2.97233e-05	0.0552	4.13	ARID2	16	0	AT Rich domain protein.
AT3G11910	Q84WU2	5.22409e-05	0.103	3.56	AtUBP13|UBP13	16	0	Ubiquitin-specific protease, which together with UBP12 deubiquitinates DA1, DAR1 and DAR2, hence reducing their peptidase activity. Works upstream of DA1, DAR1 and DAR2 to restrict their protease activity and hence fine-tune plant growth and development.
AT4G36080	F4JPL2	0.000129172	0.204	3.05	TRA1b	16	0	Component of the SPT module of the SAGA complex.
AT1G16720	Q8W4D6	0.000197037	0.253	2.88	HCF173	16	10	Encodes HCF173, a protein with weak similarities to the superfamily of the short-chain dehydrogenases/reductases. HCF173 is involved in the initiation of translation of the psbA mRNA and binds a specific site in the 5' UTR of psbA mRNA. Mutants shows a high chlorophyll fluorescence phenotype (hcf) and are severely affected in the accumulation of PSII subunits. The protein HCF173 is localized in t…
AT4G16143	F4JL11	7.129e-06	0.00399	6.2	IMPA-2	15	1	Protein interacts with Agrobacterium proteins VirD2 and VirE2. Is not individually essential for Agrobacterium-mediated root transformation, but when overexpressed can rescue the impa-4 decreased transformation susceptibility phenotype.
AT5G51300	Q9LU44	8.33478e-06	0.00559	6.06	AtSF1	15	0	Encodes a nuclear localized splicing factor homolog that is involved in alternative splicing of some mRNAs.
AT1G73720	Q8W117	1.20429e-05	0.0131	5.4	SMU1	15	0	Encodes SMU1, a protein involved in RNA splicing.
AT3G55200	P0DKL6	6.51948e-05	0.128	5.07	AtSAP130a|SAP130a	15	0	Encodes a spliceosomal protein that is required for proper reproduction. RNAi lines display low pollen viability,caused by a defect in the transition from microspore to bicellular stage during pollen development.
AT3G55220	P0DKL6	1.39801e-05	0.017	5.02	AtSAP130b|SAP130b	15	0	Encodes a spliceosomal protein that is required for proper reproduction. RNAi lines display low pollen viability,caused by a defect in the transition from microspore to bicellular stage during pollen development.
AT2G47330	O22907	2.33107e-05	0.0418	4.39	NA	15	0	P-loop containing nucleoside triphosphate hydrolases superfamily protein;(source:Araport11)
AT4G37120	O23174	2.4078e-05	0.0436	4.37	SMP2	15	0	Encodes a zinc finger containing protein similar to step II splicing factors that is similar to SMP1. SMP2 is also reduced in SMP1 epigenetic alleles; plants make smaller organs having reduced cell numbers but increased cell size. The mRNA is cell-to-cell mobile.
AT2G44950	Q8RXD6	5.88293e-05	0.116	4.02	HUB1|RDO4	15	0	The gene encodes one of two orthologous E3 ubiquitin ligases in Arabidopsis that are involved in monoubiquitination of histone H2B. Regulates expression of disease resistance genes.
AT3G63500	Q84TI3	0.000143163	0.215	3.64	OBE4|TTA2	15	0	Encodes a PHD-finger protein that, with TTA2, is redundantly required for MP-dependent embryonic root meristem initiation.
AT1G32750	Q8LRK9	9.45655e-05	0.169	3.17	GTD1|HAC13|HAF01|HAF1|TAF1	15	0	This gene is predicted to encode a histone acetyltransferase. Five lines with RNAi constructs directed against HAF1 grow normally and can produce root calli, but have defects in agrobacterium-mediated transformation.
AT3G01460	Q9SGH2	0.000587704	0.395	3.17	ATMBD9|MBD9	15	0	Encodes a protein with a methyl-CpG-binding domain. Has sequence similarity to human MBD proteins. Involved in the modification of the FLC chromatin acetylation state to affect FLC expression. Mutants show an early flowering, and enhanced shoot branching phenotypes.
AT2G33340	O22785	9.88577e-07	2.73e-07	8.66	MAC3B	14	2	Encodes MAC3B, a U-box proteins with homology to the yeast and human E3 ubiquitin ligase Prp19. Associated with the MOS4-Associated Complex (MAC). Involved in plant innate immunity. Regulator of flowering time.
AT2G40650	Q8LB54	7.38107e-06	0.00429	5.65	PRP38	14	0	PRP38 family protein;(source:Araport11)
AT1G77180	O80653	9.04246e-05	0.165	5.57	SKIP	14	0	Encodes a putative transcriptional factor. Shows transcriptional activator activity in yeast. Involved in response to abscisic acid, salt and osmotic stress. SKIP lengthens period of the circadian clock by impairing the alternative splicing of PRR7 and PRR9. SKIP regulates the splicing of SEF pre-mRNA and suppresses flowering by activation of FLC.
AT4G25520	Q0WVM7	9.47943e-06	0.00772	5.48	SLK1	14	0	SEUSS-like 1;(source:Araport11)
At3G51120	Q9SD34	4.1549e-05	0.0787	4.19	C3H44	14	0	zinc finger CCCH domain-containing protein 44;(source:Araport11)
AT3G54230	F4JCU0	4.37267e-05	0.0839	3.93	SUA	14	0	Encodes a splicing factor SUA (suppressor of abi3-5), homologous to the human protein RBM5. Controls alternative splicing of the developmental regulator ABI3.
AT5G46070	F4KG14	5.42657e-05	0.107	3.63	GBPL3	14	0	Assembles liquid-liquid phase separation (LLPS)-driven condensates within the nucleus to protect against infection and autoimmunity. Within membraneless organelles termed GBPL defence-activated condensates (GDACs), directly binds defence-gene promoters and recruited specifc transcriptional coactivators of the Mediator complex and RNA polymerase II machinery to massively reprogram host gene expres…
AT2G01250	P60040	0.000105001	0.18	3.58	RPL7B/UL30Y	14	13	Cytosolic ribosomal 60S subunit protein.
AT1G68790	Q9CA42	0.000202585	0.257	2.62	CRWN3|LINC3	14	0	Member of small gene family in Arabidopsis containing 4 members (LNC1-4 or CRWN 1-4) with redundant functions in protection from oxidative damage, control of nuclear morphology and degradation of ABI5.
AT1G80490	Q0WV90	4.75706e-06	0.00116	6.94	TPR1	13	0	Encodes a protein with a Lissen-cephaly type-1-like homology (LisH) domain at the N terminus,a C-terminal to LisH (CTLH) domain, and 12 WD (tryptophan-aspartic acid)-40 repeats at the C terminus. It is closely related to Topless (TPL), which mediates auxin-dependent transcriptional repression during embryogenesis.
AT1G20670	Q9LM88	6.85426e-06	0.00365	6.33	NA	13	0	DNA-binding bromodomain-containing protein, interacts with core SWI/SNF complex components.
AT3G60830	Q8L4Y5	4.09787e-05	0.0777	6.2	ARP7|ATARP7	13	0	Encodes an actin-related protein required for normal embryogenesis, plant architecture and floral organ abscission. Identified as a subunit shared by BRM-, SYD-, and MINU1/2-associated SWI/SNF chromatin remodeling complexes (PMID:36471048).
AT5G25150	Q6S7B0	3.08179e-05	0.0574	5.61	TAF5	13	0	Encodes a putative TATA-binding-protein associated factor TAF5. TAFs are subunits of the general transcription factor IID (TFIID).
AT1G76890	Q39117	1.27889e-05	0.0146	5.49	AT-GT2|GT2	13	0	encodes a plant trihelix DNA-binding protein
AT4G04885	Q0WPF2	2.65845e-05	0.0488	5.14	PCFS4	13	0	Encodes PCFS4 (Pcf11p-similar protein 4), a homolog of yeast polyadenylation factor Protein 1 of Cleavage Factor (Pcf11p). Regulates FCA (AT4G16280) mRNA polyadenylation. Promotes flowering time.
AT2G30110	P93028	0.000648787	0.407	4.54	ATUBA1|MOS5|UBA1	13	0	Encodes a ubiquitin-activating enzyme (E1), involved in the first step in conjugating multiple ubiquitins to proteins targeted for degradation. Gene is expressed in most tissues examined. Mutant is able to revert the constitutive defense responses phenotype of snc1, which indicates the gene is involved in defense response. It also indicates that ubiquitination plays a role in plant defense signal…
AT3G07790	Q9S7V6	1.92813e-05	0.0315	4.52	NA	13	0	DGCR14-like protein;(source:Araport11)
AT5G07970	Q9SD87	0.000243475	0.283	3.95	SYS2	13	0	Identified as a specific subunit of SYD-associated SWI/SNF (SAS) complexes (PMID:36471048).
AT3G21430	Q6A332	0.000173392	0.236	3.55	ALY3|ATALY3	13	0	DNA binding protein;(source:Araport11)
At2G06210	B5X0I6	0.000206207	0.26	3.55	VIP6/ELF8	13	0	Encodes a yeast CTR9 homolog that is involved in the control of flowering time by elevating FLC expression to a level that creates the vernalization-responsive, winter-annual habit. Yeast CTR9 is a component of a five-member PAF1 complex that associates with RNA pol II and is thought to regulate gene expression by recruiting SET1 (a histone 3 Lys 4 [H3-K4] methyl transferase) to the initially tra…
AT5G45500	Q9FHI6	0.00040851	0.351	3.37	NA	13	0	RNI-like superfamily protein;(source:Araport11)
AT5G13010	F4K2E9	0.000126386	0.201	3.13	CUV|EMB3011|PINP1|PRP16	13	0	Encodes a nuclear localized DEAH-box containing protein that is involved in miRNA biogenesis. Loss of function mutants are embryo lethal. Gene silencing experiments demonstrated its role in the localization of DCL-1 and HYL1 to the nuclear D-body. In silenced lines, miRNA production is suppressed and plants have developmental abnormalities and are hypersensitive to fungal pathogens.
AT5G64270	Q9FMF9	9.04448e-05	0.165	3.11	MAC18	13	0	splicing factor;(source:Araport11)	SF3B1
AT1G16710	Q9FWQ5	0.000300435	0.311	2.92	HAC12	13	0	Encodes an enzyme with histone acetyltransferase activity that can use both H3 and H4 histones as substrates. No single prior lysine acetylation is sufficient to block HAC12 acetylation of the H3 or H4 peptides, suggesting that HAC12 can acetylate any of several lysines present in the peptides.
AT1G03280	Q93ZW3	0.000129222	0.204	5.39	NA	12	0	Transcription initiation factor TFIIE subunit alpha
AT4G15900	Q42384	0.000346431	0.329	4.98	PRL1	12	0	Mutations confer hypersensitivity to glucose and sucrose and augments sensitivity to cytokinin, ethylene, ABA and auxin. Encodes a nuclear WD40 protein that is imported into the nucleus. Essential for plant innate immunity. Interacts with MOS4 and AtCDC5. It is also predicted to have two DWD motifs. It can bind to DDB1a in Y2H assays, and DDB1b in co-IP assays, and may be involved in the formatio…
AT1G36370	Q84WV0	3.04866e-05	0.0567	4.87	MSA1|SHM7	12	0	Encodes a nuclear localised protein MSA1 (MORE SULPHUR ACCUMULATION1). Epigenetically regulates sulphur homeostasis. Has sequence similarity to SHM (serine hydroxymethyltransferase) but lacks SHM activity in vitro.
AT5G20930	Q39238	0.000151466	0.221	4.18	TSL	12	0	Nuclear serine/threonine protein kinase that requires a coiled-coil region for oligomerization and catalytic activity. Required for leaf and flower development and is involved in the regulation of RNA interference. Expression localized to the developing style by stage 13.
AT5G19920	Q8GX62	0.000470898	0.369	4.17	NA	12	0	Transducin/WD40 repeat-like superfamily protein;(source:Araport11)
AT1G70070	B9DFG3	7.04258e-05	0.137	3.76	EMB25|ISE2|PDE317	12	3	Allelic to ISE2(increased size exclusion limit of plasmodesmata 2). Mutants maintain dilated plasmodesmata at the embryonic torpedo stage.
AT1G15780	F4I171	8.05429e-05	0.152	3.68	AtMed15a|MED15_1|NRB4	12	0
AT1G04510	Q94BR4	2.53644e-05	0.0463	6.22	MAC3A	11	1
AT5G58230	O22467	6.07549e-06	0.00268	6.02	ATMSI1|MEE70|MSI1	11	0	Encodes a WD-40 repeat containing protein that functions in chromatin assembly as part of the CAF1 and FIE complex. Mutants exhibit parthenogenetic development that includes proliferation of unfertilized endosperm and embryos. In heterozygous plants 50% of embryos abort. Of the aborted embryos the early aborted class are homozygous and the later aborting lass are heterozygotes in which the defect…
AT5G01270	Q5YDB5	0.000285832	0.304	5.33	ATCPL2|CPL2	11	0	Encodes CPL2, a carboxyl-terminal domain (CTD) phosphatase that dephosphorylates CTD Ser5-PO4 of the RNA polymerase II complex. Regulates plant growth, stress and auxin responses.
AT1G14650	Q8RXF1	0.000103904	0.179	4.55	NA	11	0
AT1G10580	A4FVN8	0.000149831	0.22	4.4	MAC12	11	0	Transducin/WD40 repeat-like superfamily protein;(source:Araport11)	CDC40
AT5G18960	Q3E7I5	6.20064e-05	0.122	4.15	FRS12	11	0	Transcriptional repressor that accumulates in short-day conditions. Regulates together with FRS7 and NINJA glucosinolate biosynthesis.
AT5G14430	Q8VZV7	0.000157091	0.225	4.03	NA	11	0	S-adenosyl-L-methionine-dependent methyltransferases superfamily protein;(source:Araport11)
AT3G54760	Q9M1S4	7.44629e-05	0.144	3.74	RRM1	11	0	RRM1 interacts with SUVH9 and FVE and has an auxiliary role in RNA-directed DNA methylation.
AT5G57710	Q9FHH2	0.000389064	0.344	3.72	SMAX1	11	0	SMAX1 (SUPPRESSOR OF MAX2 1) is a member of an eight-gene family in Arabidopsis that has weak similarity to AtHSP101, a ClpB chaperonin required for thermotolerance. SMAX1 is an important component of KAR/SL signaling during seed germination and seedling growth, but is not necessary for all MAX2-dependent responses. The mRNA is cell-to-cell mobile.
AT3G54610	Q9AR19	9.19985e-05	0.167	3.48	BGT|GCN5|HAC3|HAG01|HAG1|HAT1	11	0	Encodes a histone acetyltransferase that plays a role in the determination of the embryonic root-shoot axis. It is also required to regulate the floral meristem activity by modulating the extent of expression of WUS and AG. In addition, it is involved in stem cuticular wax accumulation by modulating CER3 expression via H3K9/14 acetylation. In other eukaryotes, this protein is recruited to specifi…
AT5G48160	Q9LUB7	0.00038089	0.341	3.29	OBE2	11	0	Encodes a nuclear PHD finger protein that is functionally redundant with OBE1 and plays an important role in the maintenance and/or establishment of the root and shoot apical meristems.
AT4G02480	Q0WM93	0.000110174	0.185	2.99	NA	11	0	AAA-type ATPase family protein;(source:Araport11)
AT1G10450	Q9XIK6	0.000367482	0.336	2.66	SNL6	11	0
AT2G26460	O48713	0.000162288	0.228	6.79	SMU2	10	0	Encodes SMU2, a protein involved in RNA splicing.
AT4G20330	Q9SUP3	3.25244e-05	0.0613	5.18	NA	10	0	Transcription initiation factor TFIIE, beta subunit;(source:Araport11)
AT4G38130	O22446	4.03209e-05	0.0766	5.05	ATHD1|ATHDA19|HD1|HDA1|HDA19|RPD3A	10	0	Encodes a histone deacetylase that enhances AtERF7-mediated transcriptional repression. Binds SIM3 and ERF7. Expressed in the nucleus in most tissues examined and throughout the life of the plant. Involved in jasmonic acid and ethylene dependent pathogen resistance. The sequence in GenBank has 17 AG dinucleotide repeats missing, which is also missing in Ler shotgun sequence from Cereon. Although …
AT3G28730	Q05153	0.000320039	0.318	5.01	ATHMG|HMG|NFD|SSRP1	10	0	encodes a component of the FAcilitates Chromatin Transcription (FACT) complex, SSRP1. Along with STP16 binds to the promoter of FLC.
AT5G65540	Q8GXR1	1.37533e-05	0.0165	4.74	TAFL	10	0	transcription initiation factor TFIID subunit;(source:Araport11)
AT2G47210	Q8VZL6	3.77101e-05	0.0717	4.61	ATSWC4|SWC4	10	0	myb-like transcription factor family protein;(source:Araport11)
AT1G17980	Q9LMT2	5.48008e-05	0.108	4.37	PAPS1	10	0	Encodes a poly(A) polymerase. Located in the nucleus. It limits founder-cell recruitment to organ primordia and suppresses the salicylic acid-independent immune response downstream of EDS1/PAD4. It also mediates pollen maturation by regulating sperm cell differentiation.
AT4G26450	P0CB21	0.000670993	0.411	3.8	NA	10	0	hypothetical protein;(source:Araport11)
AT5G13300	Q5W7F2	0.000313956	0.316	3.59	AGD3|SFC|VAN3	10	0	Belongs to 15-member small GTPase gene family, ARF-GAP domain proteins (AGD); corresponds to AGD3, and is one of four proteins belonging to class 1, together with AGD1, AGD2 and AGD4. The protein contains four domains: BAR domain, PH domain, an ARF-GAP domain, and two Ankyrin repeats. In sfc mutants, the secondary and tertiary veins of cotyledons, leaves, sepals and petals are largely replaced by…
AT4G10710	O82491	0.000153378	0.222	3.51	SPT16	10	0	encodes a component of the FAcilitates Chromatin Transcription (FACT) complex, SPT16.Along with SSRP1 binds to the promoter of FLC.
AT5G67100	Q9FHA3	0.000192219	0.25	3.12	ICU2	10	0	Encodes the putative catalytic subunit of the DNA polymerase alpha. Interacts with genes involved in chromatin-mediated cellular memory. ICU2 genetically interacts with TERMINAL FLOWER2, the ortholog of HETEROCHROMATIN PROTEIN1 of animals and yeasts, and with the Polycomb group (PcG) gene CURLY LEAF. A number of regulatory genes were derepressed in the icu2-1 mutant, including genes associated wi…
AT5G20200	F4K465	0.000310787	0.315	3.06	NUP82	10	0	Atypical nuceloporin-like protein.
AT4G38600	Q6WWW4	0.000157662	0.225	2.85	KAK|UPL3	10	0	encodes a member of HECT ubiquitin protein ligase family that is involved in trichome cell morphogenesis. Mutants in this gene exhibit supernumerary trichome branches and increased DNA content.
AT3G06010	F4J9M5	0.000444427	0.361	2.54	ATCHR12|CHR12	10	0	Encodes AtCHR12, a SNF2/Brahma-type chromatin-remodeling protein. One of three classes of SWI/SNF ATPases and the core enzyme of MINU1/2-associated SWI/SNF (MAS) complexes (PMID:36471048).AtCHR12 mediates temporary growth arrest in Arabidopsis upon perceiving environmental stress.
AT5G64960	Q8W4P1	0.0002861	0.304	2.52	CDKC2|CDKC;2	10	5	Encodes CDKC;2, part of a CDKC kinase complex that is targeted by Cauliflower mosaic virus (CaMV) for transcriptional activation of viral genes. Also regulates plant growth and development. Co-localizes with spliceosomal components in a manner dependent on the transcriptional status of the cells and on CDKC2-kinase activity. Expression of CDKC2 modifies the location of spliceosomal components.
AT1G52380	Q9C829	9.12528e-06	0.00706	6.3	Nup50	9	0	NUP50 (Nucleoporin 50 kDa) protein;(source:Araport11)
AT1G13930	Q9XI93	0.000306775	0.313	6.03	NA	9	2	Involved in response to salt stress. Knockout mutants are hypersensitive to salt stress. The mRNA is cell-to-cell mobile.
AT1G20110	Q9ASS2	1.08157e-05	0.0106	5.33	FREE1|FYVE1	9	0	Encodes a protein that is localized to the peripheral membrane of late endosomal compartments. Involved in the regulation of mulitivesicular/prevacuolar compartment protein sorting. Loss of function mutations are embryo lethal. Regulates IRT1-dependent metal transport and metal homeostasis. The mRNA is cell-to-cell mobile.
AT2G40630	Q94EI6	7.09889e-05	0.138	5.17	BTE1	9	0	Uncharacterized conserved protein (UCP030365);(source:Araport11)
AT1G07360	Q9LNV5	2.24409e-05	0.0397	4.97	MAC5A	9	0
AT1G04950	Q9MAU3	5.21116e-05	0.103	4.97	ATTAF6|EMB2781|TAF6|TAFII59	9	0	Encodes one of two Arabidopsis proteins with significant similarity to the histone fold TBP-associated factor TAF6. Mutants are embryo lethal and transmission of the mutant allele through the male gametophyte is significantly reduced. This is due to reduced pollen tube growth of the mutant.
AT1G76880	Q9C6K3	2.46705e-05	0.0449	4.68	DF1	9	0	DF1 is a putative transcription factor required for the synthesis of seed mucilage polysaccharides. The df1 seeds produce almost 50% less mucilage than wild-type, but show less severe defects than the myb5 and ttg2 mutants.
AT1G80930	Q9SAG7	0.000180612	0.241	4.48	CWC22	9	2	MIF4G domain-containing protein / MA3 domain-containing protein;(source:Araport11)
AT5G17510	Q9LF51	2.231e-05	0.0394	4.45	BRIP2	9	0	Identified as a specific subunit of BRM-associated SWI/SNF (BAS) complexes (PMID:36471048).
AT2G04880	Q9SI37	8.10019e-05	0.153	4.26	WRKY1|ZAP1	9	0	Encodes WRKY1, a member of the WRKY transcription factors in plants involved in disease resistance, abiotic stress, senescence as well as in some developmental processes. WRKY1 is involved in the salicylic acid signaling pathway. The crystal structure of the WRKY1 C-terminal domain revealed a zinc-binding site and identified the DNA-binding residues of WRKY1. The mRNA is cell-to-cell mobile.
AT5G12410	Q94CK1	7.25178e-05	0.141	4.25	NA	9	0	THUMP domain-containing protein;(source:Araport11)
AT4G12610	Q9SU25	3.41095e-05	0.0647	4.06	ATRAP74|RAP74	9	0	transcription initiation factor IIF subunit alpha RAP74;(source:Araport11)
AT1G65660	Q9SHY8	3.82114e-05	0.0726	3.89	SMP1	9	0	Encodes a CCHC zinc finger protein that may function as a step II splicing factor. In an epigenetic allele of SMP1 (in which SMP1 and SMP2 mRNA is reduced) organs are smaller and contain fewer cells.
AT5G14270	Q93YS6	0.00070545	0.417	3.65	ATBET9|BET9|GTE9	9	0	Bromodomain protein that functions as a negative regulator of sugar and ABA signaling.
AT1G17070	Q9SHG6	0.000101973	0.177	3.46	NTR1|STIPL1	9	0	Encodes a homologue of spliceosome disassembly factor NTR1. Required for correct expression and splicing of DOG1, a regulator of seed dormancy. The mRNA is cell-to-cell mobile.
AT3G25230	Q38931	0.00025922	0.291	3.21	ATFKBP62|FKBP62|ROF1	9	2	Encodes a a high molecular weight member of the FK506 binding protein (FKBP) family. It has three FKBP12-like domains, tetratricopeptide repeats, and a putative calmodulin binding domain. Modulates thermotolerance by interacting with HSP90.1 and affecting the accumulation of HsfA2-regulated sHSPs. Belongs to one of the 36 carboxylate clamp (CC)-tetratricopeptide repeat (TPR) proteins (Prasad 2010…
AT5G38840	Q0WW94	0.000503826	0.377	3.12	NA	9	0	SMAD/FHA domain-containing protein;(source:Araport11)
AT5G16130	Q8LD03	0.000151808	0.221	3.03	ES7X	9	11	Ribosomal protein S7e family protein;(source:Araport11)
AT1G52160	Q8VYS2	0.000163768	0.229	3.01	TRZ3	9	0	Encodes a tRNase Z.
AT3G63490	Q9LY66	0.000222188	0.27	2.62	UL1C/EMB3126|PRPL1	9	12	Ribosomal protein L1p/L10e family;(source:Araport11)
AT2G18790	P14713	0.00059759	0.397	2.57	HY3|OOP1|PHYB	9	0	Red/far-red photoreceptor involved in the regulation of de-etiolation. Exists in two inter-convertible forms: Pr and Pfr (active). Involved in the light-promotion of seed germination and in the shade avoidance response. Promotes seedling etiolation in both the presence and absence of phytochrome A. Overexpression results in etiolation under far-red light. Accumulates in the nucleus after exposure…
AT2G25970	O82762	5.1273e-05	0.101	6.25	ATKH8	8	0	KH domain-containing protein;(source:Araport11)
AT3G02320	Q9SRU7	2.43273e-05	0.0441	4.87	AtTRM1a|TRM1a	8	0	Involved in posttranscriptional modification of tRNA.
AT4G31200	O49570	3.6168e-05	0.0688	4.51	SWAP1	8	0	RNA-binding splicing factor; part of SWAP1-SFPS-RRC1 splicing factor complex modulates pre-mRNA splicing to promote photomorphogenesis.
AT1G14740	Q94B71	0.000102838	0.178	4.44	OBE3|TTA1	8	0	Encodes a PHD-finger protein that, with TTA1, is redundantly required for MP-dependent embryonic root meristem initiation.
AT1G61620	Q9SY88	0.000819623	0.439	4.21	CSU1	8	0	Encodes a RING-finger E3 ubiquitin ligase that plays a major role in maintaining COP1 homeostasis by targeting COP1 for ubiquitination and degradation in dark-grown seedlings. The mRNA is cell-to-cell mobile.
AT5G20170	F4K460	4.55133e-05	0.0881	4.19	MED17	8	0	Encodes a subunit of the Mediator complex that physically interacts with DNA repair proteins is an important regulator of the DNA damage response after UV-B irradiation.
AT5G14610	Q9LYJ9	0.000173209	0.236	4.1	RH46	8	0	DEAD box RNA helicase family protein;(source:Araport11)
AT2G46510	Q9ZPY8	7.9422e-05	0.151	3.63	AIB|ATAIB|bHLH017|bHLH17|JAM1	8	0	Encodes a nuclear localized BLH domain containing transcriptional activator involved in response to ABA. Overexpression confers enhanced ABA responsiveness while loss of function mutants are ABA sensitive.bHLH17 interacts with JAZ proteins, and functions redundantly with bHLH3, bHLH13 and bHLH14 to negatively regulate jasmonate responses.
AT3G49601	B3H6J5	6.15728e-05	0.122	3.6	NA	8	1	pre-mRNA-splicing factor;(source:Araport11)
AT3G07780	Q9S736	9.22752e-05	0.167	3.28	OBE1	8	0	Encodes a nuclear PHD finger protein that is functionally redundant with OBE2 and plays an important role in the maintenance and/or establishment of the root and shoot apical meristems.The mRNA is cell-to-cell mobile.
AT3G44530	Q9LXN4	0.000718881	0.42	3.28	HIRA	8	0	Encodes a nuclear localized WD-repeat containing protein involved in negative regulation of knox gene expression via epigenetic mechanism of chromatin re-organization. It is a part of the HISTONE REGULATOR complex that deposits histones in a DNA synthesis-independent manner and affects both nucleosome occupancy and the maintenance of transcriptional silencing. Interacts physically and genetically…
AT5G14320	P42732	0.000613218	0.4	3.27	US13C/EMB3137	8	9	Ribosomal protein S13/S18 family;(source:Araport11)
AT1G48830	Q9C514	8.90725e-05	0.163	3.26	ES7Z	8	10	Ribosomal protein S7e family protein;(source:Araport11)
AT1G31440	Q9C865	0.00014115	0.214	3.21	SH3P1	8	2	SH3 domain-containing protein;(source:Araport11)
AT5G40270	Q9FL05	9.52372e-05	0.17	3.05	VEN4	8	0	VEN4 is homologous to human SAMHD1 and functions in chloroplast biogenesis.
AT4G10760	O82486	0.000106677	0.182	2.94	EMB1706|MTA	8	0	Encodes a member of a core set of mRNA m6A writer proteins and is required for N6-adenosine methylation of mRNA.
AT5G11170	Q9LFN6	0.000219322	0.268	2.94	UAP56a	8	3	One of two genes (AT5G11200, UAP56b and AT5G11170, UAP56a)encoding an ATP-dependent RNA helicase that localizes predominantly to euchromatic regions of Arabidopsis nuclei, and associates with genes transcribed by RNA polymerase II independently from the presence of introns. It is not detected at non-transcribed loci. It interacts with ssRNA, dsRNA and dsDNA, but not with ssDNA. Its ATPase activit…
AT5G11200	Q9LFN6	0.000219322	0.268	2.94	UAP56b	8	3	One of two genes (AT5G11200, UAP56b and AT5G11170, UAP56a) encoding an ATP-dependent RNA helicase that localizes predominantly to euchromatic regions of Arabidopsis nuclei, and associates with genes transcribed by RNA polymerase II independently from the presence of introns. It is not detected at non-transcribed loci. It interacts with ssRNA, dsRNA and dsDNA, but not with ssDNA. Its ATPase activi…
AT3G09500	Q9SF53	0.000186546	0.246	2.85	UL29Z	8	10	Ribosomal L29 family protein;(source:Araport11)
AT2G40930	O22207	0.000514952	0.38	2.66	ATUBP5|PDE323|UBP5	8	0	Encodes ubiquitin-specific protease with nuclear localization signals that is likely to be involved in ubiquitin-mediated protein degradation.
AT4G26750	Q9SZ15	1.16545e-05	0.0123	6.3	EXT-like|LIP5	7	0	Encodes a protein involved in mediating plant responses to pathogenesis. Loss of function mutations have increased susceptibility to bacterial pathogens and are defective in pathogen induced endocytosis and vesicle trafficking. LIP5 physically interacts with SKD1 and that interaction is required for its resistance phenotype. LIP5 is phosphorylated by MPK3 and MPK6, both of which are components of…
AT2G41100	P25071	4.40052e-06	0.000874	6.15	ATCAL4|CML12|TCH3	7	2	encodes a calmodulin-like protein, with six potential calcium binding domains. Calcium binding shown by Ca(2+)-specific shift in electrophoretic mobility. Expression induced by touch and darkness. Expression may also be developmentally controlled. Expression in growing regions of roots, vascular tissue, root/shoot junctions, trichomes, branch points of the shoot, and regions of siliques and flowe…
AT5G25220	P48000	1.88101e-05	0.0303	6.09	KNAT3	7	0	A member of class II knotted1-like homeobox gene family (together with KNAT4 and KNAT5). Expressed in: hypocotyl-root boundary, anther-filament junction in flowers, ovule-funiculus and peduncle-silique boundaries, petioles and root. Light-regulated expression with differential response to red/far-red light. KNAT3 promoter activity showed cell-type specific pattern along longitudinal root axis, re…
AT2G23760	Q94KL5	3.66603e-05	0.0697	6.05	BLH4|SAW2	7	0	Encodes a member of the BEL family of homeodomain proteins. Plants doubly mutant for saw1/saw2 (blh2/blh4) have serrated leaves. BP is expressed in the serrated leaves, therefore saw2 and saw1 may act redundantly to repress BP in leaves. Regulates together with BLH2 demethylesterification of homogalacturonan in seed mucilage.
AT5G02480	Q9C5N0	1.46775e-05	0.0187	5.57	NA	7	0	HSP20-like chaperones superfamily protein;(source:Araport11)
AT1G12910	Q9LPV9	0.000558725	0.389	5.45	ATAN11|LWD1	7	0	Encodes LIGHT-REGULATED WD1 (LWD1), a clock proteins regulating circadian period length and photoperiodic flowering.
AT4G11790	Q93ZH3	1.34183e-05	0.0157	5.38	NA	7	0	Pleckstrin homology (PH) domain superfamily protein;(source:Araport11)
AT4G28910	Q9SV55	9.393e-05	0.169	5.21	NINJA	7	0	Encodes a transcriptional repressor that functions in the jasmonic acid (JA) signalling pathway, root development, and has a key role in leaf development, likely due to the transcriptional regulation of CYCD3 expression. Transcriptional repressor that accumulates in short-day conditions. Regulates together with FRS7 and FRS12 glucosinolate biosynthesis.
AT1G68185	A0A1P8ASU7	5.23338e-05	0.103	4.92	NA	7	0	Ubiquitin-like superfamily protein;(source:Araport11)
AT1G03140	Q9SA55	0.000123178	0.199	4.75	PRP18a	7	0	PRP18a is one of two paralogs (the other being PRP18b) which are highly similar to the step II splicing factors in yeast. Loss of function mutations show defects in alternative splicing, mostly intron retention events.
AT4G08580	O22281	0.000173605	0.236	4.73	NA	7	0	microfibrillar-associated protein-like protein;(source:Araport11)
AT3G18140	Q9LV27	2.70722e-05	0.0499	4.65	LST8-1	7	0	Encodes LST8-1, involved in regulating amino acid accumulation and the synthesis of myo-inositol and raffinose during plant adaptation to long days.
AT1G09270	O80480	7.55328e-05	0.145	4.6	IMPA-4	7	0
AT5G41220	Q9FHE1	3.55038e-05	0.0675	4.56	ATGSTT3|GST10C|GSTT3	7	0	Encodes glutathione transferase belonging to the theta class of GSTs. Naming convention according to Wagner et al. (2002).
AT3G06720	Q96321	5.77889e-05	0.114	4.41	IMPA1	7	1	Encodes importin alpha involved in nuclear import. Protein interacts with Agrobacterium proteins VirD2 and VirE2. Is not individually essential for Agrobacterium-mediated root transformation, but when overexpressed can rescue the impa-4 decreased transformation susceptibility phenotype.
AT2G43770	O22826	0.000530729	0.383	4.4	MAC17	7	0	Transducin/WD40 repeat-like superfamily protein;(source:Araport11)	SNRNP40
AT1G18660	F4ICB5	0.000674731	0.411	4.28	IAP1	7	0	Membrane localized protein of unknown function. Involved in negative regulation of immune response. Mutants have increased resistance to pathogens.
AT2G13540	Q9SIU2	3.02872e-05	0.0563	4.22	ABH1|ATCBP80|CBP80|ENS	7	0	Encodes a nuclear cap-binding protein that forms a heterodimeric complex with CBP20 and is involved in ABA signaling and flowering. Mutants are early flowering and exhibit hypersensitive response to ABA in germination inhibition.Loss of ABH1 function results in abnormal processing of mRNAs for several important floral regulators (FLC, CO, FLM). Analysis of loss of function mutations suggests a ro…
AT5G67320	Q9FN19	4.60682e-05	0.0894	4.19	HOS15|OLI1	7	0	Encodes a WD-40 protein involved in histone deacetylation in response to abiotic stress.Identified in a screen for mutations with altered expression of stress induced genes. Functions as a repressor of cold tolerance induced genes. Loss of function mutants are hypersensitive to freezing.Part of a PWR-HOS15-HD2C complex to regulate expression of COR genes involved in cold tolerance via histone mod…
AT1G30480	P42698	3.16686e-05	0.0593	4.1	DRT111|RSN2|SFPS	7	0	recombination and DNA-damage resistance protein (DRT111). Part of SWAP1-SFPS-RRC1 splicing factor complex which modulates pre-mRNA. splicing to promote photomorphogenesis
AT2G03750	Q8RV79	4.14233e-05	0.0785	3.98	NA	7	0	P-loop containing nucleoside triphosphate hydrolases superfamily protein;(source:Araport11)
AT3G21290	F4IXI9	5.3838e-05	0.106	3.9	CARP9	7	0	Nuclear-localized intrinsically disordered protein involved in promoting miRNA activity.
AT1G79730	F4HQA1	0.000202822	0.258	3.89	ELF7	7	0	Encodes a PAF1 homolog that is involved in the control of flowering time by elevating FLC expression to a level that creates the vernalization-responsive, winter-annual habit. Yeast PAF1 is a component of a five-member complex that associates with RNA pol II and is thought to regulate gene expression by recruiting SET1 (a histone 3 Lys 4 [H3-K4] methyl transferase) to the initially transcribed [5…
AT5G59830	F4JXC7	0.000110792	0.186	3.87	ZIN1	7	0	Interacts with several P. syringae effectors. Regulates a wide range of pathogen-responsive biological processes.
AT5G61150	Q9FNQ0	5.99242e-05	0.118	3.64	VIP4	7	0	Encodes highly hydrophilic protein involved in positively regulating FLC expression. Mutants are early flowering and show a loss of FLC expression in the absence of cold. Member of PAF-C complex.
AT3G22990	Q9LS90	0.00012717	0.202	3.62	LFR	7	0	Armadillo-repeat containing protein. Involved in leaf and flower development. Located in nucleus. Broadly expressed throughout vegetative and floral tissues. LFR is functionally associated with AS2 to mediate leaf development.A subunit shared by SYD- and MINU1/2-associated SWI/SNF complexes (PMID:36471048).
AT1G27595	F4HSZ1	0.000124927	0.2	3.39	TANG1	7	0	Encodes a protein of unknown function containing a Symplekin C domain that is involved in negative regulation of glucose response. Mutants show increased sensitivity to glucose with a variety of assays.
AT3G03140	Q9M9N3	9.25641e-05	0.167	3.35	PWO1|PWWP1	7	0	Encodes a chromatin-associated protein that interacts with plant nuclear lamin-like components to regulate nuclear size.
AT2G44730	O80512	0.000136454	0.21	3.2	NA	7	0	Alcohol dehydrogenase transcription factor Myb/SANT-like family protein;(source:Araport11)
AT2G41020	Q67ZZ1	0.00037792	0.34	3.14	SHS	7	0	NTR, WW domain-containing protein;(source:Araport11)	RENS1/PQBP1
AT5G06600	Q9FPT1	0.000132137	0.206	3.04	AtUBP12|UBP12	7	0	Encodes a ubiquitin-specific protease which together with UBP13 deubiquitinates DA1, DAR1 and DAR2, hence reducing their peptidase activity. Works upstream of DA1, DAR1 and DAR2 to restrict their protease activity and hence fine-tune plant growth and development.
AT2G44160	O80585	0.000304897	0.312	3.01	MTHFR2	7	0	methylenetetrahydrofolate reductase MTHFR2 mRNA, complete The mRNA is cell-to-cell mobile.
AT4G16430	O23487	0.000398417	0.347	2.68	bHLH003|bHLH03|bHLH3|JAM3	7	0	bHLH3 interacts with JAZ proteins, and functions redundantly with bHLH13, bHLH14 and bHLH17 to negatively regulate jasmonate responses.
AT5G57870	Q93ZT6	0.000242662	0.282	2.59	eIFiso4G1	7	1	Encodes a putative eukaryotic translation initiation factor The mRNA is cell-to-cell mobile.
AT3G15970	Q9LW88	0.000561394	0.39	2.54	NA	7	0	NUP50 (Nucleoporin 50 kDa) protein;(source:Araport11)
AT4G25550	Q8GXS3	6.52883e-06	0.00324	6.49	IRP9	6	0	Cleavage/polyadenylation specificity factor, 25kDa subunit;(source:Araport11)
AT1G75510	Q9LQZ4	1.20323e-05	0.0131	5.49	NA	6	0	Transcription initiation factor IIF, beta subunit;(source:Araport11)
AT3G12400	Q9LHG8	3.28889e-05	0.0621	5.16	ATELC|ELC|Vps23A	6	0	Mutants of this gene were initially identified because of the trichome morphogenesis phenotype. Those trichomes have multiple nuclei, a defect that turns out not to be restricted to the trichomes but also in all endoreduplicating cell types. This gene encodes a ubiquitin-binding protein with sequence similarities with yeast proteins that are components of the ESCRTI-III complexes. The Arabidopsis…
AT3G18165	Q949S9	0.000383108	0.342	4.9	MOS4	6	0	Encodes MOS4 (Modifier of snc1, 4), a nuclear protein homologous to human Breast Cancer-Amplified Sequence (BCAS2). MOS4 interacts with AtCDC5 and PRL1. All three proteins are essential for plant innate immunity.
AT2G16860	Q9ZVX7	2.09794e-05	0.0361	4.84	NTC31	6	0	GCIP-interacting family protein;(source:Araport11)	SYF2
AT4G22360	Q93YR5	0.000116157	0.192	4.42	NA	6	0	SWIB complex BAF60b domain-containing protein;(source:Araport11)
AT4G30780	Q9SUG8	0.000819592	0.439	4.4	NA	6	0	ATP-dependent DNA helicase;(source:Araport11)
AT5G40490	Q9FM47	5.09501e-05	0.1	4.33	HLP1|RBGD5	6	0	HLP1 is a member of the conserved hnRNP A/B family and contains RNA Recognition Motifs (RRM).It binds mRNA and appears to be involved in targeting alternative polyadenylation (APA). APA targets include genes involved in flowering. Loss of HLP1 function results causes late flowering under long and short day conditions. This phenotype is suppressed by loss of FLC.
AT2G32840	Q8GYK6	0.000290946	0.306	4.26	LIN37B	6	0	Member of the DREAM complex, which represses growth in response to DNA damage, LIN37 type.
AT3G18380	Q8RWJ7	0.000110274	0.186	4.19	DTF2|SHH2	6	0	A specific subunit of MINU1/2-associated SWI/SNF complex, aka MAS complex (PMID: 36189880,PMID:36471048)
AT4G11660	Q9T0D3	3.80444e-05	0.0723	4.17	HSF7|HSFB2B	6	0	member of Heat Stress Transcription Factor (Hsf) family
AT1G48160	Q943Z6	0.000194926	0.252	4.16	SRP19	6	2	signal recognition particle 19 kDa protein, putative / SRP19;(source:Araport11)
At1G54360	F4HVA6	0.000639161	0.405	4.08	TAF6B	6	0	Encodes one of two Arabidopsis proteins with significant similarity to the histone fold TBP-associated factor TAF6.
AT3G52120	Q94C11	8.10951e-05	0.153	4.02	CIS1	6	0	Interacts with CRY2 to regulate thermosensory flowering via FLM alternative splicing.
AT1G50620	Q9C6P8	4.42786e-05	0.0852	3.81	PMS1A	6	0	A specific subunit of MINU1/2-associated SWI/SNF (MAS) complexes (PMID:36189880 and PMID:36471048).
AT3G13235	Q1EBV4	0.000308699	0.314	3.78	DDI1	6	0	ubiquitin family protein;(source:Araport11)
AT3G13200	Q9LK52	0.000143908	0.216	3.73	CWC15	6	0	Associates with core components of the Arabidopsis NineTeen complex (NTC) and its loss leads to inefcient splicing.
AT1G69010	Q9CAA4	0.000324622	0.32	3.71	BIM2	6	0	Encodes BES1-INTERACTING MYC-LIKE 2 (BIM2), a PAR1 (PHYTOCHROME RAPIDLY REGULATED 1)-interacting protein that positively modulates the shade avoidance syndrome in Arabidopsis seedlings.
AT2G03070	Q4V3C1	4.828e-05	0.0944	3.7	MED8	6	0	Encodes a subunit of the Mediator complex. Regulates plant defense and flowering.
AT4G34340	Q9SYZ9	7.16475e-05	0.139	3.63	TAF8	6	0	Member of SAGA complex, SPT module, interacts with HAG1.
AT4G15020	F4JJC1	0.000522026	0.381	3.59	NA	6	0	hAT transposon superfamily;(source:Araport11)
AT5G22450	F4K9W2	5.81342e-05	0.115	3.57	SCS1	6	0	SAGA complex subunit. Regulates gene expression by affecting histone H3 acetylation.
AT4G33945	Q8L5Z0	0.000323837	0.32	3.56	NA	6	0	ARM repeat superfamily protein;(source:Araport11)
AT3G18790	Q9LS97	9.95371e-05	0.175	3.47	MAC8	6	0	pre-mRNA-splicing factor ISY1-like protein;(source:Araport11)	ISY1
AT4G11850	Q9T053	9.07086e-05	0.165	3.46	MEE54|PLDGAMMA1	6	1	Encodes a phospholipase D (gamma) that is involved in aluminum tolerance and plays a role in membrane lipid modulation under Al stress.
AT2G02570	Q84K41	0.000154374	0.223	3.45	SPF30	6	0	Similar to SPF30 splicing factor. Under circadian control. Mutants have defects in alternative splicing and show more intron retention compared to wt.
AT1G17210	Q9SHI0	0.000121023	0.196	3.4	ATILP1|ILP1	6	0
AT2G02160	Q9ZUM0	0.000453307	0.364	3.39	AtC3H17|C3H17	6	0	Non- tandem CCCH zinc finger protein.
AT4G11560	Q8RXT5	0.000344036	0.328	3.35	AIPP3	6	0	BAH domain protein which cooperates with PHD protein AIPP2 to read H3K27me3 histone marks. The BAH-PHD bivalent histone reader complex silences a substantial subset of H3K27me3-enriched loci, including development and stress response-related genes. Responsible for preventing flowering by suppressing the expression of flowering genes. Binding of BDT1 to the H3K27me3 peptide, which is enhanced by P…
AT1G33240	Q9C882	0.000142907	0.215	3.34	GTL1	6	0	Encodes a plant transcriptional activator that contains two separate, but similar, trihelix DNA-binding domains, similar to GT-2. Gene is expressed in all aerial parts of the plant, with higher level of expression in siliques. At-GTL2 was thought to be a duplicated copy of this gene but is likely to be a cloning artefact, the result of a chimeric clone. Regulates ploidy-dependent cell growth in t…
AT2G44120	P60039	8.14656e-05	0.154	3.29	UL30X	6	7	Ribosomal protein L30/L7 family protein;(source:Araport11)
AT2G41900	P93755	9.85998e-05	0.174	3.21	OXS2|TZF7	6	0	AtOXS2 specifcally entered the nuclear under salt stress. Te specifc nuclear localization of AtOXS2 could play a role in salt tolerance at the molecular level. Tese results implied that AtOXS2 might target some downstream cis-elements which are required for salt stress responses
AT5G18240	Q9FK47	0.000113351	0.189	3.12	ATMYR1|MYR1	6	0	Encodes MYR1 (MYR1).
AT4G17090	O23553	9.09814e-05	0.165	3.1	AtBAM3|BAM3|BMY8|CT-BMY	6	1	Encodes a beta-amylase targeted to the chloroplast. Transgenic BMY8 RNAi lines fail to accumulate maltose during cold shock suggesting that maltose accumulation coincides with BMY8 expression. Apart from maltose, the sugar content of the RNAi lines were similar to wildtype (glucose and sucrose unaffected).BAM3 activity declines 2 and 4 days after start of cold stress despite an increase in transc…
AT5G22080	Q9C580	0.000305351	0.313	3.09	NA	6	0	Chaperone DnaJ-domain superfamily protein;(source:Araport11)
AT2G31800	Q1JPN7	0.000105406	0.18	3.06	NA	6	0	Integrin-linked protein kinase family;(source:Araport11)
AT5G54260	Q9XGM2	0.000159779	0.227	3.03	ATMRE11|MRE11	6	0	DNA repair and meiotic recombination protein, component of MRE11 complex with RAD50 and NBS1
AT4G03250	F4JI72	0.000275061	0.299	3	NA	6	0	Homeodomain-like superfamily protein;(source:Araport11)
AT1G78650	Q9SYL7	0.000111178	0.187	2.95	POLD3	6	0	Similar to DNA polymerase delta (POLD3), which in other organism was shown to be involved in the elongation of DNA replication.
AT5G16270	Q8W1Y0	0.000155388	0.224	2.94	ATRAD21.3|SYN4	6	0	Encodes a SCC1/REC8 ortholog that may be involved in mitosis and may represent a mitotic cohesin. Plays a role in somatic DNA double strand break damage repair. The mRNA is cell-to-cell mobile.
AT3G09180	Q8RWM3	0.000310761	0.315	2.91	MED3	6	0	Mediator complex subunit.
AT1G22020	Q9LM59	0.000324801	0.32	2.82	SHM6	6	0	Encodes a putative serine hydroxymethyltransferase; involved in protein ubiquination, histone binding, regulation of DNA methylation, chromatin organization.
AT1G67580	Q9CAG1	0.000996326	0.466	2.81	CDKG2	6	0	Cyclin dependent kinase. Regulates stress responses and FLOWERING LOCUS M mRNA splicing. Acts downstream of UBP14/DA3-CDKB1;1 in control of endoreduplication and cell growth pathway.
AT1G76320	Q6NQJ7	0.000148372	0.219	2.79	CPD25|FRS4	6	0	FAR1-related sequence 4;(source:Araport11)
AT5G67510	Q9FJX2	0.000286517	0.304	2.78	UL24Y	6	4	Translation protein SH3-like family protein;(source:Araport11)
AT1G06230	Q9LNC4	0.000145936	0.217	2.77	GTE4	6	0	This gene is predicted to encode a bromodomain-containing protein. Plant lines expressing RNAi constructs targeted against GTE4 show some resistance to agrobacterium-mediated root transformation.Repress JA biosynthesis by repressing OPR3 expression (PMID:36372880).
AT3G47450	Q66GP9	0.000484025	0.372	2.76	ATNOA1|ATNOS1|NOA1|NOS1|RIF1|SVR10	6	1	Encodes a protein with similarity to the bacterial YqeH GTPase required for proper ribosome assembly. Mutant analyses show that this protein regulates growth and hormonal signaling and attenuates oxidative stress and reactive oxygen species (ROS). It also seems to be involved in regulating leaf senescence, cell death, nitric oxide biosynthesis in response to ABA but not exogenous H2O2. This prote…
AT5G53330	Q8LG11	1.32279e-05	0.0154	5.98	NA	5	0	Ubiquitin-associated/translation elongation factor EF1B protein;(source:Araport11)
AT1G05805	Q8H102	1.19529e-05	0.013	5.26	AKS2	5	0	ABA-RESPONSIVE KINASE SUBSTRATE 2 (AKS2)
AT2G36130	Q9SIH1	0.000269455	0.296	5.18	Cyclophilin	5	0	Cyclophilin-like peptidyl-prolyl cis-trans isomerase family protein;(source:Araport11)
AT3G14180	Q9LJG8	3.00129e-05	0.0558	4.66	ASIL2	5	0	sequence-specific DNA binding transcription factor;(source:Araport11)
AT2G38750	Q9ZVJ6	0.000558625	0.389	4.56	ANNAT4|AtANN4	5	1	Annexins are a family of calcium dependent membrane binding proteins though to be involved in Golgi mediated secretion. This is one of four annexins identified in Arabidopsis.
AT5G20730	P93022	0.000430711	0.357	4.54	ARF7|BIP|IAA21|IAA23|IAA25|MSG1|NPH4|TIR5	5	0	Encodes an auxin-regulated transcriptional activator. Activates expression of IAA1 and IAA9 in the presence of auxin. Mutants affect blue light and gravitropic and auxin mediated growth responses. Together with AUX19, it is involved in the response to ethylene. In the arf7 arf19 double mutant, several auxin-responsive genes (e.g. IAA5, LBD16, LBD29 and LBD33) are no longer upregulated by auxin.
AT5G35410	Q9LDI3	0.000132894	0.207	4.49	ATSOS2|CIPK24|SNRK3.11|SOS2	5	0	encodes a member of the CBL-interacting protein kinase family, is a regulatory component controlling plant potassium nutrition
AT4G16420	Q9ATB4	0.000181083	0.241	4.43	ADA2B|PRZ1	5	0	Transcriptional co-activator. Essential for the developmental switch from cell proliferation to cell differentiation in response to variations in auxin and cytokinin concentrations. ADA2B is required for the maintenance of the acetylation activity of GCN5 in the SAGA complex.
AT3G28920	Q9LHF0	2.56337e-05	0.0469	4.37	AtHB34|HB34|ZHD9	5	0	homeobox protein 34;(source:Araport11)
AT3G02860	Q9M8S7	4.17503e-05	0.0791	4.1	ARS1	5	0	Encodes a C2H2 zinc finger protein that is localized to the nucleus and is translocated to the cytoplasm in response to ABA or oxidative stress. It functions as a positive regulator countering ABA to break seed dormancy and maintain ROS homeostasis in response to ABA and oxidative stress.
AT5G01400	Q9M033	0.000319285	0.318	4.07	ESP4	5	0	Encodes a Symplekin/Pta1 homologue which would have the potential to interact with either ESP1 or AtCstF64.
AT5G13020	F4K2F0	0.000228074	0.274	3.86	EML3	5	0	Agenet domain containing nucleosome binding protein. Binds H3K36 sites.
AT4G23860	A0A1P8B6F6	5.3616e-05	0.106	3.78	NA	5	0	PHD finger protein-like protein;(source:Araport11)
AT4G32200	F4JTJ9	0.000219453	0.269	3.77	ASY2	5	0	meiotic asynaptic mutant 2, homologue of ASY1
AT4G04320	Q7Y1Z8	8.91512e-05	0.163	3.75	NA	5	0	malonyl-CoA decarboxylase family protein;(source:Araport11)
AT5G54600	P92959	0.000145899	0.217	3.74	RPL24|SVR8	5	2	Translation protein SH3-like family protein;(source:Araport11)
AT4G31800	Q9C5T4	6.54029e-05	0.129	3.73	ATWRKY18|WRKY18	5	0	Pathogen-induced transcription factor. Binds W-box sequences in vitro. Forms protein complexes with itself and with WRKY40 and WRKY60. Constitutive expression of WRKY18 enhanced resistance to P. syringae, but its coexpression with WRKY40 or WRKY60 made plants more susceptible to both P. syringae and B. cinerea. WRKY18, WRKY40, and WRKY60 have partially redundant roles in response to the hemibiotr…
AT5G35330	Q8LA53	0.000165321	0.23	3.71	ATMBD2|MBD02|MBD2	5	0	Protein containing methyl-CpG-binding domain.Has sequence similarity to human MBD proteins.
AT5G08130	Q9LEZ3	0.000429515	0.357	3.62	BIM1	5	0	Encodes a basic helix-loop-helix (bHLH) family protein BIM1 (BES1-INTERACTING MYC-LIKE 1), involved in brassinosteroid signaling. It synergistically interacts with BES1 to bind to E box sequences (CANNTG). Positively modulates the shade avoidance syndrome in Arabidopsis seedlings.
AT1G48620	Q4V3D1	0.000247842	0.285	3.6	HON5	5	0	This gene is predicted to encodes a histone H1/H5 family member. A plant line expressing an RNAi construct targeted against HON5 shows a reduced level of agrobacterium-mediated root transformation.
AT4G29000	Q9SZD1	0.000781197	0.432	3.55	TCX5	5	0	Tesmin/TSO1-like CXC domain-containing protein which is a transcriptional repressor of genes required for maintenance of DNA methylation, including MET1, CMT3, DDM1, KYP and VIMs. Functions redundantly with its paralogue TCX6 in repressing the expression of these genes.
AT2G32600	O80897	0.000207429	0.261	3.51	NA	5	0	hydroxyproline-rich glycoprotein family protein;(source:Araport11)
AT1G76510	Q0WNR6	0.000360183	0.334	3.5	ARID4	5	0	ARID/BRIGHT DNA-binding domain-containing protein;(source:Araport11)
AT3G07220	Q9SFV2	0.000195159	0.252	3.48	FHA2	5	0	Forkhead domain protein that is a subunit of ISWI chromatin remodeling complex.Interacts with histones and regulates the expression of genes involved in stamen filament elongation.
AT1G02330	F4HVZ5	5.94421e-05	0.118	3.45	CSU2	5	0	Encodes a nuclear coiled-coil domain-containing protein that interacts with and negatively regulates COP1's E3 ubiquitin ligase activity, and represses COP1 mediated HY5 degradation in cell-free extracts.
AT4G34270	Q8VXY4	0.00048209	0.372	3.42	TIP41	5	0	TOR signaling pathway protein; response to high temperature treatment.
AT1G61730	Q9SYA9	7.20926e-05	0.14	3.39	NA	5	0	DNA-binding storekeeper protein-related transcriptional regulator;(source:Araport11)
AT5G02890	Q9LYZ6	0.00061877	0.401	3.34	NA	5	0	Encodes a protein with similarity to transferases in plants and fungi.
AT3G01890	Q147F4	9.28529e-05	0.167	3.28	SWP73A	5	0	Encodes SWP73A, a subunit of the SWI/SNF chromatin remodeling complex. A specific subunit of BRM-associated SWI/SNF (BAS) complexes (PMID:36471048).While undergoing normal vegetative development, swp73a mutants display reduced expression of FLOWERING LOCUS C and early flowering in short days.
AT2G47110	P59232	0.00040501	0.349	3.26	UBI6|UBQ6	5	6	polyubiquitin gene The mRNA is cell-to-cell mobile.
AT5G65220	Q9FJP3	8.85054e-05	0.162	3.23	UL29C/PRPL29	5	3	Ribosomal L29 family protein;(source:Araport11)
AT2G38560	Q9ZVH8	8.44068e-05	0.157	3.21	RDO2|TFIIS	5	0	Encodes RNA polymerase II transcript elongation factor TFIIS. Complements yeast TFIIS mutation. Mutant plants display essentially normal development, but they flower slightly earlier than the wild type and show clearly reduced seed dormancy; essential for heat stress adaptation.
AT1G33520	Q9C801	8.81461e-05	0.162	3.2	MOS2	5	0	Has single homolog in Arabidopsis, also homologs in human, mouse and C. elegans; contains one G-patch domain (known to mediate RNA-protein interactions) and two KOW domains (may bind RNA and/or protein); localized to the nucleus; mutant suppresses high SA levels and constitutive disease resistance in snc1 npr1 background; required for basal resistance against Pseudomonas syringae maculicola ES432…
AT1G05510	Q9ZVY7	0.000470316	0.369	3.14	OBAP1a	5	0	Protein is tyrosine-phosphorylated and its phosphorylation state is modulated in response to ABA in Arabidopsis thaliana seeds.
AT3G53120	Q9SCP9	9.79642e-05	0.173	3.1	VPS37-1	5	0	Modifier of rudimentary (Mod(r)) protein;(source:Araport11)
AT4G33060	Q6Q152	0.000160168	0.227	3.1	CWC27	5	0	Cyclophilin-like peptidyl-prolyl cis-trans isomerase family protein;(source:Araport11)	AtCYP57|CYP57
AT1G58220	Q8GZ96	0.000544298	0.386	3.09	DRMY1	5	0	Plays an essential role in organ development by regulating cell expansion either directly by affecting cell wall architecture and/or cytoplasmic growth or indirectly through the ethylene and/or ABA signaling pathways.DRMY1 is Involved in regulating floral organ development, especially ensuring organ size robustness (PMID:32451448).
AT2G35940	Q9SJ56	0.000121975	0.197	3.04	BLH1|EDA29	5	0	Encodes a member of the BEL-like homeodomain protein family. Ecotopic expression in the embryo sac leads to defects in nuclear migration and cellularization and embryo sacs with multiple egg cells. Loss of function alleles have no female gametophyte defects. The ecotopic expression phenotype requires KNAT3 because it can be suppressed by loss of KNAT3 function alleles. Localized to the nucleus bu…
AT2G02070	Q9ZUL3	0.000220622	0.269	2.96	AtIDD5|IDD5|RVN	5	0	RAVEN is part of the network regulated by BLJUEJAY, JACKDAW, SACRECROW and SHORT-ROOT to regulate root tissue patterning through cell lineage specification and asymmetric cell division. RAVEN is directly activated by SHORT-ROOT and directly repressed by JACKDAW.
AT4G31440	Q9SV25	0.000296103	0.309	2.91	ADA1D	5	0	transcriptional regulator of RNA polII, SAGA, subunit;(source:Araport11)
AT1G43690	Q8VYV0	0.000911574	0.453	2.91	NA	5	0	ubiquitin interaction motif-containing protein;(source:Araport11)
AT1G13270	Q9FV52	0.000128776	0.204	2.83	MAP1B|MAP1C	5	4
AT5G10060	Q8GUK8	0.000631568	0.403	2.72	NA	5	0	ENTH/VHS family protein;(source:Araport11)
AT1G62300	Q9C519	0.000279299	0.301	2.71	ATWRKY6|WRKY6	5	0	Encodes a transcription factor WRKY6. Regulates Phosphate1 (Pho1) expression in response to low phosphate (Pi) stress.
AT3G04680	Q9SR06	0.000556806	0.389	2.7	CLPS3	5	0	Encodes a nuclear protein that functions in mRNA processing. Mutations in this gene cause embryo lethality and reduced transmission through the female gametophyte. Over-expression of a CLPS3:TAP protein changes the relative levels of two alternatively processed FCA transcripts. It also causes abnormal phyllotaxy and flower development, early flowering under long and short days, and increased leve…
AT4G24970	F4JRS4	0.000220199	0.269	2.66	AtMORC7	5	0	MORC7 is a member of a family of GHKL ATPases. It is localized in the nuceloplasm and adjacent to chromocenters. Along with MORC4, it appears to repress the expression of genes involved in defense against pathogens.
AT5G56630	Q9C5J7	0.000232251	0.276	2.63	PFK7	5	0	phosphofructokinase 7;(source:Araport11)
AT2G32950	P43254	0.000332078	0.323	2.56	ATCOP1|COP1|DET340|EMB168|FUS1	5	0	Represses photomorphogenesis and induces skotomorphogenesis in the dark. Contains a ring finger zinc-binding motif, a coiled-coil domain, and several WD-40 repeats, similar to G-beta proteins. The C-terminus has homology to TAFII80, a subunit of the TFIID component of the RNA polymerase II of Drosophila. Nuclear localization in the dark and cytoplasmic in the light. The mRNA is cell-to-cell mobil…
AT4G18130	P42498	0.000923276	0.455	2.55	PHYE	5	0	member of Histidine Kinase
AT4G32040	P48002	0.000302908	0.312	4.9	KNAT5	4	0	A member of Class II KN1-like homeodomain transcription factors factors (together with KNAT3 and KNAT4), with greatest homology to the maize knox1 homeobox protein. Regulates photomorphogenic responses and represses late steps in gibberellin biosynthesis. KNAT5 promoter activity showed cell-type specific pattern along longitudinal root axis, primarily in the epidermis of the distal end of primary…
AT3G19120	Q9LJL8	5.34614e-05	0.105	4.76	RAD54	4	0	PIF / Ping-Pong family of plant transposase;(source:Araport11)
AT5G30490	Q8GX81	1.57181e-05	0.0217	4.74	NA	4	0	craniofacial development-like protein;(source:Araport11)
AT4G16330	F4JLS2	0.000126054	0.201	4.67	NA	4	0	2-oxoglutarate (2OG) and Fe(II)-dependent oxygenase superfamily protein;(source:Araport11)
AT1G19480	Q0V7V4	4.35558e-05	0.0835	4.6	NA	4	0	DNA glycosylase superfamily protein;(source:Araport11)
AT3G20770	O24606	2.16038e-05	0.0377	4.45	AtEIN3|EIN3	4	0	Encodes EIN3 (ethylene-insensitive3), a nuclear transcription factor that initiates downstream transcriptional cascades for ethylene responses. EIN3 interacts with MYC2, MYC3 and MYC4 to inhibit jasmonate-induced expression of wound-responsive genes and herbivory-inducible genes, and plant defense against generalist herbivores.
AT1G07950	Q8LCH5	3.65389e-05	0.0695	4.35	MED22B	4	0
AT3G14100	Q9LJH8	0.000108351	0.183	4.32	UBP1C	4	0	Triple RNA Recognition Motif protein involved in the dynamic and reversible aggregation of translationally repressed mRNAs during hypoxia.During hypoxia, UBP1C association with non? uracil-rich mRNAs is enhanced concomitant with its aggregation into microscopically visible cytoplasmic foci, referred to as UBP1 stress granules (SGs). This mRNA association occurs as global levels of protein synthes…
AT4G35630	Q96255	3.34506e-05	0.0633	4.24	PSAT1	4	1	Encodes a phosphoserine aminotransferase which is involved in serine biosynthesis in the chloroplast which operates via the phosphorylated pathway. The mRNA is cell-to-cell mobile.
AT1G01940	Q9LPC7	3.22993e-05	0.0608	4.17	CYCLOPHILIN 18-1 (CYP18-1)	4	0	PPIL3, C complex
AT4G22350	F4JL64	0.000846128	0.443	4.01	NA	4	0	Ubiquitin C-terminal hydrolases superfamily protein;(source:Araport11)
AT3G54210	Q9M385	3.46546e-05	0.0658	3.98	PRPL17	4	7	Ribosomal protein L17 family protein;(source:Araport11)
AT5G15570	Q9LF25	0.000227681	0.274	3.86	TAF3	4	0	Bromodomain transcription factor;(source:Araport11)
AT4G02590	O22768	0.00014821	0.219	3.85	BHLH059/UNE12	4	0	Basic helix loop helix class transcriptional regulator. Shows ecotype specific effects on temperature dependent salicylic acid accumulation and immunity. Governs the competence of pericycle cells to initiate lateral root primordium formation.
AT2G25450	Q9SKK4	3.73647e-05	0.0711	3.82	GSL-OH	4	0	Encodes a 2-oxoacid-dependent dioxygenase involved in the production of 2-hydroxybut-3-enyl glucosinolate.
AT2G47250	O22899	0.000100582	0.176	3.81	NA	4	0	RNA helicase family protein;(source:Araport11)
AT1G54140	Q9SYH2	4.7351e-05	0.0923	3.76	TAF9|TAFII21	4	0	putative TATA binding protein associated factor 21kDa
AT5G45690	Q941A4	0.000323227	0.32	3.71	NA	4	0	histone acetyltransferase (DUF1264);(source:Araport11)
AT3G03340	A0A1I9LRM4	7.80929e-05	0.149	3.7	LUC7A|UNE6	4	0	LUC7 related protein;(source:Araport11)
AT5G53070	Q9LVU5	0.000712053	0.418	3.65	BL9M	4	0	Ribosomal protein L9/RNase H1;(source:Araport11)
AT1G73840	Q8VYM7	7.80163e-05	0.149	3.58	ESP1	4	0	Resembles the CstF64 family of RNA processing factors that are conserved between yeast and mammals. In mammals, CstF64 is a component of the CstF complex which is required for mRNA 3'end formation along with other factors.
At5G09620	Q9LXC6_ARATHGb	0.000104802	0.18	3.54	NA	4	0
At5G43960	Q9FND0_ARATHGb	9.81605e-05	0.173	3.46	MRH10.6	4	0	Interacts with transcription factors involved in floral meristem identity and affects the expression of key floral regulators. Affects H3K27me3 and H3K4me3 levels at a subset of loci in the genome.
AT5G03415	Q9FNY2	9.21418e-05	0.167	3.34	ATDPB|DPB	4	0	Encodes a homolog of the animal DP protein. DP, in animals, forms a heterodimer with E2F and plays a central role in G1/S transition in the cell division cycle. DPB has been shown to interact with non phosphorylated E2Fc; when E2Fc is phosphorylated, the formation of the E2Fc/DPB heterodimer is lost.
AT4G21660	A0A1P8B4Y6	0.000785535	0.433	3.32	NA	4	0	proline-rich spliceosome-associated (PSP) family protein;(source:Araport11)
AT1G13190	Q9SAF2	0.000161734	0.228	3.29	NA	4	0	RNA-binding (RRM/RBD/RNP motifs) family protein;(source:Araport11)
AT5G46160	Q93Z17	0.000321721	0.319	3.16	UL14M	4	0	Ribosomal protein L14p/L23e family protein;(source:Araport11)
AT1G51580	Q9C553	9.23467e-05	0.167	3.14	ATKH4	4	0	RNA-binding KH domain-containing protein;(source:Araport11)
AT3G52100	F4J5R1	0.000919557	0.455	2.92	PMS2B	4	0	RING/FYVE/PHD zinc finger-containing protein. Part of emdomembrane trafficking system. Identified as a specific subunit of MINU1/2-associated SWI/SNF complex, aka MAS complex (PMID: 36189880,(PMID:36471048).
AT5G42520	Q8L999	0.000150264	0.22	2.82	ATBPC6|BBR/BPC6|BPC6	4	0	Encodes a member of the BASIC PENTACYSTEINE (BPC) proteins. BPC proteins are plant-specific transcription factors present throughout land plants. BPC transcription factor family is integral for a wide range of processes that support normal growth and development.
AT1G73150	Q9S7T1	0.000155957	0.224	2.78	GTE3	4	0	Bromodomain and extra terminal domain family protein. Binds to acetyl-histone H3. Binding is reduced when GTE3 is SUMOylated by SIZ1.
AT2G21150	Q8H110	0.000175832	0.238	2.78	XCT	4	0	Encodes a nuclear localized XAP5 family protein involved in light regulation of the circadian clock and photomorphogenesis. XCT loss of function mutations also show decreased levels of DCL1, 3 and 4 and correspondingly lower levels of certain small RNAs suggesting a role in sRNA biogenesis.
AT1G17440	Q940A7	0.000672884	0.411	2.78	CKH1|EER4|TAF12B	4	0	Encodes one of two Arabidopsis proteins with similarity to the TBP-associated factor TAF12. The gene product is an EIN3-interacting TFIID transcription factor required for proper ethylene response, including ERF1 induction. Loss of function mutants show enhanced response to ethylene. Located in nucleus and expressed throughout the plant. Required for ERF1 expression. Cytokinin-hypersensitive 1 (C…
AT1G62020	Q94A40	0.000787395	0.433	2.78	alpha1-COP	4	0	Member of the Coat Protein I (COPI) complex is a seven-subunit coatomer complex consisting of the &#945;, &#946;, &#946;&#8242;, &#947;, &#948;, &#949;, and &#950; proteins. COPI is required for retrograde transport from the Golgi to the endoplasmic reticulum, Golgi maintenance, and cell plate formation. Required for the acceptance of compatible pollen.
AT1G09870	Q941B2	0.000180513	0.241	2.74		4	0	histidine acid phosphatase family protein;(source:Araport11)
AT4G37210	Q94K88	0.000271801	0.298	2.72	NASP	4	0	Encodes a predominantly nuclear histone chaperone that promotes [H3-H4]2 tetrasome formation and does not promote disassembly of in vitro preassembled tetrasomes.
AT3G06480	Q9SQV1	0.000278948	0.301	2.66	RH40	4	0	DEAD box RNA helicase family protein;(source:Araport11)
AT3G54170	Q9ZSZ8	0.000472569	0.369	2.66	ATFIP37|FIP37	4	0	Encodes protein that binds FKBP12. This interaction is disrupted by FK506 but not by cyclosporin A.FIP37 is a core component of the M6A methyltransferase complex. Homozygous loss of function mutations are embryo lethal. In the shoot meristem FIP37 methylation targets include WUS and STM.
AT1G76380	A4FVS4	0.000415356	0.353	2.64	BRD2	4	0	DNA-binding bromodomain-containing protein, interacts with core SWI/SNF complex components. Identified as a specific subunit of BRM-associated SWI/SNF (BAS) complexes (PMID:36471048).
AT1G27430	F4HSW8	0.000181581	0.242	2.61	NA	4	0	GYF domain-containing protein;(source:Araport11)
AT5G45600	Q9FH40	0.0004851	0.372	2.57	GAS41|TAF14B|YAF9a	4	0	The GSA41 human homolog is expressed in nuclei and binds NuMA, a component of the nuclear matrix in interphase nuclei. It negatively regulates flowering by controlling the H4 acetylation levels in the FLC and FT chromatin.
AT1G32730	Q9LPJ1	0.000228895	0.274	2.56	PSA1	4	0	Identified as a specific subunit of MINU1/2-associated SWI/SNF (MAS) complexes (PMID: 36189880,PMID:36471048). Dual roles for CND1 in maintenance of nuclear and chloroplast genome stability.
AT4G37510	Q9SZV0	0.000495434	0.375	2.5	NA	4	0	Ribonuclease III family protein;(source:Araport11)
