# Supplementary material for: SUMO E3 ligase SIZ1 promotes nuclear condensate-mediated immune activation in Arabidopsis
Source: Nat Commun. 2026 Apr 15;17:5248. doi: 10.1038/s41467-026-72063-x (PMC13260931; doi:10.1038/s41467-026-72063-x)
Supplement: Supplementary file 5 — Supplementary Data 3 [file 41467_2026_72063_MOESM5_ESM.xlsx]

## Sheet: Supplementary Data 3
Supplementary Data 3. Primers used in this study.
Primer Name	Sequence	Constructs	Purpose
SIZ1KpnI inF	ACAATTACAGTCGACggtaccATGGATTTGGAAGCTAATTG	pCambia1300-p35S::SIZ1g-GFP, pCambia1300-p35S::SIZ1c-GFP, pCambia1300-p35S::SIZ1c-mCherry, pCambia1300-pSIZ1::SIZ1g-GFP, pBI111L-pSIZ1::SIZ1g-mCherry	Cloning
SIZ1KpnI inR	GCTCACCATGGATCCggtaccAACTCCGGTGTCTTGTCTGA
SIZ1pro inF	CCTGCAGGCTCTAGATAAGAAGTTAACTAGTGGTG
SIZ1pro inF2	gattacgccaagcttTAAGAAGTTAACTAGTGGTG
SIZ1 EcoRI inF	GAGGCCAGTGAATTCATGGATTTGGAAGCTAATTG	pGADT7-SIZ1
SIZ1 EcoRI inR	GAGCTCGATGGATCCgaattcTTAAACTCCGGTGTCTTGTC
SIZ-Tur inF	CATGATTACGAATTCTAAGAAGTTAACTAGTGGTG	pCambia1300-pSIZ1::SIZ1g-TurboID-HA
SIZ1-Tur inR	ACCACCACCTCTAGAAACTCCGGTGTCTTGTCTGA
SIZ1-BPF	GGGGACAAGTTTGTACAAAAAAGCAGGCTCGATGGATTTGGAAGCTAATTG	pBAV154-Dex::SIZ1g
SIZ1-BPR	GGGGACAACTTTGTATAGAAAAGTTGGGTGAACTCCGGTGTCTTGTCTGA
MAC3Bc BamHI inF	GACTCTAGAGGATCCATGAACTGTGCAATTTCAGG	pCambia1300-p35S::MAC3BU-box-CC-GFP, pUC18-p35S::MAC3BU-box-CC-GFP
MAC3B-CClinker R	GCCCTTGCTCACCATggatccGGTCTTGTGAAGTGGGTGGC
MAC5A-BD inF	ATGGAGGCCGAATTCATGGCTCACAGAATACTGAG	pGBKT7-MAC5A
MAC5A-BD inR	CAGGTCGACGGATCCCTACTGAGACGAACCAGTAG
MAC3B inF	TACAATTACAGTCGACATGAACTGTGCAAgtaaagct	pCambia1300-p35S::MAC3B-GFP
MAC3B inR	TGCTCACCATGGATCCCGAGTCTTGCGCAGAGTCATC
PRL1 XbaI inF	ACAATTACAGTCGACtctagaATGCCGGCTCCGACGACGGA	pCambia1300-p35S::PRL1g-GFP
PRL1 XbaI inR	GCTCACCATGGATCCtctagaGAAGCGCCTAATCTCCTTTG
MOS4 BamHI inF	ACAATTACAGTCGACggatccATGGCGACGAACAATGGTGA	pCambia1300-p35S::MOS4g-GFP
MOS4 BamHI inR	GCTCACCATGGATCCTTGCATTTGAAGTGGCTCGA
MAC5A GFP inF	ACAATTACAGTCGACATGGCTCACAGAATACTGAG	pCambia1300-p35S::MAC5Ag-GFP
MAC5A GFP inR	GCTCACCATGGATCCCTGAGACGAACCAGTAGCTG
SKIP BamHI inF	GCCACTAGTGGATCCATGAAGTCTCTTAATGATCT	pCambia1300-p35S::SKIPg-GFP, pUC18-p35S::SKIPg-cYFP
SKIP BamHI inR	ACAGTACTATCGATggatccACGCCGGTCACTGCGTTCGAA
SEU-CFPF	GAGTCCGGAGGATCCATGGTACCATCAGAGCCGCC	pEG100-p35S::SEUg-CFP
SEU-CFPR	cttgctcacTCTAGACGCGTTCCAATCAAAATTGT
COP1-CFPF	GAGTCCGGAGGATCCATGGAAGAGATTTCGACGGA	pEG100-p35S::COP1g-CFP
COP1-CFPR	cttgctcacTCTAGACGCAGCGAGTACCAGAACTT
Cul4-CFPF	GAGTCCGGAGGATCCATGTCTCTTCCTACCAAACG	pEG100-p35S::Cul4c-CFP
Cul4-CFPR	cttgctcacTCTAGAAGCAAGATAATTGTATATCT
SNC1-CFPF	GAGTCCGGAGGATCCATGATGGATACATCCAAAGA	pEG100-p35S::SNC1g-CFP
SNC1-CFPR	cttgctcacTCTAGAGTTACCAGAAACAGGAAACA
MMS21-AD inF	GATTACGCTCATATGATGGCGTCGGCGTCCTCGTC	pGADT7-MMS21
MMS21-AD inR	GAGCTCGATGGATCCCTAATCTTCATCCACATCTT
PRL1 XbaI inF	ACAATTACAGTCGACtctagaATGCCGGCTCCGACGACGGA	pUC18-p35S::PRL1g-cYFP
PRL1 XbaI inR	GCTCACCATGGATCCtctagaGAAGCGCCTAATCTCCTTTG
MAC3A BamHI inF	CGCCACTAGTGGATCCtagaagATGAATTGTGCAA	pUC18-p35S::MAC3Ag-cYFP
MAC3A BamHI inR	GACAGTACTATCGATggatccTGAATCTTGTGCTGAATCTT
MOS4 BamHI inF	ACAATTACAGTCGACggatccATGGCGACGAACAATGGTGA	pUC18-p35S::MOS4g-cYFP
MOS4 BamHI inR	GCTCACCATGGATCCTTGCATTTGAAGTGGCTCGA
MAC5A SalI inF	GATAGTACTGTCGACATGGCTCACAGAATACTGAG	pUC18-p35S::MAC5Ag-cYFP
MAC5A SalI inR	AGCGGTACCCTCGAGgtcgacCTGAGACGAACCAGTAGCTG
FLAG-SUMO1 inF	ACAAGGACTACAAGGACGACGATGACAAGGGATCC	pHBT95-2xFLAG-SUMO1
FLAG-SUMO1 inR	TTGAACGATCTGCAGggatccTCAGGCCGTAGCACCACCAC
SIZ1-C379S-F	GGGAGATTTTTACCCTCTGTGCACA	pCambia1300-p35S::SIZ1gC379S-GFP, pCambia1300-p35S::SIZ1cC379S-mCherry	Site-directed mutagenesis
SIZ1-C379S-R	ACAGCCCATGTGCACAgAGGGTAAA
siz1-2-LP	GAGCTGAAGCATCTGGTTTTG	Salk_065397 / siz1-2, Salk_034008 / siz1-3	Genotyping
siz1-2-RP	CACGACAGATGAAGCATTGTG	Salk_065397 / siz1-2, siz1-2 pSIZ1::SIZ1-GFP
SIZ1SeqF4	tctaatgatctccaagttgc	Salk_034008 / siz1-3
siz1-2-LP2	tgcctgcacagagaattatg	siz1-2 pSIZ1::SIZ1-GFP
abi5-LP	caatggaagttcggaatcatg	Salk_013163
abi5-RP	cactcgttttcttcttaaagcg	Salk_013163
Salk_142085_RP	tctaagctatttggttcccgc	Salk_132881 /mac5a-1, Salk_142085 / mac5a-2
mac5a-RP	ATGGACATTCAGCACCTCTTG	Salk_132881 /mac5a-1, Salk_142085 / mac5a-2
ACTqF	GGTAACATTGTGCTCAGTGGTGG	Actin2	RT-qPCR
ACTqR	AACGACCTTAATCTTCATGCTGC
SIZ1qF	AACAGGGAAAGAAGCAGGAA	SIZ1
SIZ1qR	GGCAGCTTGTTCATCAGAAA
