# Supplementary material for: SUMO E3 ligase SIZ1 promotes nuclear condensate-mediated immune activation in Arabidopsis
Source: Nat Commun. 2026 Apr 15;17:5248. doi: 10.1038/s41467-026-72063-x (PMC13260931; doi:10.1038/s41467-026-72063-x)
Supplement: Supplementary file 8 — Source Data [file 41467_2026_72063_MOESM8_ESM.xlsx]

## Sheet: Figure 1
	Figure 1c, rosette size relative to WT										Figure 1c, raw data, rosette size of indicated genetic backgrounds
		siz1-2	ka120	siz1-2 ka120	sk expected	cpr5	siz1-2 cpr5-1	sc expected			WT	siz1-2	ka120	siz1-2 ka120	cpr5	siz1-2 cpr5-1
	plant 1	0.372701	0.349816	0.044136	0.127518	0.428279	0.166735	0.15612			5.45	1.9	1.78333	0.225	2.18333	0.849999
	plant 2	0.335104	0.322027	0.040866	0.117388	0.385779	0.176543	0.140627			5.525	1.70833	1.64167	0.208334	1.96667	0.9
	plant 3	0.377605	0.255098	0.052309	0.09299	0.390683	0.209236	0.142415			4.79167	1.925	1.30047	0.266667	1.99167	1.06667
	plant 4	0.372701	0.351849	0.04904	0.128259	0.392317	0.207601	0.14301			4.625	1.9	1.7937	0.250001	2	1.05833
	Figure 1e, calculated ralative SIZ1 expression to Actin										Figure 1e, raw data, Ct number
		WT	pSIZ1::SIZ1-GFP (I)	pSIZ1::SIZ1-GFP (II)	pSIZ1::SIZ1-GFP (III)	pSIZ1::SIZ1C379S-GFP					Actin	WT	pSIZ1::SIZ1-GFP (I)	pSIZ1::SIZ1-GFP (II)	pSIZ1::SIZ1-GFP (III)	pSIZ1::SIZ1C379S-GFP	SIZ1	WT	pSIZ1::SIZ1-GFP (I)	pSIZ1::SIZ1-GFP (II)	pSIZ1::SIZ1-GFP (III)	pSIZ1::SIZ1C379S-GFP
	plant 1	1.29705	35.2871	11.7953	4.1017	8.67528					plant 1	18.3661	18.4858	18.7275	18.0598	18.6374	plant 1	23.819	19.1729	20.9956	21.8517	21.3487
	plant 2	0.997879	31.4113	14.6888	4.61404	47.6573					plant 2	18.0054	18.4608	18.7263	18.3764	18.4755	plant 2	23.8366	19.3157	20.6778	21.9985	18.7291
	plant 3	0.705071	22.3744	26.4644	3.07836	5.48686					plant 3	18.0499	18.5009	18.8666	18.1715	18.4109	plant 3	24.3822	19.8453	19.9688	22.3775	21.7831
	Figure 1f										Figure 1g
	ID	Description	GeneRatio	BgRatio	pvalue	p.adjust	qvalue	geneID	Count			Mock	SIZ1c-GFP	SIZ1g-GFP	SIZ1gC379S-GFP	SIZ1c-mCherry	SIZ1cC379S-mCherry
	GO:0009751	response to salicylic acid	47/380	427/25790	3.9791e-27	3.63689e-24	3.12883e-24	AT1G22890/AT4G14370/AT3G56880/AT2G41410/AT2G40000/AT4G26120/AT1G25400/AT1G07135/AT1G21240/AT5G52740/AT5G41750/AT4G21850/AT4G29780/AT1G73260/AT4G23280/AT1G28480/AT1G26420/AT5G08240/AT1G80840/AT3G29000/AT4G23810/AT3G52400/AT4G37610/AT4G25390/AT5G18470/AT1G65484/AT1G58225/AT1G67920/AT2G41640/AT4G00700/AT1G15520/AT1G65510/AT3G11340/AT5G13330/AT2G18690/AT3G61190/AT3G50930/AT3G04290/AT1G51820/AT2G46150…	47		leave 1	1.08962	24.4279	45.7073	1.22968	13.642	3.98224
	GO:0001666	response to hypoxia	34/380	342/25790	1.80948e-18	3.30773e-16	2.84564e-16	AT1G68840/AT2G41100/AT1G66090/AT1G27730/AT1G19020/AT5G19120/AT5G57560/AT4G27280/AT3G55980/AT4G24570/AT3G56880/AT2G40000/AT1G72920/AT1G07135/AT5G26920/AT4G12720/AT1G72900/AT4G29780/AT5G20230/AT1G32928/AT5G57010/AT1G72940/AT5G65207/AT1G26420/AT5G25250/AT1G26380/AT3G07350/AT2G18690/AT2G23270/AT1G19250/AT5G42380/AT5G59820/AT5G45340/AT2G46400	34		leave 2	1.00046	5.14911	38.1903	1.2012	6.31452	1.66147
	GO:0009627	systemic acquired resistance	22/380	135/25790	6.48134e-17	7.40493e-15	6.37047e-15	AT5G60410/AT4G26120/AT5G26920/AT2G43570/AT1G26420/AT3G26830/AT2G14610/AT2G18660/AT5G18470/AT1G58225/AT3G57260/AT2G41640/AT1G75040/AT2G18690/AT1G19250/AT5G48490/AT5G47850/AT3G01830/AT1G13520/AT3G13950/AT5G65600/AT2G13810	22		leave 3	1.0602	4.11693	21.6261	1.52188	4.27941	1.40209
	GO:0010150	leaf senescence	24/380	324/25790	1.14933e-10	1.05048e-08	9.03733e-09	AT4G36040/AT1G34180/AT4G14370/AT1G21240/AT1G69490/AT5G39610/AT2G43570/AT1G26420/AT5G39050/AT4G23810/AT5G17860/AT1G01680/AT3G25010/AT5G18470/AT4G00700/AT3G11340/AT1G02470/AT2G18690/AT4G02380/AT4G37370/AT4G01870/AT5G49700/AT1G02220/AT2G13810	24		leave 4	0.967354	5.18569	42.1651	1.0683	3.05042	1.75252
	GO:0045087	innate immune response	21/380	286/25790	1.99837e-09	1.40501e-07	1.20873e-07	AT2G30750/AT1G61400/AT1G18570/AT1G09970/AT4G12720/AT1G21240/AT5G37770/AT5G39610/AT1G61360/AT1G72940/AT3G52400/AT2G32680/AT2G30770/AT3G22600/AT1G80080/AT2G23270/AT1G19250/AT3G50930/AT1G51820/AT4G37370/AT5G65600	21		leave 5	0.898617	16.4112	57.3012	1.22876	3.14579	2.35819
	GO:0009404	toxin metabolic process	10/380	66/25790	4.34257e-08	2.20506e-06	1.89702e-06	AT4G02520/AT4G27260/AT3G26830/AT2G30770/AT1G02930/AT2G29460/AT1G02920/AT1G17170/AT4G01870/AT3G13950	10		leave 6	1.10798		20.9782	1.89743	3.04556	1.82557
	GO:0010038	response to metal ion	13/380	242/25790	6.84288e-05	0.00183953	0.00158255	AT5G21940/AT2G24550/AT4G02520/AT5G37770/AT2G43570/AT5G13740/AT1G13609/AT1G02930/AT1G75040/AT5G22530/AT3G04290/AT1G02920/AT3G51860	13		leave 7	0.884762				7.70284	1.2701
	GO:0012501	programmed cell death	11/380	205/25790	0.000247428	0.00535175	0.00460412	AT4G12720/AT5G39610/AT5G10380/AT1G73260/AT3G13610/AT1G72940/AT4G23280/AT3G52400/AT1G19250/AT3G50930/AT5G65600	11		leave 8	1.02466				2.01532	1.69035
											leave 9	0.77104				3.46491	1.76377
											leave 10	1.10033				3.05276	2.26858
											leave 11	1.0234				3.6588	1.49269
											leave 12	0.869107				4.09236
											leave 13	1.10375
											leave 14	1.09871

## Sheet: Supplementary Figure 1
	Supplementary Figure 1c					Supplementary Figure 1i
	WT-Zeocin	ka120-Zeocin	WT-Zeocin	siz1-2-Zeocin
	0.448587	0.371396	0.420085	0.199
	0.467241	0.457789	0.42527	0.137439
	0.44042	0.285371	0.305625	0.208598
	0.554425	0.373244	0.334478	0.21743
	0.772919	0.332677	0.3701	0.26617
	0.733438	0.368973	0.358049	0.207149
	0.67601	0.367263	0.679812	0.219576
	0.763452	0.245278	0.499464	0.196213
	0.54891	0.341587	0.501042	0.211806
	0.782849	0.319146	0.559743	0.252266
	0.360881	0.295257	0.496862	0.266425
	0.618403	0.340495	0.467504	0.248267
	0.656416	0.304988	0.475556	0.247791
	0.558616	0.26727	0.403071	0.179435
	0.405199	0.444508	0.29947	0.274035
	0.512895	0.294021	0.41335	0.245859
	0.57198	0.310724	0.305042	0.207654
	0.56745	0.319163	0.433734	0.2296
	0.62234	0.251406	0.504364	0.248521
	0.569772	0.341289	0.505575	0.232236
	0.513788	0.395104	0.43243	0.212766
	0.481917	0.252613	0.591387	0.223081
		0.438703	0.479875	0.207626
		0.220874	0.379519	0.231786
		0.437007	0.560232	0.22118
		0.290521	0.453302	0.219401
		0.406377	0.510241	0.184198
		0.274144	0.462581	0.249931
		0.415641	0.446652	0.141181
		0.253769	0.443325	0.189493
		0.290377	0.462933	0.200921
		0.328274	0.45786	0.166988
		0.300388	0.475603	0.239173
		0.299774	0.489326	0.27194
		0.249626	0.379304	0.234098
		0.295958	0.485638	0.184732
		0.294568	0.435547	0.194766
			0.450823	0.271159
			0.410276	0.137861

## Sheet: Supplementary Figure 2
	Supplementary Figure 2b

## Sheet: Figure 3
	Figure 3d, caculated %						Figure 3d, raw data
	Cell death category (%)	0	1	2	3		Cell death category	0	1	2	3	Total number
	SIZ1-mC	30	40	30	0		SIZ1-mC	3	4	3	0	10
	MAC5A-GFP	77.7778	14.8148	7.40741	0		MAC5A-GFP	21	4	2	0	27
	SIZ1c + MAC5A	0	5	40	55		SIZ1c + MAC5A	0	1	8	11	20
	SIZ1c + MAC3BU-box-CC	20	30	50	0		SIZ1c + MAC3BU-box-CC	2	3	5	0	10
	SIZ1cC379S + MAC5A	63.6364	36.3636	0	0		SIZ1cC379S + MAC5A	7	4	0	0	11
	SIZ1c + SEU	66.6667	33.3333	0	0		SIZ1c + SEU	8	4	0	0	12
	SIZ1c + MAC3B	50	16.6667	33.3333	0		SIZ1c + MAC3B	3	1	2	0	6
	Figure 3g, calculated %						Figure 3g, raw data
	Cell death category (%)	0	1	2	3		cell death category	0	1	2	3	Total number
	SNC1-mCherry	100	0	0	0		SNC1-mCherry	30	0	0	0	30
	SNC1 + MAC5A	0	42.3077	42.3077	15.3846		SNC1 + MAC5A	0	11	11	4	26
	SNC1 + MAC3BU-box-CC	39.2857	42.8571	14.2857	3.57143		SNC1 + MAC3BU-box-CC	11	12	4	1	28
	SNC1-CFP	100	0	0	0		SNC1-CFP	12	0	0	0	12
	SIZ1-mC	25	50	25	0		SIZ1-mC	2	4	2	0	8
	SNC1 + SIZ1c + MAC5A	0	5.88235	11.7647	82.3529		SNC1 + SIZ1c + MAC5A	0	1	2	14	17
	SNC1 + SIZ1c + MAC3BU-box-CC	0	0	7.14286	92.8571		SNC1 + SIZ1c + MAC3BU-box-CC	0	0	1	13	14

## Sheet: Supplementary Figure 3
	Supplementary Figure 3b
	Mock	SIZ1c-mCherry	SIZ1+PRL1	SIZ1+MAC3B	SIZ1+MAC5A	SIZ1+MAC3BU-box-CC	SIZ1+Cul4	SIZ1+COP1	SIZ1+SEU	SIZ1C379S-mC+MAC5A	PRL1	MAC3B	MAC5A	CUL4	COP1	SEU
	0.883839	2.17076	2.11029	1.68877	4.76933	3.5	1.90809	1.95846	1.81402	1.40791	1.34387	1.00124	1.5308	0.782296	1.65201	1.70327
	0.951629	1.72133	2.04046	1.69826	5.82934	4	1.908	2.00573	2.16914	1.00864	1.4907	1.00427	1.14836	1.5065	1.52005	2.17659
	0.912444	3.58243	1.97415	1.72889	4.58821	3.8	1.65161	1.91629	1.54721	1.28402	1.22381	1.40717	1.55626	0.776985	1.6317	2.28457
	0.861792	1.63326	1.21066	1.7344	5.84583		1.93741	2.09492	1.79833	1.40278	1.48957	1.5772	2.11596	1.40037	1.95898	2.11733
	1.19265	1.58469			4.95705					1.17928	0.946373	0.980942	1.76059		1.73228
	1.09377				8.30529					1.13367	1.29055	0.960706	2.27938
	1.13991									1.05323			2.33289
	0.891845									0.942037			0.898106
	0.791468												1.74477
	1.05128												0.71677
	1.00916												0.852673
	1.0546												0.757961
	0.980134
	1.08916
	0.876229
	1.12116
	0.878704

## Sheet: Figure 4
	Figure 4d, rosette size of indicated genetic backgrounds (cm)
	WT	siz1-2	siz1 prl1	siz mac3a mac3b	siz1 mos4	prl1	mac3a mac3b	mos4
	4.27534	2.1035	2.13279	1.66914	2.04494	2.53299	2.14743	3.29923
	4.34855	2.12302	2.36216	1.51295	2.13279	2.58669	2.06445	2.92831
	4.59744	2.1572	1.90341	1.52759	1.49833	2.73309	2.16695	4.13869
	3.62622	2.05958	2.09374	1.63498	1.87413	3.34805	2.19135	3.91419
	4.29486	2.17184	2.0059	1.52759	2.14255	3.41149	2.07909	3.16258
	3.68968	2.02055	2.29872	1.57152	1.79115	2.22064	2.60133	3.59694
	4.04595	2.05958	2.09374	1.04443	1.59106	2.57204	2.35242
	3.97763	1.9278	2.25969	1.80579	1.83995	2.7038	2.84047
	4.34855	2.06935	1.80579	1.75212	1.73258	2.50371	1.96198
	5.05134	1.97662	1.82043	1.64962	2.23528
	4.77804	2.17184	1.93757	1.72771	1.63498
	4.25093	2.04983	2.24505	1.52759	2.13279
		1.552	2.11815	1.19572	2.14743
		1.91805	2.24015	1.41535	2.23528
		2.0059	2.02542	1.552	2.3817
			2.23041	1.49833	1.99126
			2.08399	1.36166	2.0547
			2.04006	1.49833	1.94734
			1.63498	1.75699
			2.33777	1.47879
				1.78627
				1.6008
				1.56177

## Sheet: Figure 5
	Figure 5b	Sample, 1. p35S::MAC3B-GFP / WT, 2. p35S::MAC3B-GFP / siz1-2, 3. p35S::MOS4-GFP / WT, 4. p35S::MOS4-GFP / siz1-2, 5. p35S::MAC5A-GFP / WT, 6. p35S::MAC5A-GFP / siz1-2
	Figure 5c	Sample, 1. p35S::MAC3B-GFP / siz1-2-Mock, 2. p35S::MAC3B-GFP / siz1-2+MG132, 3. p35S::MAC3B-GFP / WT-Mock, 4. p35S::MAC3B-GFP / WT+MG132, 5. p35S::MAC5A-GFP / WT-Mock, 6. p35S::MAC5A-GFP / WT+MG132, 7. p35S::MAC5A-GFP / siz1-2-Mock, 8. p35S::MAC5A-GFP / siz1-2+MG132
	Figure 5d	Sample, 1. p35S::MAC3B-GFP / WT-Mock, 2. p35S::MAC3B-GFP / WT-PstDC3000 AvrRps4, 3. p35S::MAC3B-GFP / siz1-2-Mock, 4. p35S::MAC3B-GFP / siz1-2-PstDC3000 AvrRps4

## Sheet: Supplementary Figure 5
	Supplementary Figure 5c	sample, 1. p35S::MAC3B-GFP-CHX-0 h, 2. p35S::MAC3B-GFP-CHX-4 h, 3. p35S::MAC3B-GFP-CHX-8 h, 4. p35S::MAC3B-GFP-CHX-11h														Supplementary Figure 5d	Sample, 1. p35S::MAC5A-GFP / WT, 2. p35S::MAC5A-GFP / siz1-2
	Extended Data Figure 5e	Sample, 1. p35S::MAC5A-GFP + p35S::FLAG-SUMO1, 2. p35S::MAC5A4KR-GFP + p35S::FLAG-SUMO1														Extended Data Figure 5g
																		mean intensity
																		MAC5A-GFP	MAC5A-GFP + SIZ1-mCherry
																pre-bleaching		216.338	204.145
																Post-bleaching	0 s	73.826	81.75
																	2.32 s	118.536	96.938
																	4.64 s	159.637	112.67
																	6.96 s	215.988	119.515
																	9.28 s	216.4	119.557
																	11.6 s	197.062	130.258
																	13.92 s	196.412	128.784
																	16.24 s	206.787	131.907
																	18.56 s	210.536	128.144
																	20.88 s	197.13	127.454
																	23.2 s	208.635	131.567
																	25.52 s	224.969	133.175
																	27.84 s	225.361	131.196
																	30.16 s	221.361	125.66
																	32.48 s	223.742	127.588
																	34.8 s	226.629	129.575
																	37.12 s	221.918	127.464
																	39.44 s	221.103	132.5
